# Supplementary material for: UV Irradiation Induces a Non-coding RNA that Functionally Opposes the Protein Encoded by the Same Gene
Source: Cell. 2017 Feb 23;168(5):843–855.e13. doi: 10.1016/j.cell.2017.01.019 (PMC5332558; doi:10.1016/j.cell.2017.01.019)
Supplement: Table S1. List of UV-Induced Alternative Splicing Events, Related to Figure 2 — Table shows the time at which the event was detected, gene symbol, splicing event identification and the average splicing index. The average splicing index (SI) for the two biological replicates (as described in the STAR Methods) is shown as a measure of effect size. [file mmc1.xlsx]

## Sheet: Sheet1
	Time	Splicing event ID	Gene Symbol	Average Splicing Index
SE	8 hr	chr3:14166440:14166705:+@chr3:14170355:14170585:+@chr3:14170912:14171061:+	TMEM43	-2.95148
SE	8 hr	chr12:115118684:115118951:-@chr12:115117718:115117777:-@chr12:115117310:115117456:-	TBX3	-2.66554
SE	24 hr	chr1:162560113:162560301:+@chr1:162562522:162562572:+@chr1:162567582:162567648:+	UAP1	-2.53617
SE	24 hr	chr1:162560113:162560301:+@chr1:162562525:162562572:+@chr1:162567582:162567648:+	UAP1	-2.22692
SE	24 hr	chrX:128630727:128630848:-@chrX:128627017:128627052:-@chrX:128625918:128626070:-	SMARCA1	-1.61127
SE	8 hr	chr17:33700493:33700720:-@chr17:33694622:33694719:-@chr17:33693966:33694082:-	SLFN11	-1.55767
SE	8 hr	chr17:33700493:33700720:-@chr17:33694560:33694719:-@chr17:33693966:33694082:-	SLFN11	-1.54479
SE	8 hr	chr16:24578464:24578826:+@chr16:24579113:24579214:+@chr16:24580066:24581820:+	RBBP6	-1.51392
SE	8 hr	chr8:38034106:38034657:+@chr8:38050206:38050313:+@chr8:38065030:38065284:+	BAG4	-1.36022
SE	8 hr	chr16:3333487:3334205:+@chr16:3338454:3338570:+@chr16:3339393:3341459:+	ZNF263	-1.33192
SE	8 hr	chr1:53453701:53453808:+@chr1:53458930:53461672:+@chr1:53480562:53480715:+	SCP2	-1.14102
SE	24 hr	chr4:169753156:169753322:+@chr4:169798874:169799545:+@chr4:169812073:169812208:+	PALLD	-1.10627
SE	8 hr	chr20:52192266:52193819:-@chr20:52188260:52188392:-@chr20:52183610:52185803:-	ZNF217	-1.02468
SE	24 hr	chr1:9801152:9801314:-@chr1:9797556:9797612:-@chr1:9795943:9796100:-	CLSTN1	-0.977099
SE	8 hr	chr12:88429268:88429515:+@chr12:88433925:88434042:+@chr12:88436602:88436697:+	C12orf29	-0.934861
SE	8 hr	chr15:69732647:69732826:+@chr15:69733107:69733418:+@chr15:69737129:69737380:+	KIF23	-0.921688
SE	8 hr	chr21:40719305:40719409:-@chr21:40717756:40719218:-@chr21:40717072:40717200:-	HMGN1	-0.916519
SE	24 hr	chr3:57908616:57908750:+@chr3:57911572:57911661:+@chr3:57913023:57914894:+	SLMAP	-0.913043
SE	24 hr	chr17:6352632:6352727:+@chr17:6353348:6353392:+@chr17:6353682:6354385:+	FAM64A	-0.911977
SE	24 hr	chr14:51226575:51227077:-@chr14:51223210:51225348:-@chr14:51221460:51221585:-	NIN	-0.877231
SE	8 hr	chr11:63448922:63449250:+@chr11:63486174:63488504:+@chr11:63517463:63517670:+	RTN3	-0.836162
SE	24 hr	chr7:22999875:23000034:-@chr7:22986652:22986866:-@chr7:22980878:22985782:-	FAM126A	-0.815126
SE	8 hr	chr11:63448922:63449250:+@chr11:63486453:63488504:+@chr11:63517463:63517670:+	RTN3	-0.814976
SE	24 hr	chr12:56554027:56554104:+@chr12:56554410:56554454:+@chr12:56555171:56555366:+	MYL6	-0.812672
SE	8 hr	chr8:86132535:86132643:-@chr8:86131465:86131589:-@chr8:86129615:86129731:-	C8orf59	-0.792968
SE	24 hr	chr7:22999875:23000034:-@chr7:22986571:22986866:-@chr7:22980878:22985782:-	FAM126A	-0.790497
SE	8 hr	chr19:50432583:50432988:-@chr19:50430951:50431105:-@chr19:50410084:50413141:-	NUP62	-0.77248
SE	24 hr	chr8:10683662:10683754:-@chr8:10677703:10677779:-@chr8:10622884:10623426:-	PINX1	-0.757191
SE	8 hr	chr8:86132535:86132643:-@chr8:86131465:86131592:-@chr8:86129615:86129731:-	C8orf59	-0.740704
SE	8 hr	chr8:38029483:38029551:-@chr8:38027320:38027435:-@chr8:38020839:38021358:-	LSM1	-0.725392
SE	8 hr	chr17:73177152:73177283:-@chr17:73170847:73170918:-@chr17:73163825:73164496:-	SUMO2	-0.683922
SE	8 hr	chr19:50432583:50432988:-@chr19:50430951:50431072:-@chr19:50410084:50413141:-	NUP62	-0.672183
SE	8 hr	chrX:70774363:70774442:+@chrX:70775040:70775235:+@chrX:70775804:70775944:+	OGT	-0.62664
SE	8 hr	chr21:34956896:34957074:-@chr21:34955794:34955972:-@chr21:34954471:34954552:-	DONSON	-0.623328
SE	24 hr	chr3:100029247:100029386:+@chr3:100030677:100030721:+@chr3:100034943:100035031:+	TBC1D23	-0.618848
SE	24 hr	chr2:216259251:216259442:-@chr2:216257654:216257926:-@chr2:216256355:216256537:-	FN1	-0.610411
SE	8 hr	chr11:95555035:95555142:+@chr11:95555663:95555740:+@chr11:95560950:95561191:+	CEP57	-0.601217
SE	8 hr	chr2:200824477:200824603:+@chr2:200826504:200826651:+@chr2:200828456:200828847:+	C2orf47	-0.59663
SE	24 hr	chr5:179047893:179048036:-@chr5:179046270:179046408:-@chr5:179045146:179045324:-	HNRNPH1	-0.558967
SE	8 hr	chr1:228296850:228297013:-@chr1:228296138:228296722:-@chr1:228295936:228296019:-	MRPL55	-0.524942
SE	8 hr	chr3:38168001:38168191:-@chr3:38167653:38167832:-@chr3:38167317:38167372:-	ACAA1	-0.508287
SE	8 hr	chr17:20059307:20059549:+@chr17:20107646:20109225:+@chr17:20130726:20130933:+	SPECC1	-0.499076
SE	8 hr	chr1:36638965:36639079:+@chr1:36640499:36640609:+@chr1:36641800:36642182:+	MAP7D1	-0.492803
SE	24 hr	chr3:38168001:38168191:-@chr3:38167653:38167832:-@chr3:38167317:38167372:-	ACAA1	-0.4568
SE	24 hr	chr14:21737457:21737638:-@chr14:21731470:21731741:-@chr14:21702112:21702388:-	HNRNPC	-0.370314
SE	24 hr	chr11:18108413:18108601:-@chr11:18105082:18105278:-@chr11:18102958:18103050:-	SAAL1	-0.347316
SE	24 hr	chr11:18108413:18108601:-@chr11:18105082:18105275:-@chr11:18102958:18103050:-	SAAL1	-0.315559
SE	24 hr	chr3:25770624:25770809:-@chr3:25761505:25761682:-@chr3:25760435:25761126:-	NGLY1	-0.286684
SE	24 hr	chr8:67834849:67834960:-@chr8:67834559:67834627:-@chr8:67834165:67834349:-	SNHG6	-0.27853
SE	8 hr	chr3:156876655:156876764:-@chr3:156874725:156874872:-@chr3:156870825:156870945:-	CCNL1	0.281899
SE	24 hr	chr12:58112776:58112965:+@chr12:58113882:58114046:+@chr12:58114189:58114301:+	OS9	0.336297
SE	8 hr	chr3:186505592:186505671:+@chr3:186506099:186506209:+@chr3:186506914:186507685:+	EIF4A2	0.413184
SE	8 hr	chr1:85725041:85725355:-@chr1:85724618:85724744:-@chr1:85724207:85724405:-	C1orf52	0.481688
SE	8 hr	chr19:42721784:42721944:-@chr19:42720832:42721197:-@chr19:42719285:42719404:-	DEDD2	0.503487
SE	24 hr	chr6:18249882:18250070:-@chr6:18244739:18244834:-@chr6:18237612:18237747:-	DEK	0.555414
SE	24 hr	chr1:24973158:24973280:+@chr1:24973570:24973699:+@chr1:24975350:24975520:+	SRRM1	0.709925
SE	24 hr	chr10:79796952:79797062:+@chr10:79799962:79799983:+@chr10:79800373:79800473:+	RPS24	0.756098
SE	24 hr	chr5:65449291:65449424:+@chr5:65451893:65454760:+@chr5:65455047:65455162:+	SREK1	0.780025
SE	8 hr	chr1:155278539:155278756:+@chr1:155279544:155279756:+@chr1:155279834:155279996:+	FDPS	0.80804
SE	24 hr	chr1:68949633:68949773:-@chr1:68947729:68948580:-@chr1:68947123:68947295:-	DEPDC1	0.865427
SE	8 hr	chr1:155278539:155278756:+@chr1:155279580:155279756:+@chr1:155279834:155279996:+	FDPS	0.871088
SE	8 hr	chr2:38976671:38976847:-@chr2:38976040:38976488:-@chr2:38975721:38975795:-	SRSF7	0.881653
SE	8 hr	chr3:64008951:64009282:-@chr3:64008319:64008477:-@chr3:64007994:64008199:-	PSMD6	0.928235
SE	24 hr	chr4:13628969:13629328:-@chr4:13625014:13627936:-@chr4:13621567:13621691:-	BOD1L1	0.93024
SE	8 hr	chr7:2279053:2279342:-@chr7:2277650:2278572:-@chr7:2273926:2275199:-	FTSJ2	0.933362
SE	8 hr	chr10:79796952:79797062:+@chr10:79799962:79799983:+@chr10:79800373:79800473:+	RPS24	0.945039
SE	24 hr	chr10:111890121:111890244:+@chr10:111892063:111892158:+@chr10:111893084:111895323:+	ADD3	0.96669
SE	8 hr	chr3:185655613:185655924:-@chr3:185649365:185649640:-@chr3:185644389:185644522:-	TRA2B	0.970313
SE	24 hr	chr1:68949633:68949773:-@chr1:68948324:68948580:-@chr1:68947123:68947295:-	DEPDC1	1.01744
SE	8 hr	chr2:38976671:38976847:-@chr2:38976040:38976315:-@chr2:38975721:38975795:-	SRSF7	1.05936
SE	8 hr	chr17:74732236:74732546:-@chr17:74731854:74731957:-@chr17:74730197:74731240:-	SRSF2	1.09955
SE	8 hr	chr16:1359628:1359774:+@chr16:1362348:1362604:+@chr16:1364021:1364097:+	UBE2I	1.10949
SE	24 hr	chr7:128379346:128379486:+@chr7:128387607:128388421:+@chr7:128388627:128388858:+	CALU	1.14273
SE	8 hr	chr16:1359628:1359774:+@chr16:1362348:1362668:+@chr16:1364021:1364097:+	UBE2I	1.1524
SE	24 hr	chr3:185655613:185655924:-@chr3:185649365:185649640:-@chr3:185644389:185644522:-	TRA2B	1.20507
SE	8 hr	chr16:1359628:1359774:+@chr16:1362348:1362559:+@chr16:1364021:1364097:+	UBE2I	1.25393
SE	24 hr	chr2:38976671:38976847:-@chr2:38976040:38976488:-@chr2:38975721:38975795:-	SRSF7	1.2769
SE	24 hr	chr1:182823165:182823313:+@chr1:182824712:182824848:+@chr1:182825667:182825713:+	DHX9	1.32415
SE	24 hr	chr14:21731470:21731495:-@chr14:21730760:21730927:-@chr14:21702112:21702388:-	HNRNPC	1.3369
SE	8 hr	chr6_ssto_hap7:4846285:4846384:+@chr6_ssto_hap7:4848389:4848511:+@chr6_ssto_hap7:4851310:4851363:+	KIFC1	1.38128
SE	24 hr	chr2:38976671:38976847:-@chr2:38976040:38976315:-@chr2:38975721:38975795:-	SRSF7	1.3822
SE	8 hr	chr6:33366065:33366164:+@chr6:33368169:33368291:+@chr6:33371091:33371144:+	KIFC1	1.40241
SE	8 hr	chr20:35236118:35236221:+@chr20:35236293:35236403:+@chr20:35238004:35238133:+	C20orf24	1.40591
SE	24 hr	chr11:62529267:62529376:+@chr11:62530014:62530214:+@chr11:62530339:62530498:+	POLR2G	1.47674
SE	24 hr	chr1:29486887:29487029:-@chr1:29486376:29486570:-@chr1:29485886:29485998:-	SRSF4	1.48786
SE	24 hr	chr11:66204575:66204734:-@chr11:66204273:66204380:-@chr11:66202550:66203583:-	MRPL11	1.53936
SE	24 hr	chr19:54710144:54710330:+@chr19:54710421:54710592:+@chr19:54711266:54711515:+	RPS9	1.543
SE	24 hr	chr3:33438537:33438627:-@chr3:33438237:33438370:-@chr3:33437654:33437772:-	UBP1	1.56354
SE	8 hr	chr1:28856370:28856451:+@chr1:28857035:28857085:+@chr1:28858315:28858502:+	RCC1	1.56715
SE	8 hr	chr21:34941277:34941393:+@chr21:34944857:34944936:+@chr21:34945614:34945761:+	SON	1.58575
SE	24 hr	chr17:74732236:74732546:-@chr17:74731854:74731957:-@chr17:74730197:74731240:-	SRSF2	1.59546
SE	24 hr	chr7:23571408:23571656:-@chr7:23561751:23562051:-@chr7:23561326:23561459:-	TRA2A	1.61089
SE	24 hr	chr7:23571408:23571656:-@chr7:23561740:23562051:-@chr7:23561326:23561459:-	TRA2A	1.63211
SE	8 hr	chr6:52130873:52130942:-@chr6:52130033:52130183:-@chr6:52128812:52129584:-	MCM3	1.65616
SE	8 hr	chr17:80209255:80209403:-@chr17:80207574:80208055:-@chr17:80207307:80207478:-	CSNK1D	1.65844
SE	8 hr	chr14:91937181:91937339:-@chr14:91932605:91932760:-@chr14:91931594:91931763:-	SMEK1	1.79281
SE	24 hr	chr3:160130114:160130241:+@chr3:160130318:160130637:+@chr3:160131261:160131401:+	SMC4	1.79453
SE	24 hr	chr1:185276146:185276271:-@chr1:185275617:185275757:-@chr1:185274668:185274775:-	IVNS1ABP	1.82752
SE	24 hr	chr5:179050038:179050165:-@chr5:179048844:179048977:-@chr5:179048243:179048398:-	HNRNPH1	1.83033
SE	24 hr	chr1:111984647:111984715:-@chr1:111984121:111984226:-@chr1:111982512:111984011:-	WDR77	1.85088
SE	8 hr	chr5:179050038:179050165:-@chr5:179048844:179048977:-@chr5:179048243:179048398:-	HNRNPH1	1.87364
SE	8 hr	chr6:36566626:36566760:+@chr6:36567598:36568053:+@chr6:36568929:36568967:+	SRSF3	1.90867
SE	8 hr	chr1:193028552:193028906:+@chr1:193029004:193029352:+@chr1:193038164:193038764:+	TROVE2	1.9286
SE	24 hr	chr4:56749989:56750094:+@chr4:56755054:56755098:+@chr4:56756389:56756552:+	EXOC1	1.99152
SE	24 hr	chr3:191087708:191087825:+@chr3:191092851:191093378:+@chr3:191097948:191098063:+	CCDC50	2.08171
SE	8 hr	chr15:52861045:52861099:-@chr15:52856387:52856443:-@chr15:52849297:52849419:-	ARPP19	2.0956
SE	8 hr	chr1:111984647:111984715:-@chr1:111984121:111984226:-@chr1:111982512:111984011:-	WDR77	2.14974
SE	24 hr	chr6:36566626:36566760:+@chr6:36567598:36568053:+@chr6:36568929:36568967:+	SRSF3	2.20355
SE	24 hr	chrX:48433949:48434055:+@chrX:48434310:48434471:+@chrX:48434702:48434807:+	RBM3	2.37429
SE	24 hr	chr2:207025312:207025434:+@chr2:207025611:207025856:+@chr2:207026070:207026196:+	EEF1B2	2.41828
SE	24 hr	chrX:48433949:48434055:+@chrX:48434203:48434471:+@chrX:48434702:48434807:+	RBM3	2.76738
SE	8 hr	chr1:38047824:38047937:-@chr1:38046943:38047146:-@chr1:38042029:38042157:-	GNL2	2.80739
SE	8 hr	chr10:105155503:105155789:-@chr10:105153956:105154151:-@chr10:105152128:105152223:-	USMG5	2.86879
SE	8 hr	chr17:74717880:74718015:-@chr17:74717345:74717438:-@chr17:74716442:74716580:-	JMJD6	2.8907
SE	8 hr	chr12:50528329:50528485:-@chr12:50526745:50527851:-@chr12:50523581:50524477:-	CERS5	2.96607
SE	8 hr	chr2:242625184:242625292:-@chr2:242621334:242621748:-@chr2:242617867:242618064:-	DTYMK	3.14342
SE	24 hr	chr20:2448253:2448404:-@chr20:2447838:2447961:-@chr20:2446354:2446465:-	SNRPB	3.18279
SE	8 hr	chr17:21114249:21114540:-@chr17:21111705:21111852:-@chr17:21101263:21102153:-	TMEM11	3.21177
SE	8 hr	chr5:311408:311517:+@chr5:313816:313965:+@chr5:314532:315089:+	PDCD6	3.46345
SE	8 hr	chr8:74890991:74891096:+@chr8:74891314:74891406:+@chr8:74893390:74895018:+	TMEM70	3.50647
SE	24 hr	chr22:42084798:42084913:-@chr22:42083726:42084331:-@chr22:42076248:42076368:-	NHP2L1	3.59214
SE	24 hr	chr16:70582273:70582345:+@chr16:70584553:70584581:+@chr16:70588349:70588500:+	SF3B3	3.59901
SE	8 hr	chr1:24979404:24979523:+@chr1:24980797:24980834:+@chr1:24981346:24981614:+	SRRM1	3.64788
SE	8 hr	chr4:83276457:83276554:-@chr4:83276048:83276154:-@chr4:83274467:83275307:-	HNRNPD	3.72719
SE	8 hr	chr4:13628969:13629328:-@chr4:13625014:13627936:-@chr4:13621567:13621691:-	BOD1L1	3.87976
SE	24 hr	chr4:83276457:83276554:-@chr4:83276048:83276154:-@chr4:83274467:83275307:-	HNRNPD	4.24036
SE	8 hr	chr21:18977178:18977315:-@chr21:18976463:18976594:-@chr21:18970935:18971142:-	BTG3	4.58814
SE	8 hr	chr2:39006114:39006260:+@chr2:39006400:39006583:+@chr2:39008659:39009106:+	GEMIN6	4.87525
SE	8 hr	chr22:42084798:42084913:-@chr22:42084083:42084331:-@chr22:42076248:42076368:-	NHP2L1	4.8947
SE	8 hr	chr17:79848565:79848696:-@chr17:79847659:79847845:-@chr17:79847058:79847205:-	ALYREF	4.89889
SE	8 hr	chr22:42084798:42084913:-@chr22:42083726:42084331:-@chr22:42076248:42076368:-	NHP2L1	5.17526
RI	8 hr	chr6_mann_hap4:4401562-4401936:+@chr6_mann_hap4:4402442-4402570:+	BRD2	-2.19325
RI	24 hr	chr6_qbl_hap6:2796942-2796824:-@chr6_qbl_hap6:2794368-2794237:-	DDX39B	-1.18944
RI	8 hr	chr9:140508067-140508221:+@chr9:140508484-140508666:+	ARRDC1	-0.471146
RI	8 hr	chr1:6655617-6655545:-@chr1:6653718-6650784:-	KLHL21	-0.697133
RI	8 hr	chr1:3548221-3548030:-@chr1:3547681-3547331:-	WRAP73	-0.4173
RI	8 hr	chr11:134129502-134129639:+@chr11:134130938-134131073:+	ACAD8	-0.366843
RI	8 hr	chr11:61644435-61644338:-@chr11:61643927-61643831:-	FADS3	-0.282366
RI	24 hr	chr14:21679725-21679565:-@chr14:21679465-21677295:-	HNRNPC	0.388949
RI	8 hr	chr17:62498187-62498128:-@chr17:62496891-62496667:-	DDX5	0.495106
RI	8 hr	chr2:174228546-174228623:+@chr2:174229523-174229717:+	CDCA7	0.473803
RI	8 hr	chr22:38888120-38888061:-@chr22:38884120-38883884:-	DDX17	0.514393
RI	8 hr	chr12:58139959-58140039:+@chr12:58140372-58140503:+	TSPAN31	0.790365
ALE	8 hr	84545@uc001ksd.1@uc001kry.1	MRPL43	-2.40157
ALE	8 hr	84545@uc001kse.1@uc001kry.1	MRPL43	-2.39622
ALE	8 hr	81889@uc002cnc.1@uc010brz.1	FAHD1	-2.37353
ALE	8 hr	84545@uc001ksc.2@uc001kry.1	MRPL43	-2.3289
ALE	8 hr	81889@uc002cnc.1@uc002cnd.1	FAHD1	-2.27562
ALE	8 hr	89122@uc003usf.1@uc003usd.1uc003use.1	TRIM4	-2.1089
ALE	8 hr	22890@uc001xhh.2uc010aqg.1@uc001xhi.2	ZBTB1	-1.67246
ALE	8 hr	56647@uc001ljb.2@uc001ljd.2	BCCIP	-1.67198
ALE	8 hr	2744@uc002use.2uc002usg.1@uc002usf.2uc002ush.2	GLS	-1.4728
ALE	24 hr	2744@uc002use.2uc002usg.1@uc002usf.2uc002ush.2	GLS	-1.3429
ALE	8 hr	6342@uc001cuq.1@uc001cur.1uc009vzi.1uc001cut.1	SCP2	-1.31848
ALE	8 hr	9589@uc010kjx.1uc003qsk.1uc003qsn.1@uc003qsl.1uc003qso.1	WTAP	-1.30171
ALE	8 hr	6342@uc001cuq.1@uc001cuu.1	SCP2	-1.28902
ALE	8 hr	56647@uc001ljc.2@uc001ljd.2	BCCIP	-1.24325
ALE	8 hr	80174@uc002ihe.2@uc002ihf.1	DBF4B	-1.21811
ALE	8 hr	4152@uc002leh.2uc002lei.2uc002lej.2uc002lek.2@uc002lef.2uc002leg.2	MBD1	-1.15791
ALE	8 hr	4152@uc002lel.2uc002lem.2@uc002lef.2uc002leg.2	MBD1	-1.05571
ALE	8 hr	4152@uc002len.2@uc002lef.2uc002leg.2	MBD1	-1.04893
ALE	8 hr	51447@uc003cus.1uc003cur.1@uc003cuq.1uc003cup.1	IP6K2	-1.04098
ALE	8 hr	2029@uc001evf.1uc002338.uc001eve.1	ENSA	-1.03639
ALE	24 hr	1075@uc001pcn.2@uc001pck.2uc001pcl.2	CTSC	-1.01119
ALE	8 hr	10003@uc001pdd.2@uc001pdf.2uc009yvx.1uc009yvy.1	NAALAD2	-1.00253
ALE	24 hr	56647@uc001ljc.2@uc001ljd.2	BCCIP	-0.978662
ALE	8 hr	51082@uc001uro.1@uc010aam.1uc001urp.1	POLR1D	-0.849986
ALE	24 hr	1075@uc001pcm.2@uc001pck.2uc001pcl.2	CTSC	-0.848332
ALE	8 hr	27097@uc001htr.1@uc001htq.1	TAF5L	-0.838503
ALE	8 hr	285704@uc003knb.1@uc003knc.1	RGMB	-0.719604
ALE	8 hr	57082@uc001zme.2@uc010bbs.1uc010bbt.1	CASC5	-0.709017
ALE	8 hr	3275@uc002zjw.2@uc002zjx.1uc002zjy.1uc010gqm.1	PRMT2	-0.614461
ALE	8 hr	51776@uc002uhx.2@uc002uhy.1	ZAK	-0.600735
ALE	8 hr	4131@uc010iyw.1uc010iyx.1uc010iyy.1@uc003kbw.2	MAP1B	-0.556244
ALE	8 hr	51447@uc003cuw.1@uc003cuq.1uc003cup.1	IP6K2	-0.531088
ALE	8 hr	51447@uc003cuv.1@uc003cuq.1uc003cup.1	IP6K2	-0.519748
ALE	24 hr	27097@uc001htr.1@uc001htq.1	TAF5L	-0.500723
ALE	24 hr	7468@uc003gdy.1uc003520.uc010icf.1	WHSC1	-0.392815
ALE	24 hr	9570@uc002iky.1@uc002ila.1	GOSR2	0.23427
ALE	8 hr	57649@uc002hdh.1uc002hdi.1@uc002hdg.1	PHF12	0.306091
ALE	24 hr	23019@uc002enx.1@uc002ent.1uc002env.1uc002enu.2	CNOT1	0.325476
ALE	8 hr	201163@uc002grc.2@uc002gra.2	FLCN	0.343048
ALE	8 hr	23203@uc004chm.1@uc004chl.1uc010nbl.1	PMPCA	0.39185
ALE	8 hr	3609@uc002mpk.1@uc002mpn.1uc002mpo.1uc002mpq.1	ILF3	0.41735
ALE	8 hr	10492@uc003pkz.1uc003pla.1@uc003pkv.1uc003pkw.1uc003pkx.1uc003pky.1	SYNCRIP	0.418359
ALE	24 hr	57720@uc004bzb.1@uc004bzd.1uc004bze.1	GPR107	0.423032
ALE	8 hr	3609@uc002mpp.2@uc002mpn.1uc002mpo.1uc002mpq.1	ILF3	0.427781
ALE	24 hr	11060@uc002ext.1@uc002exu.1uc002exv.1uc002exw.1	WWP2	0.435688
ALE	8 hr	3609@uc002mpl.1uc002mpm.1@uc002mpn.1uc002mpo.1uc002mpq.1	ILF3	0.444143
ALE	24 hr	51776@uc002uhx.2@uc002uhy.1	ZAK	0.445944
ALE	24 hr	9169@uc001roy.1@uc001row.1uc001rox.1	SCAF11	0.45528
ALE	8 hr	79027@uc003urc.1uc0561.uc010lgd.1	ZNF655	0.457922
ALE	24 hr	55031@uc001mjt.1@uc001mjr.1uc001mjs.1uc009ygi.1	USP47	0.47302
ALE	24 hr	55031@uc001mjq.1@uc001mjr.1uc001mjs.1uc009ygi.1	USP47	0.474479
ALE	24 hr	121457@uc001tfx.1@uc001tfv.1uc001tfw.1	IKBIP	0.519797
ALE	24 hr	64324@uc003mfq.2@uc003mft.2uc003mfr.2	NSD1	0.531296
ALE	24 hr	7919@uc003ntw.1uc003ntx.1@uc003nts.1	ATP6V1G2-DDX39B	0.531394
ALE	24 hr	7919@uc003rgj.1uc003rgk.1@uc003rgf.1	ATP6V1G2-DDX39B	0.531394
ALE	24 hr	7919@uc003ryl.1uc003rym.1@uc003ryh.1	ATP6V1G2-DDX39B	0.531394
ALE	8 hr	2553@uc001zyc.1uc001zyd.1uc001zye.1uc001zyf.1@uc001zya.1uc001zyb.1	GABPB1	0.532767
ALE	8 hr	7919@uc003ntw.1uc003ntx.1@uc003nts.1	ATP6V1G2-DDX39B	0.545514
ALE	8 hr	7919@uc003rgj.1uc003rgk.1@uc003rgf.1	ATP6V1G2-DDX39B	0.545514
ALE	8 hr	7919@uc003ryl.1uc003rym.1@uc003ryh.1	ATP6V1G2-DDX39B	0.545514
ALE	24 hr	5819@uc002ozv.1@uc002ozw.1	PVRL2	0.592609
ALE	8 hr	51105@uc003ytr.1uc010mdv.1uc003ytv.1@uc003ytt.1	PHF20L1	0.665944
ALE	8 hr	51111@uc001ono.1uc001onp.1@uc009yse.1uc001onm.1uc001onn.1uc009ysf.1	SUV420H1	0.710878
ALE	24 hr	51111@uc001ono.1uc001onp.1@uc009yse.1uc001onm.1uc001onn.1uc009ysf.1	SUV420H1	0.729306
ALE	8 hr	5527@uc001ykn.1@uc001ykk.1uc001yko.1uc001ykp.1	PPP2R5C	0.737217
ALE	24 hr	5889@uc002iwt.1@uc002iwu.1	RAD51C	0.804059
ALE	8 hr	64924@uc003jvg.1@uc003jvh.1uc003jvk.1	SLC30A5	0.809679
ALE	8 hr	29101@uc001age.1@uc001agd.1	SSU72	0.822319
ALE	24 hr	54875@uc003zmw.1@uc003zmx.2	CNTLN	0.875016
ALE	24 hr	140890@uc003jum.2@uc003jun.1uc010iwy.1uc003juo.1	SREK1	0.94245
ALE	24 hr	7112@uc001tfh.1@uc001tfj.1uc001tfk.1	TMPO	0.951019
ALE	8 hr	23095@uc001aqv.2@uc001aqy.2uc001aqz.2uc001ara.2uc001arb.2	KIF1B	0.984202
ALE	8 hr	9818@uc001uqg.1@uc001uqi.1uc001uqj.1	NUPL1	0.987361
ALE	24 hr	84947@uc010kjq.1@uc003qrb.1uc003qrc.1	SERAC1	0.992388
ALE	8 hr	79776@uc003yat.1@uc003yav.1	ZFHX4	0.99916
ALE	24 hr	667@uc003pdc.2@uc003pdb.2	DST	1.02234
ALE	8 hr	121457@uc001tfx.1@uc001tfv.1uc001tfw.1	IKBIP	1.04085
ALE	8 hr	64924@uc003jvg.1@uc003jvi.2	SLC30A5	1.05584
ALE	8 hr	23095@uc001aqv.2@uc001aqw.2uc001aqx.2	KIF1B	1.07319
ALE	8 hr	7112@uc001tfh.1@uc001tfj.1uc001tfk.1	TMPO	1.10612
ALE	8 hr	79776@uc003yat.1@uc003yau.1	ZFHX4	1.16807
ALE	24 hr	54507@uc009wlv.1@uc001eux.1uc009wlw.1uc009wlx.1	ADAMTSL4	1.19096
ALE	8 hr	8829@uc001ixc.1@uc001iww.2uc001iwv.2uc009xlz.1uc001iwx.2uc001iwy.2	NRP1	1.19726
ALE	24 hr	56829@uc003vuo.1uc003vup.1@uc003vun.1	ZC3HAV1	1.20705
ALE	24 hr	5099@uc003gsj.1@uc010iez.1	PCDH7	1.21259
ALE	24 hr	9815@uc001tpw.1@uc001535.uc001tpv.1	GIT2	1.29001
ALE	8 hr	6655@uc001wxt.2@uc010ans.1uc001wxs.2	SOS2	1.29131
ALE	8 hr	9958@uc001sra.2@uc001srb.1uc001src.1	USP15	1.30432
ALE	24 hr	83660@uc002ald.2@uc002alb.2uc002alc.2	TLN2	1.31949
ALE	24 hr	5796@uc003qbm.2@uc003qbj.1uc010kfc.1uc003qbk.1	PTPRK	1.34922
ALE	8 hr	116988@uc003wjf.1uc2658.uc003wjk.1	AGAP3	1.35677
ALE	8 hr	6239@uc003mxd.2@uc003mxb.1uc003mxc.1uc010jnx.1uc003mxe.1	RREB1	1.35719
ALE	8 hr	26512@uc001vfm.1@uc001vfi.1uc001vfj.1uc001vfk.1uc001vfl.1	INTS6	1.37084
ALE	8 hr	1121@uc004eev.2@uc004eet.1	CHM	1.37556
ALE	8 hr	25963@uc001zpg.2@uc010bct.1	TMEM87A	1.39535
ALE	24 hr	55105@uc001hlg.2@uc001hlf.1	GPATCH2	1.41714
ALE	24 hr	11078@uc003ats.1@uc003atx.1	TRIOBP	1.49255
ALE	24 hr	11078@uc003atq.1uc003atr.1@uc003atx.1	TRIOBP	1.49255
ALE	8 hr	11016@uc001sea.2uc001seb.2@uc001sdy.1uc001sdz.1	ATF7	1.49357
ALE	8 hr	10057@uc003fmh.1@uc003fmf.1uc010hxl.1uc003fmg.1	ABCC5	1.50984
ALE	8 hr	80006@uc010iwu.1@uc003jtz.2uc003jua.2uc003juc.2uc010iwv.1	TRAPPC13	1.52459
ALE	24 hr	285343@uc003cnb.2uc003cnc.2@uc010him.1uc003cnd.2uc003cne.2	TCAIM	1.58935
ALE	8 hr	55105@uc001hlg.2@uc001hlf.1	GPATCH2	1.63725
ALE	8 hr	1806@uc001drw.1@uc001drv.1	DPYD	1.68221
ALE	8 hr	4149@uc001xik.1@uc001xie.1	MAX	1.69693
ALE	8 hr	4149@uc001xik.1@uc010aql.1uc001xif.1uc001xig.1	MAX	1.71863
ALE	8 hr	54875@uc003zmw.1@uc003zmx.2	CNTLN	1.72633
ALE	24 hr	252983@uc010dcc.1@uc002iuf.1uc010dcd.1	STXBP4	1.78968
ALE	8 hr	51776@uc002uhy.1@uc002uhz.1	ZAK	1.8047
ALE	8 hr	1837@uc010dmo.1@uc002kxw.2uc002kxz.2uc002kxy.2uc010dmn.1uc002kye.2	DTNA	1.81322
ALE	24 hr	54875@uc003zmx.2@uc010mio.1	CNTLN	1.92475
ALE	8 hr	1837@uc002kxv.2uc011013.uc002kye.2	DTNA	1.94059
ALE	24 hr	10973@uc003pqm.1@uc010kcv.1	ASCC3	1.99113
ALE	24 hr	54875@uc003zmx.2@uc003zmy.1	CNTLN	2.07791
ALE	24 hr	3778@uc001jxt.2@uc001jxm.1uc001jxn.1	KCNMA1	2.0883
ALE	8 hr	3556@uc003fsk.1uc003fsl.1uc010hzf.1@uc003fsm.1uc010hzg.1uc003fso.1	IL1RAP	2.10689
ALE	24 hr	11198@uc001waq.1@uc001wan.1uc001wao.1	SUPT16H	2.10709
ALE	8 hr	6880@uc003jwc.1uc003jwd.1uc003jwe.1uc003jwf.1@uc003jwa.1uc003jwb.1	TAF9	2.13338
ALE	8 hr	6880@uc003mon.1uc003moo.1uc003mop.1uc003moq.1@uc003mol.1uc003mom.1	TAF9	2.13338
ALE	24 hr	3778@uc001jxs.2@uc001jxm.1uc001jxn.1	KCNMA1	2.15396
ALE	24 hr	84284@uc001hvi.1@uc001hvj.1	NTPCR	2.15905
ALE	8 hr	169792@uc003zii.1@uc010mhf.1uc003zhw.1uc003zhx.1	GLIS3	2.18886
ALE	8 hr	29123@uc002fnf.1uc002fng.1@uc002fnd.1	ANKRD11	2.20002
ALE	8 hr	8028@uc001iqr.1uc001iqq.1uc001iqu.1@uc001iqs.1uc001iqy.1	MLLT10	2.29099
ALE	8 hr	4134@uc003csg.1@uc003csf.2	MAP4	2.32801
ALE	8 hr	29123@uc002fnf.1uc002fng.1@uc002fna.1	ANKRD11	2.35521
ALE	8 hr	26091@uc001jnk.2@uc009xpq.1uc001jng.2uc001jnh.2uc009xpr.1uc001jni.2	HERC4	2.36745
ALE	24 hr	10973@uc003pqm.1@uc003pqk.1	ASCC3	2.40525
ALE	24 hr	6628@uc010gan.1@uc002wgb.2	SNRPB	2.46507
ALE	8 hr	5795@uc001ngo.2@uc001ngp.2	PTPRJ	2.55078
ALE	8 hr	29123@uc002fnf.1uc002fng.1@uc002fmx.1uc002fmy.1	ANKRD11	2.61602
ALE	24 hr	596@uc002liv.1@uc002lit.1uc002liu.1	BCL2	2.69806
ALE	8 hr	8566@uc002zdp.2@uc002zdm.2uc010gpj.1uc002zdn.2uc002zdq.2	PDXK	2.70363
ALE	8 hr	5099@uc003gsj.1@uc010iez.1	PCDH7	2.77382
ALE	8 hr	10016@uc003jas.2@uc003jat.1uc003jau.1	PDCD6	2.7956
ALE	24 hr	54875@uc003zmw.1@uc010mio.1	CNTLN	2.79976
ALE	8 hr	4139@uc001hml.2@uc001hmn.2uc009xdw.1uc001hmm.2uc001hmo.2	MARK1	2.81745
ALE	24 hr	10283@uc003jtm.2@uc003jtn.1uc010iwt.1	CWC27	2.84601
ALE	24 hr	54875@uc003zmw.1@uc003zmy.1	CNTLN	2.95293
ALE	8 hr	5099@uc003gsk.1@uc010iez.1	PCDH7	3.03638
ALE	8 hr	11198@uc001waq.1@uc001wan.1uc001wao.1	SUPT16H	3.26144
ALE	8 hr	54901@uc003ndb.1@uc003nde.1uc003ndf.1	CDKAL1	3.35606
ALE	24 hr	9946@uc002ysu.2@uc010gmf.1	DONSON	3.37936
ALE	8 hr	63971@uc003ncj.2@uc003ncg.2uc003nch.2uc003nci.2	KIF13A	3.40559
ALE	8 hr	54901@uc003ndb.1@uc003ndc.1uc003ndd.1	CDKAL1	3.49626
ALE	24 hr	11107@uc003idp.1@uc010ine.1	PRDM5	3.55951
ALE	8 hr	54477@uc001rdz.2@uc001reb.1uc009zin.1uc001red.1uc009zio.1	PLEKHA5	3.61056
ALE	8 hr	388507@uc002mtc.1@uc002mtd.1	ZNF788	3.66305
ALE	8 hr	8446@uc002sjq.2@uc002sjp.1	DUSP11	3.67726
ALE	24 hr	4651@uc003jfv.2@uc010itx.1uc003jft.2	MYO10	3.75168
ALE	8 hr	63971@uc003ncj.2@uc003nce.1uc003ncf.2	KIF13A	3.85973
ALE	8 hr	9839@uc002tvy.2@uc010fnp.1	ZEB2	4.0314
ALE	8 hr	9839@uc002tvy.2@uc002tvu.1uc002tvv.1	ZEB2	4.16496
ALE	8 hr	9839@uc002tvy.2@uc002tvw.1	ZEB2	4.5136
ALE	24 hr	54901@uc003ndb.1@uc003nde.1uc003ndf.1	CDKAL1	5.24958
ALE	8 hr	10296@uc010ibs.1@uc003gda.1uc003gdb.1uc003gdc.1uc010ibt.1	MAEA	5.66242
AFE	8 hr	8848@uc001uzm.2@uc001uzo.1	TSC22D1	-3.07193
AFE	8 hr	8848@uc001uzm.2@uc001uzn.2	TSC22D1	-3.06629
AFE	8 hr	10395@uc003wwk.1@uc003wwm.1uc003wwn.1	DLC1	-2.75164
AFE	24 hr	8848@uc001uzm.2@uc001uzn.2	TSC22D1	-2.23349
AFE	24 hr	8848@uc001uzm.2@uc001uzo.1	TSC22D1	-1.93677
AFE	8 hr	22992@uc001oka.1@uc001ojy.1	KDM2A	-2.15632
AFE	8 hr	22992@uc001ojz.1@uc001ojy.1	KDM2A	-1.94149
AFE	8 hr	23352@uc001bbh.1@uc001bbm.1	UBR4	-1.06641
AFE	24 hr	144132@uc001mdu.2@uc001mdw.2	DNHD1	-1.81935
AFE	8 hr	317662@uc009xrb.1@uc001jtq.2	FAM149B1	-1.43316
AFE	8 hr	57533@uc003gju.2@uc003gjs.2	TBC1D14	-0.987235
AFE	8 hr	57533@uc003gju.2@uc010idg.1	TBC1D14	-0.957788
AFE	24 hr	10626@uc002gow.1@uc002gor.1	TRIM16	-1.0371
AFE	8 hr	51586@uc002zst.1@uc002zss.1	MED15	-1.22299
AFE	8 hr	7919@uc003ntr.1@uc003nts.1	ATP6V1G2-DDX39B	-0.72921
AFE	8 hr	7919@uc003rge.1@uc003rgf.1	ATP6V1G2-DDX39B	-0.72921
AFE	8 hr	7919@uc003ryg.1@uc003ryh.1	ATP6V1G2-DDX39B	-0.72921
AFE	8 hr	23352@uc001bbj.1@uc001bbm.1	UBR4	-0.767348
AFE	8 hr	51586@uc002zst.1@uc002zsn.1	MED15	-1.10637
AFE	24 hr	29980@uc002ysi.1@uc002ysn.1	DONSON	-0.787555
AFE	8 hr	27332@uc002sid.1@uc002sib.1	ZNF638	-0.704616
AFE	8 hr	85456@uc001njp.1uc001njq.1@uc009ymd.1	TNKS1BP1	-0.987487
AFE	24 hr	10626@uc002gow.1@uc002gox.1	TRIM16	-0.866614
AFE	24 hr	29980@uc002ysj.1@uc002ysn.1	DONSON	-0.679134
AFE	24 hr	9236@uc002acu.1@uc002acy.2	DYX1C1-CCPG1	-0.99714
AFE	8 hr	8473@uc004eac.2@uc004eaa.1uc004eab.1	OGT	-1.00437
AFE	24 hr	29980@uc002ysl.1@uc002ysn.1	DONSON	-0.677004
AFE	8 hr	9295@uc001dew.1@uc001deu.1	SRSF11	-0.584969
AFE	8 hr	7919@uc003ntr.1@uc003ntx.1	ATP6V1G2-DDX39B	-0.632174
AFE	8 hr	7919@uc003rge.1@uc003rgk.1	ATP6V1G2-DDX39B	-0.632174
AFE	8 hr	7919@uc003ryg.1@uc003rym.1	ATP6V1G2-DDX39B	-0.632174
AFE	8 hr	7919@uc003ntr.1@uc003ntw.1	ATP6V1G2-DDX39B	-0.632174
AFE	8 hr	7919@uc003rge.1@uc003rgj.1	ATP6V1G2-DDX39B	-0.632174
AFE	8 hr	7919@uc003ryg.1@uc003ryl.1	ATP6V1G2-DDX39B	-0.632174
AFE	8 hr	6709@uc004bvp.2@uc004bvl.2uc004bvm.2uc004bvn.2	SPTAN1	-0.754408
AFE	24 hr	9659@uc001emb.1@uc001elm.2	LOC653513	-0.77958
AFE	24 hr	9236@uc002acw.1@uc002acy.2	DYX1C1-CCPG1	-0.785381
AFE	8 hr	7919@uc003ntr.1@uc003ntt.1	ATP6V1G2-DDX39B	-0.583948
AFE	8 hr	7919@uc003ntr.1@uc003ntu.1	ATP6V1G2-DDX39B	-0.583948
AFE	8 hr	7919@uc003rge.1@uc003rgg.1	ATP6V1G2-DDX39B	-0.583948
AFE	8 hr	7919@uc003rge.1@uc003rgh.1	ATP6V1G2-DDX39B	-0.583948
AFE	8 hr	7919@uc003ryg.1@uc003ryi.1	ATP6V1G2-DDX39B	-0.583948
AFE	8 hr	7919@uc003ryg.1@uc003ryj.1	ATP6V1G2-DDX39B	-0.583948
AFE	8 hr	27332@uc002sid.1@uc002shw.2uc002shy.1	ZNF638	-0.48799
AFE	8 hr	27332@uc002sid.1@uc002shx.1uc002shz.1	ZNF638	-0.48799
AFE	8 hr	27332@uc002sid.1@uc002sia.1	ZNF638	-0.48799
AFE	8 hr	7919@uc003ntr.1@uc003ntv.1	ATP6V1G2-DDX39B	-0.5782
AFE	8 hr	7919@uc003rge.1@uc003rgi.1	ATP6V1G2-DDX39B	-0.5782
AFE	8 hr	7919@uc003ryg.1@uc003ryk.1	ATP6V1G2-DDX39B	-0.5782
AFE	8 hr	2335@uc010fvc.1uc01974.uc002vfl.1	FN1	-0.65262
AFE	8 hr	2335@uc002vez.1@uc00964.uc002vfl.1	FN1	-0.647717
AFE	8 hr	56252@uc001xqm.1@uc001xqj.2	YLPM1	-0.70984
AFE	8 hr	8473@uc004ead.2@uc004eaa.1uc004eab.1	OGT	-0.590094
AFE	8 hr	6709@uc010mye.1uc010myf.1@uc004bvl.2uc004bvm.2uc004bvn.2	SPTAN1	-0.611525
AFE	8 hr	10625@uc001grj.1@uc001grl.1	IVNS1ABP	-0.735165
AFE	24 hr	7468@uc010icf.1@uc003geg.1uc003geh.1	WHSC1	-0.456428
AFE	24 hr	7468@uc010icf.1@uc010ice.1	WHSC1	-0.448915
AFE	24 hr	7468@uc010icf.1@uc003ged.2	WHSC1	-0.424471
AFE	24 hr	7468@uc010icf.1@uc003gea.1uc003geb.2	WHSC1	-0.424471
AFE	24 hr	7468@uc010icf.1@uc003gec.2	WHSC1	-0.424471
AFE	8 hr	7407@uc003nxf.1@uc003nxe.1	VARS	-0.770707
AFE	8 hr	7407@uc003rjr.1@uc003rjq.1	VARS	-0.770707
AFE	8 hr	2316@uc004fki.2@uc004fkk.2uc010nuu.1	FLNA	-0.316465
AFE	8 hr	23644@uc002eut.1@uc010cer.1	NRN1L	-0.409086
AFE	8 hr	4678@uc001col.1@uc001cok.1	NASP	-0.444797
AFE	8 hr	5277@uc004cwq.1@uc004cwr.1	PIGA	-0.305288
AFE	24 hr	7468@uc010icf.1@uc003gdx.2uc003gdy.1uc010icd.1uc003gdz.2	WHSC1	-0.368739
AFE	8 hr	55114@uc002dmz.1@uc002dna.1	ARHGAP17	0.425
AFE	24 hr	6139@uc002ldn.1@uc002ldp.1	RPL17-C18orf32	0.455616
AFE	24 hr	79711@uc001wmy.1@uc001wmz.1	TM9SF1	0.29249
AFE	24 hr	6139@uc002ldn.1@uc002ldo.1	RPL17-C18orf32	0.481761
AFE	24 hr	79711@uc001wmu.1@uc001wmz.1	TM9SF1	0.631377
AFE	8 hr	55114@uc002dmw.1uc002dmx.1uc002dne.1@uc002dna.1	ARHGAP17	0.755833
AFE	24 hr	9780@uc002flo.2@uc002flp.2	PIEZO1	0.466571
AFE	8 hr	1107@uc002gjj.2@uc002gjh.2	CHD3	0.470101
AFE	8 hr	57325@uc002wqk.1@uc002wqj.1	PET117	0.755496
AFE	8 hr	55283@uc001dko.1@uc001dks.2	MCOLN3	0.538428
AFE	8 hr	4154@uc003ezj.1@uc003ezm.1uc003ezl.1uc003ezp.1uc003ezn.1uc003ezo.1	MBNL1	0.640045
AFE	24 hr	7026@uc002btq.1@uc002btp.1	NR2F2	0.708741
AFE	24 hr	57325@uc002wqk.1@uc002wqj.1	PET117	1.44225
AFE	8 hr	10921@uc002cpt.1@uc002cpv.1	RNPS1	0.533864
AFE	24 hr	5786@uc002who.1@uc002whj.1	PTPRA	0.6369
AFE	8 hr	22985@uc001wis.2@uc001wit.2uc010akg.1	ACIN1	0.862709
AFE	24 hr	3304@uc003rjw.2@uc003sbt.2	PRRC2A	1.39945
AFE	24 hr	10626@uc002gox.1@uc002goy.1	TRIM16	1.27877
AFE	8 hr	120114@uc001pdi.2@uc001pdj.2	FAT3	1.43882
AFE	8 hr	1500@uc001nlt.2uc001nls.2uc001nmi.2uc001nlq.2uc001nlo.2@uc001nlf.1	TMX2-CTNND1	1.35672
AFE	8 hr	1500@uc001nlx.2uc001nlz.2uc001nly.2uc001nmb.2uc001nma.2@uc001nlf.1	TMX2-CTNND1	1.48836
AFE	8 hr	1500@uc009ymn.1@uc001nlf.1	TMX2-CTNND1	1.48836
AFE	8 hr	5786@uc002who.1@uc002whj.1	PTPRA	1.64989
AFE	24 hr	10626@uc002gor.1@uc002goy.1	TRIM16	1.44925
AFE	24 hr	120114@uc001pdi.2@uc001pdj.2	FAT3	1.44082
AFE	8 hr	26091@uc009xpq.1@uc001jng.2uc001jnh.2uc009xpr.1uc001jnj.2uc001jnk.2	HERC4	1.75972
AFE	8 hr	26091@uc009xpq.1@uc001jni.2	HERC4	1.66792
AFE	8 hr	81846@uc001mid.2@uc001mif.2	SBF2	2.15584
A5SS	8 hr	"(chr7:99063824:99063734|99063752:-@chr7:99057709:99057816:-.A.dn_chr7:99063824:99063734|99063752:-@chr7:99057709:99057816:-.A.coreAndExt, chr7:99063824:99063734|99063752:-@chr7:99057709:99057816:-.B.dn_chr7:99063824:99063734|99063752:-@chr7:99057709:99057816:-.B.core)"	ATP5J2-PTCD1	-0.557494
A5SS	24 hr	"(chr7:134617739:134618141|134618828:+@chr7:134620439:134620516:+.A.coreAndExt_chr7:134617739:134618141|134618828:+@chr7:134620439:134620516:+.A.dn, chr7:134617739:134618141|134618828:+@chr7:134620439:134620516:+.B.core_chr7:134617739:134618141|134618828:+@chr7:134620439:134620516:+.B.dn)"	CALD1	1.78629
A5SS	24 hr	"(chr11:10823756:10823208|10823596:-@chr11:10822509:10822634:-.A.dn_chr11:10823756:10823208|10823596:-@chr11:10822509:10822634:-.A.coreAndExt, chr11:10823756:10823208|10823596:-@chr11:10822509:10822634:-.B.dn_chr11:10823756:10823208|10823596:-@chr11:10822509:10822634:-.B.core)"	EIF4G2	-0.635155
A5SS	8 hr	"(chr11:10823756:10823208|10823596:-@chr11:10822509:10822634:-.A.dn_chr11:10823756:10823208|10823596:-@chr11:10822509:10822634:-.A.coreAndExt, chr11:10823756:10823208|10823596:-@chr11:10822509:10822634:-.B.dn_chr11:10823756:10823208|10823596:-@chr11:10822509:10822634:-.B.core)"	EIF4G2	-0.369102
A5SS	8 hr	"(chr17:3572090:3572193|3572306:+@chr17:3572392:3572962:+.A.coreAndExt_chr17:3572090:3572193|3572306:+@chr17:3572392:3572962:+.A.dn, chr17:3572090:3572193|3572306:+@chr17:3572392:3572962:+.B.core_chr17:3572090:3572193|3572306:+@chr17:3572392:3572962:+.B.dn)"	EMC6	2.87851
A5SS	8 hr	"(chr1:201184667:201184966|201185272:+@chr1:201185582:201185881:+.A.coreAndExt_chr1:201184667:201184966|201185272:+@chr1:201185582:201185881:+.A.dn, chr1:201184667:201184966|201185272:+@chr1:201185582:201185881:+.B.core_chr1:201184667:201184966|201185272:+@chr1:201185582:201185881:+.B.dn)"	IGFN1	-1.42574
A5SS	24 hr	"(chr9:132394929:132395080|132395144:+@chr9:132396333:132396585:+.A.coreAndExt_chr9:132394929:132395080|132395144:+@chr9:132396333:132396585:+.A.dn, chr9:132394929:132395080|132395144:+@chr9:132396333:132396585:+.B.core_chr9:132394929:132395080|132395144:+@chr9:132396333:132396585:+.B.dn)"	NTMT1	-1.68735
A5SS	24 hr	"(chr1:40037021:40036769|40036906:-@chr1:40035535:40035674:-.A.dn_chr1:40037021:40036769|40036906:-@chr1:40035535:40035674:-.A.coreAndExt, chr1:40037021:40036769|40036906:-@chr1:40035535:40035674:-.B.dn_chr1:40037021:40036769|40036906:-@chr1:40035535:40035674:-.B.core)"	PABPC4	1.90655
A5SS	24 hr	"(chr20:35690673:35690349|35690487:-@chr20:35689506:35689672:-.A.dn_chr20:35690673:35690349|35690487:-@chr20:35689506:35689672:-.A.coreAndExt, chr20:35690673:35690349|35690487:-@chr20:35689506:35689672:-.B.dn_chr20:35690673:35690349|35690487:-@chr20:35689506:35689672:-.B.core)"	RBL1	3.30651
A5SS	24 hr	"(chrX:48433949:48434055|48434471:+@chrX:48434702:48434807:+.A.coreAndExt_chrX:48433949:48434055|48434471:+@chrX:48434702:48434807:+.A.dn, chrX:48433949:48434055|48434471:+@chrX:48434702:48434807:+.B.core_chrX:48433949:48434055|48434471:+@chrX:48434702:48434807:+.B.dn)"	RBM3	3.39742
A5SS	24 hr	"(chr12:112847443:112847215|112847391:-@chr12:112846224:112846460:-.A.dn_chr12:112847443:112847215|112847391:-@chr12:112846224:112846460:-.A.coreAndExt, chr12:112847443:112847215|112847391:-@chr12:112846224:112846460:-.B.dn_chr12:112847443:112847215|112847391:-@chr12:112846224:112846460:-.B.core)"	RPL6	0.968796
A5SS	24 hr	"(chr12:120636803:120636657|120636698:-@chr12:120636357:120636573:-.A.dn_chr12:120636803:120636657|120636698:-@chr12:120636357:120636573:-.A.coreAndExt, chr12:120636803:120636657|120636698:-@chr12:120636357:120636573:-.B.dn_chr12:120636803:120636657|120636698:-@chr12:120636357:120636573:-.B.core)"	RPLP0	-2.61885
A5SS	24 hr	"(chr6:133136111:133136227|133136363:+@chr6:133137600:133137702:+.A.coreAndExt_chr6:133136111:133136227|133136363:+@chr6:133137600:133137702:+.A.dn, chr6:133136111:133136227|133136363:+@chr6:133137600:133137702:+.B.core_chr6:133136111:133136227|133136363:+@chr6:133137600:133137702:+.B.dn)"	RPS12	2.38986
A5SS	8 hr	"(chr6:133136111:133136227|133136363:+@chr6:133137600:133137702:+.A.coreAndExt_chr6:133136111:133136227|133136363:+@chr6:133137600:133137702:+.A.dn, chr6:133136111:133136227|133136363:+@chr6:133137600:133137702:+.B.core_chr6:133136111:133136227|133136363:+@chr6:133137600:133137702:+.B.dn)"	RPS12	2.76528
A5SS	24 hr	"(chr19:54710144:54710330|54710592:+@chr19:54711266:54711515:+.A.coreAndExt_chr19:54710144:54710330|54710592:+@chr19:54711266:54711515:+.A.dn, chr19:54710144:54710330|54710592:+@chr19:54711266:54711515:+.B.core_chr19:54710144:54710330|54710592:+@chr19:54711266:54711515:+.B.dn)"	RPS9	2.30443
A5SS	24 hr	"(chr8:97506041:97506271|97506559:+@chr8:97605708:97605819:+.A.coreAndExt_chr8:97506041:97506271|97506559:+@chr8:97605708:97605819:+.A.dn, chr8:97506041:97506271|97506559:+@chr8:97605708:97605819:+.B.core_chr8:97506041:97506271|97506559:+@chr8:97605708:97605819:+.B.dn)"	SDC2	-3.23075
A5SS	24 hr	"(chr17:7481145:7481234|7481562:+@chr17:7481660:7482324:+.A.coreAndExt_chr17:7481145:7481234|7481562:+@chr17:7481660:7482324:+.A.dn, chr17:7481145:7481234|7481562:+@chr17:7481660:7482324:+.B.core_chr17:7481145:7481234|7481562:+@chr17:7481660:7482324:+.B.dn)"	SENP3-EIF4A1	-1.5678
A5SS	24 hr	"(chr3:160130114:160130241|160130637:+@chr3:160131261:160131401:+.A.coreAndExt_chr3:160130114:160130241|160130637:+@chr3:160131261:160131401:+.A.dn, chr3:160130114:160130241|160130637:+@chr3:160131261:160131401:+.B.core_chr3:160130114:160130241|160130637:+@chr3:160131261:160131401:+.B.dn)"	SMC4	1.64713
A5SS	8 hr	"(chr16:2013257:2012737|2013150:-@chr16:2012498:2012657:-.A.dn_chr16:2013257:2012737|2013150:-@chr16:2012498:2012657:-.A.coreAndExt, chr16:2013257:2012737|2013150:-@chr16:2012498:2012657:-.B.dn_chr16:2013257:2012737|2013150:-@chr16:2012498:2012657:-.B.core)"	SNORA64	-2.48529
A3SS	24 hr	(chr14:24032589:24032711:-@chr14:24031802|24032491:24031713:-.A.coreAndExt_chr14:24032589:24032711:-@chr14:24031802|24032491:24031713:-.A.up, chr14:24032589:24032711:-@chr14:24031802|24032491:24031713:-.B.core_chr14:24032589:24032711:-@chr14:24031802|24032491:24031713:-.B.up)	AP1G2	0.999229
A3SS	8 hr	(chr3:133305407:133305566:+@chr3:133306003|133306740:133309118:+.B.up_chr3:133305407:133305566:+@chr3:133306003|133306740:133309118:+.B.core, chr3:133305407:133305566:+@chr3:133306003|133306740:133309118:+.A.up_chr3:133305407:133305566:+@chr3:133306003|133306740:133309118:+.A.coreAndExt)	CDV3	-0.261979
A3SS	8 hr	(chr11:10827454:10827594:-@chr11:10825965|10826562:10825834:-.A.coreAndExt_chr11:10827454:10827594:-@chr11:10825965|10826562:10825834:-.A.up, chr11:10827454:10827594:-@chr11:10825965|10826562:10825834:-.B.core_chr11:10827454:10827594:-@chr11:10825965|10826562:10825834:-.B.up)	EIF4G2	0.202606
A3SS	24 hr	(chr12:110390897:110391039:-@chr12:110385309|110386651:110385061:-.A.coreAndExt_chr12:110390897:110391039:-@chr12:110385309|110386651:110385061:-.A.up, chr12:110390897:110391039:-@chr12:110385309|110386651:110385061:-.B.core_chr12:110390897:110391039:-@chr12:110385309|110386651:110385061:-.B.up)	GIT2	1.9545
A3SS	24 hr	(chr11:67352609:67352712:+@chr11:67353575|67353860:67354124:+.B.up_chr11:67352609:67352712:+@chr11:67353575|67353860:67354124:+.B.core, chr11:67352609:67352712:+@chr11:67353575|67353860:67354124:+.A.up_chr11:67352609:67352712:+@chr11:67353575|67353860:67354124:+.A.coreAndExt)	GSTP1	0.161201
A3SS	8 hr	(chr14:21737457:21737638:-@chr14:21731495|21731988:21731470:-.A.coreAndExt_chr14:21737457:21737638:-@chr14:21731495|21731988:21731470:-.A.up, chr14:21737457:21737638:-@chr14:21731495|21731988:21731470:-.B.core_chr14:21737457:21737638:-@chr14:21731495|21731988:21731470:-.B.up)	HNRNPC	-0.867991
A3SS	8 hr	(chr1:206905184:206905264:+@chr1:206905383|206905920:206907630:+.B.up_chr1:206905184:206905264:+@chr1:206905383|206905920:206907630:+.B.core, chr1:206905184:206905264:+@chr1:206905383|206905920:206907630:+.A.up_chr1:206905184:206905264:+@chr1:206905383|206905920:206907630:+.A.coreAndExt)	MAPKAPK2	0.866784
A3SS	24 hr	(chr1:206905184:206905264:+@chr1:206905383|206905920:206907630:+.B.up_chr1:206905184:206905264:+@chr1:206905383|206905920:206907630:+.B.core, chr1:206905184:206905264:+@chr1:206905383|206905920:206907630:+.A.up_chr1:206905184:206905264:+@chr1:206905383|206905920:206907630:+.A.coreAndExt)	MAPKAPK2	1.48676
A3SS	24 hr	(chr11:62562407:62562479:-@chr11:62561870|62561912:62561730:-.A.coreAndExt_chr11:62562407:62562479:-@chr11:62561870|62561912:62561730:-.A.up, chr11:62562407:62562479:-@chr11:62561870|62561912:62561730:-.B.core_chr11:62562407:62562479:-@chr11:62561870|62561912:62561730:-.B.up)	NXF1	-2.70532
A3SS	24 hr	(chr3:101293042:101293123:+@chr3:101298433|101298634:101298848:+.B.up_chr3:101293042:101293123:+@chr3:101298433|101298634:101298848:+.B.core, chr3:101293042:101293123:+@chr3:101298433|101298634:101298848:+.A.up_chr3:101293042:101293123:+@chr3:101298433|101298634:101298848:+.A.coreAndExt)	PCNP	0.78119
A3SS	8 hr	(chr3:149686145:149686337:-@chr3:149684051|149684373:149682691:-.A.coreAndExt_chr3:149686145:149686337:-@chr3:149684051|149684373:149682691:-.A.up, chr3:149686145:149686337:-@chr3:149684051|149684373:149682691:-.B.core_chr3:149686145:149686337:-@chr3:149684051|149684373:149682691:-.B.up)	PFN2	-0.41624
A3SS	24 hr	(chr3:149686145:149686337:-@chr3:149684051|149684373:149682691:-.A.coreAndExt_chr3:149686145:149686337:-@chr3:149684051|149684373:149682691:-.A.up, chr3:149686145:149686337:-@chr3:149684051|149684373:149682691:-.B.core_chr3:149686145:149686337:-@chr3:149684051|149684373:149682691:-.B.up)	PFN2	0.760245
A3SS	8 hr	(chrX:68385215:68385365:-@chrX:68382983|68383309:68380581:-.A.coreAndExt_chrX:68385215:68385365:-@chrX:68382983|68383309:68380581:-.A.up, chrX:68385215:68385365:-@chrX:68382983|68383309:68380581:-.B.core_chrX:68385215:68385365:-@chrX:68382983|68383309:68380581:-.B.up)	PJA1	-1.75792
A3SS	8 hr	(chr18:47018628:47018834:-@chr18:47017954|47018203:47017902:-.A.coreAndExt_chr18:47018628:47018834:-@chr18:47017954|47018203:47017902:-.A.up, chr18:47018628:47018834:-@chr18:47017954|47018203:47017902:-.B.core_chr18:47018628:47018834:-@chr18:47017954|47018203:47017902:-.B.up)	RPL17-C18orf32	0.633254
A3SS	24 hr	(chr3:170586087:170586179:-@chr3:170585923|170585990:170585802:-.A.coreAndExt_chr3:170586087:170586179:-@chr3:170585923|170585990:170585802:-.A.up, chr3:170586087:170586179:-@chr3:170585923|170585990:170585802:-.B.core_chr3:170586087:170586179:-@chr3:170585923|170585990:170585802:-.B.up)	RPL22L1	1.81502
A3SS	8 hr	(chr11:17097001:17097170:-@chr11:17096710|17096744:17096644:-.A.coreAndExt_chr11:17097001:17097170:-@chr11:17096710|17096744:17096644:-.A.up, chr11:17097001:17097170:-@chr11:17096710|17096744:17096644:-.B.core_chr11:17097001:17097170:-@chr11:17096710|17096744:17096644:-.B.up)	RPS13	-0.959046
A3SS	24 hr	(chr12:46316246:46316365:-@chr12:46313092|46315977:46312914:-.A.coreAndExt_chr12:46316246:46316365:-@chr12:46313092|46315977:46312914:-.A.up, chr12:46316246:46316365:-@chr12:46313092|46315977:46312914:-.B.core_chr12:46316246:46316365:-@chr12:46313092|46315977:46312914:-.B.up)	SCAF11	-3.47474
A3SS	8 hr	(chrX:48763669:48763820:-@chrX:48762169|48762759:48762023:-.A.coreAndExt_chrX:48763669:48763820:-@chrX:48762169|48762759:48762023:-.A.up, chrX:48763669:48763820:-@chrX:48762169|48762759:48762023:-.B.core_chrX:48763669:48763820:-@chrX:48762169|48762759:48762023:-.B.up)	SLC35A2	1.31735
A3SS	24 hr	(chr5:112200318:112200429:+@chr5:112203069|112203101:112204089:+.B.up_chr5:112200318:112200429:+@chr5:112203069|112203101:112204089:+.B.core, chr5:112200318:112200429:+@chr5:112203069|112203101:112204089:+.A.up_chr5:112200318:112200429:+@chr5:112203069|112203101:112204089:+.A.coreAndExt)	SRP19	-1.85708
A3SS	8 hr	(chr13:37598172:37598330:-@chr13:37596454|37597181:37596148:-.A.coreAndExt_chr13:37598172:37598330:-@chr13:37596454|37597181:37596148:-.A.up, chr13:37598172:37598330:-@chr13:37596454|37597181:37596148:-.B.core_chr13:37598172:37598330:-@chr13:37596454|37597181:37596148:-.B.up)	SUPT20H	2.52731
A3SS	8 hr	(chr6:31126303:31126499:+@chr6:31126674|31126920:31127484:+.B.up_chr6:31126303:31126499:+@chr6:31126674|31126920:31127484:+.B.core, chr6:31126303:31126499:+@chr6:31126674|31126920:31127484:+.A.up_chr6:31126303:31126499:+@chr6:31126674|31126920:31127484:+.A.coreAndExt)	TCF19	-2.27343
A3SS	24 hr	(chr7:23571408:23571656:-@chr7:23561459|23562051:23561326:-.A.coreAndExt_chr7:23571408:23571656:-@chr7:23561459|23562051:23561326:-.A.up, chr7:23571408:23571656:-@chr7:23561459|23562051:23561326:-.B.core_chr7:23571408:23571656:-@chr7:23561459|23562051:23561326:-.B.up)	TRA2A	1.77319
