# Supplementary material for: UV Irradiation Induces a Non-coding RNA that Functionally Opposes the Protein Encoded by the Same Gene
Source: Cell. 2017 Feb 23;168(5):843–855.e13. doi: 10.1016/j.cell.2017.01.019 (PMC5332558; doi:10.1016/j.cell.2017.01.019)
Supplement: Table S2. List of Alternative Last Exon Splicing Events, Related to Figure 2 — This table shows the all UV-regulated Alternative Last Exon (ALE) splicing events. The time after UV, event name, gene name, TSS coordinate, and terminal exon coordinates for the ALE isoforms are shown. The “Exon 2 downstream of Exon 1” column designates if exon 2 corresponds to the long isoform (1) or short isoform (-1). The short isoform mean percent spliced in (PSI) values, delta PSI, and Bayes factor for each replicate and the average across both biological replicates is shown. [file mmc2.xlsx]

## Sheet: Sheet1
Time	Chr	strand	Event name	Symbol	TSS	Exon 1 start	Exon 1 end	Exon 2 start	Exon 2 end	Diff Gene Length	Exon2 Downstream of of Exon1	REP1 UV short isoform	REP 1UN short isoform	REP1 Delta PSI	REP1 bayes_factor	REP2 UV short PSI	REP2 UN short PSI	REP2 delta PSI	REP2 bayes_factor	Average UV PSI	Average UN PSI	Average delta PSI
8	chr3	-	10057@uc003fmh.1@uc003fmf.1uc010hxl.1uc003fmg.1	ABCC5	183735727	183637724	183639189	183701541	183703166	63817	-1	0.58	0.41	0.17	10.66	0.6	0.27	0.33	1000000000000	0.59	0.34	0.25
8	chr4	+	10296@uc010ibs.1@uc003gda.1uc003gdb.1uc003gdc.1uc010ibt.1	MAEA	1283672	1332862	1333925	1322422	1323064	10861	-1	0.11	0	0.11	1000000000000	0.12	0.01	0.11	1000000000000	0.115	0.005	0.11
8	chr6	-	10492@uc003pkz.1uc003pla.1@uc003pkv.1uc003pkw.1uc003pkx.1uc003pky.1	SYNCRIP	86353043	86320989	86322641	86323939	86325065	2950	-1	0.48	0.42	0.06	48.29	0.57	0.46	0.11	1000000000000	0.525	0.44	0.085
8	chr12	-	11016@uc001sea.2uc001seb.2@uc001sdy.1uc001sdz.1	ATF7	54020199	53909843	53911138	53936674	53937232	26831	-1	0.84	0.49	0.35	1000000000000	0.84	0.54	0.3	1000000000000	0.84	0.515	0.325
24	chr16	+	11060@uc002ext.1@uc002exu.1uc002exv.1uc002exw.1	WWP2	69796187	69973744	69975643	69942664	69944311	31332	-1	0.39	0.27	0.12	67055.5	0.29	0.22	0.07	21.47	0.34	0.245	0.095
8	chr14	-	11198@uc001waq.1@uc001wan.1uc001wao.1	SUPT16H	21852425	21819636	21820977	21851041	21851928	31405	-1	0.05	0.01	0.04	1000000000000	0.09	0.01	0.08	1000000000000	0.07	0.01	0.06
24	chr14	-	11198@uc001waq.1@uc001wan.1uc001wao.1	SUPT16H	21852425	21819636	21820977	21851041	21851928	31405	-1	0.05	0.01	0.04	1000000000000	0.09	0.01	0.08	1000000000000	0.07	0.01	0.06
8	chrX	-	1121@uc004eev.2@uc004eet.1	CHM	85302566	85116185	85119826	85224656	85226590	108471	-1	0.49	0.23	0.26	1000000000000	0.4	0.26	0.14	40.54	0.445	0.245	0.2
24	chr5	+	140890@uc003jum.2@uc003jun.1uc010iwy.1uc003juo.1	SREK1	65440046	65474547	65476714	65451893	65453566	23148	-1	0.31	0.17	0.14	1000000000000	0.26	0.16	0.1	1000000000000	0.285	0.165	0.12
8	chr9	-	169792@uc003zii.1@uc010mhf.1uc003zhw.1uc003zhx.1	GLIS3	4300035	3824128	3828408	4285539	4286523	461411	-1	0.55	0.15	0.4	794.15	0.5	0.22	0.28	4513.49	0.525	0.185	0.34
8	chr1	-	1806@uc001drw.1@uc001drv.1	DPYD	98386615	97543300	97544702	98185324	98186482	642024	-1	0.58	0.25	0.33	1000000000000	0.61	0.4	0.21	1000000000000	0.595	0.325	0.27
8	chr18	+	1837@uc002kxv.2uc011013.uc002kye.2	DTNA	32073254	32464692	32471808	32446075	32448776	23032	-1	0.77	0.32	0.45	2.18925e+09	0.55	0.31	0.24	14.2	0.66	0.315	0.345
8	chr18	+	1837@uc010dmo.1@uc002kxw.2uc002kxz.2uc002kxy.2uc010dmn.1uc002kye.2	DTNA	32073254	32464692	32471808	32443934	32448776	23032	-1	0.76	0.32	0.44	1000000000000	0.53	0.31	0.22	11.75	0.645	0.315	0.33
24	chr16	-	23019@uc002enx.1@uc002ent.1uc002env.1uc002enu.2	CNOT1	58663790	58553855	58554940	58577232	58577807	23377	-1	0.53	0.44	0.09	101.1	0.52	0.42	0.1	2.14001e+07	0.525	0.43	0.095
24	chr17	+	252983@uc010dcc.1@uc002iuf.1uc010dcd.1	STXBP4	53046126	53237158	53241449	53120973	53122137	119312	-1	0.77	0.33	0.44	1000000000000	0.72	0.44	0.28	286.92	0.745	0.385	0.36
8	chr15	-	2553@uc001zyc.1uc001zyd.1uc001zye.1uc001zyf.1@uc001zya.1uc001zyb.1	GABPB1	50647605	50569389	50570981	50578077	50578380	8688	-1	0.63	0.34	0.29	107.61	0.69	0.36	0.33	124.91	0.66	0.35	0.31
8	chr15	-	25963@uc001zpg.2@uc010bct.1	TMEM87A	42565755	42502726	42503947	42550136	42551188	47410	-1	0.2	0.11	0.09	450.86	0.31	0.11	0.2	1000000000000	0.255	0.11	0.145
8	chr13	-	26512@uc001vfm.1@uc001vfi.1uc001vfj.1uc001vfk.1uc001vfl.1	INTS6	52027275	51935701	51939981	52023621	52025310	87920	-1	0.78	0.62	0.16	1000000000000	0.79	0.52	0.27	1000000000000	0.785	0.57	0.215
24	chr3	+	285343@uc003cnb.2uc003cnc.2@uc010him.1uc003cnd.2uc003cne.2	TCAIM	44379611	44448934	44450940	44399709	44401294	49646	-1	0.85	0.71	0.14	1000000000000	0.88	0.7	0.18	1000000000000	0.865	0.705	0.16
8	chr5	+	285704@uc003knb.1@uc003knc.1	RGMB	98104999	98128789	98132198	98115284	98116889	15309	-1	0.23	0.35	-0.12	1000000000000	0.29	0.42	-0.13	1000000000000	0.26	0.385	-0.125
8	chr16	-	29123@uc002fnf.1uc002fng.1@uc002fna.1	ANKRD11	89556969	89343886	89346124	89365283	89367370	21397	-1	0.75	0.45	0.3	1.48485e+10	0.76	0.28	0.48	1000000000000	0.755	0.365	0.39
8	chr3	+	3556@uc003fsk.1uc003fsl.1uc010hzf.1@uc003fsm.1uc010hzg.1uc003fso.1	IL1RAP	190231840	190366127	190369301	190347139	190348073	21228	-1	0.88	0.46	0.42	1000000000000	0.79	0.51	0.28	1000000000000	0.835	0.485	0.35
8	chr19	+	3609@uc002mpk.1@uc002mpn.1uc002mpo.1uc002mpq.1	ILF3	10764937	10799855	10803095	10795535	10796443	6652	-1	0.7	0.61	0.09	1000000000000	0.65	0.59	0.06	4.32352e+08	0.675	0.6	0.075
8	chr19	+	3609@uc002mpl.1uc002mpm.1@uc002mpn.1uc002mpo.1uc002mpq.1	ILF3	10764937	10799855	10803095	10795092	10796443	6652	-1	0.74	0.67	0.07	1000000000000	0.69	0.63	0.06	1000000000000	0.715	0.65	0.065
8	chr19	+	3609@uc002mpp.2@uc002mpn.1uc002mpo.1uc002mpq.1	ILF3	10764937	10799855	10803095	10794593	10796439	6656	-1	0.67	0.58	0.09	1000000000000	0.61	0.55	0.06	1000000000000	0.64	0.565	0.075
24	chr10	-	3778@uc001jxs.2@uc001jxm.1uc001jxn.1	KCNMA1	79397577	78644635	78647273	79395963	79396273	751328	-1	0.75	0.44	0.31	491.58	0.92	0.78	0.14	42343.4	0.835	0.61	0.225
24	chr10	-	3778@uc001jxt.2@uc001jxm.1uc001jxn.1	KCNMA1	79397577	78644635	78647273	79395963	79396327	751328	-1	0.71	0.37	0.34	1.23763e+06	0.91	0.72	0.19	1000000000000	0.81	0.545	0.265
8	chr19	+	388507@uc002mtc.1@uc002mtd.1	ZNF788	12203078	12222061	12225499	12208672	12210475	15024	-1	0.21	0.06	0.15	1000000000000	0.44	0.02	0.42	1000000000000	0.325	0.04	0.285
8	chr1	+	4139@uc001hml.2@uc001hmn.2uc009xdw.1uc001hmm.2uc001hmo.2	MARK1	220701568	220835154	220837799	220754407	220756239	81560	-1	0.74	0.37	0.37	1.22723e+06	0.85	0.27	0.58	1000000000000	0.795	0.32	0.475
8	chr14	-	4149@uc001xik.1@uc001xie.1	MAX	65569413	65541845	65544146	65550462	65551017	8617	-1	0.24	0.03	0.21	1000000000000	0.27	0.04	0.23	199490	0.255	0.035	0.22
8	chr14	-	4149@uc001xik.1@uc010aql.1uc001xif.1uc001xig.1	MAX	65569413	65541845	65543381	65550462	65551017	8617	-1	0.23	0.03	0.2	7.17512e+06	0.26	0.04	0.22	768902	0.245	0.035	0.21
24	chr5	-	4651@uc003jfv.2@uc010itx.1uc003jft.2	MYO10	16936385	16662016	16666902	16814631	16815572	152615	-1	0.56	0.05	0.51	1000000000000	0.47	0.2	0.27	24.13	0.515	0.125	0.39
8	chr4	+	5099@uc003gsk.1@uc010iez.1	PCDH7	30722030	31144095	31148421	30732375	30732838	415583	-1	0.95	0.7	0.25	1000000000000	0.96	0.78	0.18	1000000000000	0.955	0.74	0.215
8	chr13	+	51082@uc001uro.1@uc010aam.1uc001urp.1	POLR1D	28194880	28239823	28241548	28197012	28197585	43963	-1	0.88	0.94	-0.06	1000000000000	0.9	0.93	-0.03	1436.07	0.89	0.935	-0.045
8	chr8	+	51105@uc003ytr.1uc010mdv.1uc003ytv.1@uc003ytt.1	PHF20L1	133787604	133858026	133861052	133823291	133825439	35613	-1	0.71	0.61	0.1	128.85	0.69	0.58	0.11	46.26	0.7	0.595	0.105
8	chr11	-	51111@uc001ono.1uc001onp.1@uc009yse.1uc001onm.1uc001onn.1uc009ysf.1	SUV420H1	67981068	67923507	67926638	67933186	67934645	9679	-1	0.88	0.81	0.07	1950.42	0.91	0.86	0.05	17.28	0.895	0.835	0.06
24	chr11	-	51111@uc001ono.1uc001onp.1@uc009yse.1uc001onm.1uc001onn.1uc009ysf.1	SUV420H1	67981068	67923507	67926638	67933186	67934645	9679	-1	0.88	0.81	0.07	1950.42	0.91	0.86	0.05	17.28	0.895	0.835	0.06
24	chr2	+	51776@uc002uhx.2@uc002uhy.1	ZAK	173940565	174085878	174091873	174074457	174077525	14348	-1	0.02	0.07	-0.05	1000000000000	0.03	0.1	-0.07	1000000000000	0.025	0.085	-0.06
8	chr2	+	51776@uc002uhx.2@uc002uhy.1	ZAK	173940565	174085878	174091873	174074457	174077525	14348	-1	0.02	0.07	-0.05	1000000000000	0.03	0.1	-0.07	1000000000000	0.025	0.085	-0.06
8	chr9	+	54875@uc003zmw.1@uc003zmx.2	CNTLN	17135038	17298188	17302049	17166816	17168554	133495	-1	0.82	0.56	0.26	1000000000000	0.83	0.63	0.2	2.26913e+08	0.825	0.595	0.23
24	chr9	+	54875@uc003zmw.1@uc003zmx.2	CNTLN	17135038	17298188	17302049	17166816	17168554	133495	-1	0.82	0.56	0.26	1000000000000	0.83	0.63	0.2	2.26913e+08	0.825	0.595	0.23
24	chr6	+	54901@uc003ndb.1@uc003nde.1uc003ndf.1	CDKAL1	20534688	21231079	21232632	20558773	20559903	672729	-1	0.47	0.09	0.38	1000000000000	0.32	0.05	0.27	1000000000000	0.395	0.07	0.325
8	chr6	+	54901@uc003ndb.1@uc003nde.1uc003ndf.1	CDKAL1	20534688	21231079	21232632	20558773	20559903	672729	-1	0.47	0.09	0.38	1000000000000	0.32	0.05	0.27	1000000000000	0.395	0.07	0.325
24	chr11	+	55031@uc001mjq.1@uc001mjr.1uc001mjs.1uc009ygi.1	USP47	11862970	11977548	11980872	11963882	11964659	16213	-1	0.85	0.79	0.06	1000000000000	0.84	0.8	0.04	148.01	0.845	0.795	0.05
24	chr11	+	55031@uc001mjt.1@uc001mjr.1uc001mjs.1uc009ygi.1	USP47	11862970	11977548	11980872	11963882	11964696	16176	-1	0.85	0.78	0.07	1000000000000	0.83	0.79	0.04	178.59	0.84	0.785	0.055
8	chr14	+	5527@uc001ykn.1@uc001ykk.1uc001yko.1uc001ykp.1	PPP2R5C	102228135	102391478	102394077	102378738	102378962	15115	-1	0.88	0.78	0.1	30.8	0.88	0.74	0.14	67.05	0.88	0.76	0.12
8	chr10	+	56647@uc001ljb.2@uc001ljd.2	BCCIP	127512104	127541694	127542264	127524673	127525124	17140	-1	0.68	0.9	-0.22	1000000000000	0.74	0.92	-0.18	1000000000000	0.71	0.91	-0.2
24	chr7	-	56829@uc003vuo.1uc003vup.1@uc003vun.1	ZC3HAV1	138794465	138728266	138732599	138745084	138745884	16818	-1	0.55	0.32	0.23	1000000000000	0.6	0.3	0.3	1000000000000	0.575	0.31	0.265
8	chr17	-	57649@uc002hdh.1uc002hdi.1@uc002hdg.1	PHF12	27278508	27232271	27233535	27236236	27237387	3965	-1	0.27	0.13	0.14	198.72	0.17	0.08	0.09	28.71	0.22	0.105	0.115
24	chr9	+	57720@uc004bzb.1@uc004bzd.1uc004bze.1	GPR107	132815985	132897304	132902443	132890919	132892303	10140	-1	0.17	0.1	0.07	43.29	0.16	0.08	0.08	2.77635e+09	0.165	0.09	0.075
8	chr11	+	5795@uc001ngo.2@uc001ngp.2	PTPRJ	48002110	48188756	48192394	48153063	48154266	38128	-1	0.18	0.05	0.13	10.47	0.14	0.03	0.11	21.61	0.16	0.04	0.12
24	chr6	-	5796@uc003qbm.2@uc003qbj.1uc010kfc.1uc003qbk.1	PTPRK	128841870	128289932	128291425	128642549	128643455	352617	-1	0.61	0.25	0.36	1000000000000	0.53	0.34	0.19	7494.09	0.57	0.295	0.275
24	chr19	+	5819@uc002ozv.1@uc002ozw.1	PVRL2	45349393	45391367	45392485	45381480	45382198	10287	-1	0.35	0.27	0.08	47.21	0.46	0.36	0.1	1.84152e+08	0.405	0.315	0.09
24	chr18	-	596@uc002liv.1@uc002lit.1uc002liu.1	BCL2	60986657	60790579	60795992	60985187	60986185	194608	-1	0.83	0.32	0.51	1.12603e+10	0.84	0.55	0.29	2430.38	0.835	0.435	0.4
8	chr6	-	63971@uc003ncj.2@uc003ncg.2uc003nch.2uc003nci.2	KIF13A	17987854	17763924	17765177	17815158	17815868	51234	-1	0.34	0.06	0.28	1337.38	0.31	0.07	0.24	123376	0.325	0.065	0.26
24	chr5	+	64324@uc003mfq.2@uc003mft.2uc003mfr.2	NSD1	176560080	176720833	176727214	176562088	176563330	163884	-1	0.48	0.34	0.14	640020	0.47	0.34	0.13	4498.73	0.475	0.34	0.135
24	chr20	-	6628@uc010gan.1@uc002wgb.2	SNRPB	2451499	2442289	2443407	2446882	2447961	4593	-1	0.07	0.02	0.05	84.01	0.03	0.01	0.02	14.61	0.05	0.015	0.035
8	chr14	-	6655@uc001wxt.2@uc010ans.1uc001wxs.2	SOS2	50698099	50583846	50585571	50622610	50623839	38764	-1	0.53	0.23	0.3	1000000000000	0.42	0.15	0.27	63943.7	0.475	0.19	0.285
24	chr6	-	667@uc003pdc.2@uc003pdb.2	DST	56819426	56468569	56474142	56479380	56482216	10811	-1	0.55	0.38	0.17	27087.1	0.69	0.51	0.18	437.15	0.62	0.445	0.175
24	chr4	+	7468@uc003gdy.1uc003520.uc010icf.1	WHSC1	1873123	1980365	1983934	1941381	1944302	39632	-1	0.16	0.22	-0.06	25053.2	0.12	0.18	-0.06	1000000000000	0.14	0.2	-0.06
8	chr7	+	79027@uc003urc.1uc0561.uc010lgd.1	ZNF655	99156045	99169868	99174077	99161486	99162328	11749	-1	0.68	0.61	0.07	32.71	0.74	0.66	0.08	1.31987e+09	0.71	0.635	0.075
8	chr8	+	79776@uc003yat.1@uc003yau.1	ZFHX4	77593515	77763122	77768536	77619859	77620493	148043	-1	0.69	0.47	0.22	11791.3	0.72	0.48	0.24	122.56	0.705	0.475	0.23
8	chr8	+	79776@uc003yat.1@uc003yav.1	ZFHX4	77593515	77775330	77779521	77619859	77620493	159028	-1	0.68	0.47	0.21	819.99	0.66	0.47	0.19	35.86	0.67	0.47	0.2
8	chr5	+	80006@uc010iwu.1@uc003jtz.2uc003jua.2uc003juc.2uc010iwv.1	TRAPPC13	64920558	64960331	64961954	64925295	64926532	35422	-1	0.81	0.6	0.21	1000000000000	0.75	0.56	0.19	772016	0.78	0.58	0.2
8	chr10	+	8028@uc001iqr.1uc001iqq.1uc001iqu.1@uc001iqs.1uc001iqy.1	MLLT10	21823101	22029083	22032554	21845572	21846111	186443	-1	0.58	0.27	0.31	27.88	0.82	0.41	0.41	1000000000000	0.7	0.34	0.36
24	chr15	+	83660@uc002ald.2@uc002alb.2uc002alc.2	TLN2	62939510	63132681	63136829	63075970	63077036	59793	-1	0.49	0.1	0.39	1000000000000	0.38	0.17	0.21	38.91	0.435	0.135	0.3
8	chr10	-	84545@uc001ksc.2@uc001kry.1	MRPL43	102747272	102737579	102739129	102746027	102746329	8448	-1	0.96	0.99	-0.03	1000000000000	0.96	0.99	-0.03	1000000000000	0.96	0.99	-0.03
8	chr10	-	84545@uc001ksd.1@uc001kry.1	MRPL43	102747272	102737579	102739129	102746027	102746732	8448	-1	0.93	0.99	-0.06	1000000000000	0.93	0.99	-0.06	1000000000000	0.93	0.99	-0.06
8	chr10	-	84545@uc001kse.1@uc001kry.1	MRPL43	102747272	102737579	102739129	102746043	102746953	8464	-1	0.9	0.98	-0.08	1000000000000	0.91	0.98	-0.07	1000000000000	0.905	0.98	-0.075
24	chr6	-	84947@uc010kjq.1@uc003qrb.1uc003qrc.1	SERAC1	158589312	158530547	158532534	158566959	158567945	36412	-1	0.15	0.03	0.12	11.33	0.29	0.04	0.25	1000000000000	0.22	0.035	0.185
8	chr21	+	8566@uc002zdp.2@uc002zdm.2uc010gpj.1uc002zdn.2uc002zdq.2	PDXK	45138978	45175832	45182188	45156835	45158741	23447	-1	0.41	0.09	0.32	1000000000000	0.52	0.12	0.4	1000000000000	0.465	0.105	0.36
8	chr10	-	8829@uc001ixc.1@uc001iww.2uc001iwv.2uc009xlz.1uc001iwx.2uc001iwy.2	NRP1	33624006	33466419	33469293	33500338	33502645	33919	-1	0.35	0.15	0.2	4.15429e+06	0.37	0.2	0.17	1151.46	0.36	0.175	0.185
8	chr7	-	89122@uc003usf.1@uc003usd.1uc003use.1	TRIM4	99517223	99488036	99490369	99498787	99499797	10751	-1	0.12	0.43	-0.31	1000000000000	0.15	0.39	-0.24	1000000000000	0.135	0.41	-0.275
24	chr12	-	9169@uc001roy.1@uc001row.1uc001rox.1	SCAF11	46385903	46312914	46315977	46319925	46322642	7011	-1	0.76	0.68	0.08	1000000000000	0.77	0.7	0.07	1000000000000	0.765	0.69	0.075
24	chr17	+	9570@uc002iky.1@uc002ila.1	GOSR2	45000486	45015965	45018733	45012395	45014205	4528	-1	0.37	0.28	0.09	9.88248e+10	0.41	0.31	0.1	1000000000000	0.39	0.295	0.095
8	chr6	+	9589@uc010kjx.1uc003qsk.1uc003qsn.1@uc003qsl.1uc003qso.1	WTAP	160148030	160176060	160177351	160169223	160170453	6898	-1	0.29	0.59	-0.3	1000000000000	0.26	0.53	-0.27	1000000000000	0.275	0.56	-0.285
24	chr12	-	9815@uc001tpw.1@uc001535.uc001tpv.1	GIT2	110434194	110367609	110370995	110385867	110386651	18258	-1	0.42	0.3	0.12	2016.79	0.5	0.27	0.23	1000000000000	0.46	0.285	0.175
8	chr2	-	9839@uc002tvy.2@uc002tvw.1	ZEB2	145277958	145184381	145187593	145268958	145271364	84577	-1	0.98	0.57	0.41	1000000000000	0.95	0.52	0.43	1000000000000	0.965	0.545	0.42
24	chr21	-	9946@uc002ysu.2@uc010gmf.1	DONSON	35284703	34961648	34962227	34988600	34988909	26952	-1	0.54	0.03	0.51	1000000000000	0.75	0.37	0.38	4.88477e+08	0.645	0.2	0.445
8	chr12	+	9958@uc001sra.2@uc001srb.1uc001src.1	USP15	62654121	62797973	62799898	62728947	62730463	69435	-1	0.52	0.31	0.21	2504.94	0.63	0.4	0.23	13553.5	0.575	0.355	0.22
8	chr11	+	10003@uc001pdd.2@uc001pdf.2uc009yvx.1uc009yvy.1	NAALAD2	89867818	89891313	89892505	89924726	89925779	33274	1	0.03	0.13	-0.1	622.8	0.01	0.06	-0.05	38083.1	0.02	0.095	-0.075
8	chr5	+	10016@uc003jas.2@uc003jat.1uc003jau.1	PDCD6	271736	276127	277054	314532	315089	38035	1	0.16	0.03	0.13	1000000000000	0.2	0.03	0.17	1000000000000	0.18	0.03	0.15
24	chr5	+	10283@uc003jtm.2@uc003jtn.1uc010iwt.1	CWC27	64064755	64140750	64142514	64313986	64314590	172076	1	0.2	0.02	0.18	1000000000000	0.1	0.02	0.08	672.28	0.15	0.02	0.13
24	chr11	-	1075@uc001pcm.2@uc001pck.2uc001pcl.2	CTSC	88070941	88053981	88059611	88026760	88027676	27221	1	0.03	0.06	-0.03	1000000000000	0.04	0.07	-0.03	1000000000000	0.035	0.065	-0.03
24	chr11	-	1075@uc001pcn.2@uc001pck.2uc001pcl.2	CTSC	88070941	88053981	88059567	88026760	88027676	27221	1	0.02	0.06	-0.04	1000000000000	0.03	0.06	-0.03	1000000000000	0.025	0.06	-0.035
24	chr6	-	10973@uc003pqm.1@uc003pqk.1	ASCC3	101329224	101304179	101307078	100956608	100957409	347571	1	0.51	0.21	0.3	1000000000000	0.6	0.18	0.42	1000000000000	0.555	0.195	0.36
24	chr6	-	10973@uc003pqm.1@uc010kcv.1	ASCC3	101329224	101304179	101307078	101295880	101296583	8299	1	0.67	0.25	0.42	1000000000000	0.65	0.33	0.32	1000000000000	0.66	0.29	0.37
24	chr22	+	11078@uc003atq.1uc003atr.1@uc003atx.1	TRIOBP	38082344	38119192	38122510	38167657	38169113	46603	1	0.44	0.07	0.37	99089.6	0.43	0.12	0.31	22.25	0.435	0.095	0.34
24	chr22	+	11078@uc003ats.1@uc003atx.1	TRIOBP	38082344	38119192	38122577	38167657	38169113	46536	1	0.42	0.07	0.35	128.75	0.43	0.12	0.31	442.42	0.425	0.095	0.33
24	chr4	-	11107@uc003idp.1@uc010ine.1	PRDM5	121844013	121758500	121760429	121615929	121631568	142571	1	0.93	0.49	0.44	42770.2	0.85	0.52	0.33	117.46	0.89	0.505	0.385
8	chr7	+	116988@uc003wjf.1uc2658.uc003wjk.1	AGAP3	150782954	150819812	150820725	150840824	150841523	20798	1	0.38	0.2	0.18	494.76	0.62	0.36	0.26	1000000000000	0.5	0.28	0.22
8	chr12	-	121457@uc001tfx.1@uc001tfv.1uc001tfw.1	IKBIP	99038829	99018030	99020544	99007182	99008118	10848	1	0.63	0.43	0.2	1000000000000	0.56	0.4	0.16	1000000000000	0.595	0.415	0.18
24	chr12	-	121457@uc001tfx.1@uc001tfv.1uc001tfw.1	IKBIP	99038829	99018030	99020544	99007182	99008118	10848	1	0.63	0.43	0.2	1000000000000	0.56	0.4	0.16	1000000000000	0.595	0.415	0.18
8	chr17	-	201163@uc002grc.2@uc002gra.2	FLCN	17140502	17127867	17129636	17115527	17117170	12340	1	0.13	0.06	0.07	129547	0.2	0.1	0.1	6.62182e+09	0.165	0.08	0.085
8	chr1	-	2029@uc001evf.1uc002338.uc001eve.1	ENSA	150602098	150595754	150598284	150594599	150595335	1155	1	0.27	0.4	-0.13	1000000000000	0.17	0.41	-0.24	1000000000000	0.22	0.405	-0.185
8	chr14	+	22890@uc001xhh.2uc010aqg.1@uc001xhi.2	ZBTB1	64970703	64988205	64991669	64998579	65000408	8739	1	0.79	0.89	-0.1	1.52001e+07	0.73	0.94	-0.21	1000000000000	0.76	0.915	-0.155
8	chr1	+	23095@uc001aqv.2@uc001aqw.2uc001aqx.2	KIF1B	10270764	10363221	10368655	10436603	10441661	73006	1	0.72	0.55	0.17	1000000000000	0.71	0.54	0.17	1000000000000	0.715	0.545	0.17
8	chr1	+	23095@uc001aqv.2@uc001aqy.2uc001aqz.2uc001ara.2uc001arb.2	KIF1B	10270764	10363221	10368655	10438397	10441654	72999	1	0.71	0.56	0.15	1000000000000	0.7	0.53	0.17	1000000000000	0.705	0.545	0.16
8	chr9	+	23203@uc004chm.1@uc004chl.1uc010nbl.1	PMPCA	139305116	139313496	139315385	139317547	139318213	2828	1	0.03	0.01	0.02	97238.2	0.03	0	0.03	1000000000000	0.03	0.005	0.025
8	chr10	-	26091@uc001jnk.2@uc009xpq.1uc001jng.2uc001jnh.2uc009xpr.1uc001jni.2	HERC4	69835103	69828767	69830356	69681656	69682896	147111	1	0.53	0.31	0.22	6363.11	0.57	0.14	0.43	1000000000000	0.55	0.225	0.325
24	chr1	-	27097@uc001htr.1@uc001htq.1	TAF5L	229761794	229734941	229738666	229728864	229730841	6077	1	0.36	0.51	-0.15	1000000000000	0.31	0.48	-0.17	1000000000000	0.335	0.495	-0.16
8	chr1	-	27097@uc001htr.1@uc001htq.1	TAF5L	229761794	229734941	229738666	229728864	229730841	6077	1	0.36	0.51	-0.15	1000000000000	0.31	0.48	-0.17	1000000000000	0.335	0.495	-0.16
8	chr2	+	2744@uc002use.2uc002usg.1@uc002usf.2uc002ush.2	GLS	191745547	191797442	191799817	191827556	191829776	29959	1	0.88	0.97	-0.09	1000000000000	0.9	0.95	-0.05	1000000000000	0.89	0.96	-0.07
24	chr2	+	2744@uc002use.2uc002usg.1@uc002usf.2uc002ush.2	GLS	191745547	191797442	191799817	191827556	191829776	29959	1	0.88	0.97	-0.09	1000000000000	0.9	0.95	-0.05	1000000000000	0.89	0.96	-0.07
8	chr1	-	29101@uc001age.1@uc001agd.1	SSU72	1510262	1497732	1500296	1477053	1477547	20679	1	0.16	0.05	0.11	1000000000000	0.16	0.06	0.1	1000000000000	0.16	0.055	0.105
8	chr16	-	29123@uc002fnf.1uc002fng.1@uc002fmx.1uc002fmy.1	ANKRD11	89556969	89365283	89367370	89334035	89335071	31248	1	0.3	0.09	0.21	1000000000000	0.42	0.08	0.34	1000000000000	0.36	0.085	0.275
8	chr16	-	29123@uc002fnf.1uc002fng.1@uc002fnd.1	ANKRD11	89556969	89365283	89367370	89353070	89355078	12213	1	0.41	0.2	0.21	2.92074e+06	0.61	0.19	0.42	1000000000000	0.51	0.195	0.315
8	chr21	+	3275@uc002zjw.2@uc002zjx.1uc002zjy.1uc010gqm.1	PRMT2	48055507	48078657	48080055	48084207	48084863	4808	1	0.26	0.39	-0.13	2.74479e+08	0.18	0.26	-0.08	40.61	0.22	0.325	-0.105
8	chr5	+	4131@uc010iyw.1uc010iyx.1uc010iyy.1@uc003kbw.2	MAP1B	71403118	71489693	71496194	71500911	71505397	9203	1	0.39	0.49	-0.1	1000000000000	0.4	0.5	-0.1	1000000000000	0.395	0.495	-0.1
8	chr3	-	4134@uc003csg.1@uc003csf.2	MAP4	48130769	48014569	48016955	47952553	47953911	62016	1	0.05	0.01	0.04	4.00125e+09	0.06	0.01	0.05	184.97	0.055	0.01	0.045
8	chr18	-	4152@uc002leh.2uc002lei.2uc002lej.2uc002lek.2@uc002lef.2uc002leg.2	MBD1	47808144	47795216	47797910	47793256	47794033	1960	1	0.56	0.72	-0.16	1000000000000	0.53	0.72	-0.19	1000000000000	0.545	0.72	-0.175
8	chr18	-	4152@uc002lel.2uc002lem.2@uc002lef.2uc002leg.2	MBD1	47808144	47795216	47796188	47793256	47794033	1960	1	0.58	0.73	-0.15	1000000000000	0.55	0.74	-0.19	1000000000000	0.565	0.735	-0.17
8	chr18	-	4152@uc002len.2@uc002lef.2uc002leg.2	MBD1	47808144	47795217	47796455	47793256	47794033	1961	1	0.53	0.7	-0.17	1000000000000	0.51	0.7	-0.19	1000000000000	0.52	0.7	-0.18
8	chr4	+	5099@uc003gsj.1@uc010iez.1	PCDH7	30722030	30722037	30726957	31144095	31148421	421464	1	0.96	0.73	0.23	1000000000000	0.97	0.86	0.11	1000000000000	0.965	0.795	0.17
24	chr4	+	5099@uc003gsj.1@uc010iez.1	PCDH7	30722030	30722037	30726957	31144095	31148421	421464	1	0.96	0.73	0.23	1000000000000	0.97	0.86	0.11	1000000000000	0.965	0.795	0.17
8	chr3	-	51447@uc003cus.1uc003cur.1@uc003cuq.1uc003cup.1	IP6K2	48754920	48730883	48731673	48725436	48726206	5447	1	0.18	0.32	-0.14	1000000000000	0.22	0.31	-0.09	22958.3	0.2	0.315	-0.115
8	chr3	-	51447@uc003cuv.1@uc003cuq.1uc003cup.1	IP6K2	48754920	48730960	48732854	48725436	48726206	5524	1	0.16	0.26	-0.1	1000000000000	0.21	0.3	-0.09	1000000000000	0.185	0.28	-0.095
8	chr3	-	51447@uc003cuw.1@uc003cuq.1uc003cup.1	IP6K2	48754920	48731240	48732851	48725436	48726206	5804	1	0.16	0.25	-0.09	1000000000000	0.2	0.3	-0.1	1000000000000	0.18	0.275	-0.095
8	chr2	+	51776@uc002uhy.1@uc002uhz.1	ZAK	173940565	174085878	174091873	174130778	174132737	40864	1	0.96	0.88	0.08	1000000000000	0.96	0.87	0.09	1000000000000	0.96	0.875	0.085
8	chr12	+	54477@uc001rdz.2@uc001reb.1uc009zin.1uc001red.1uc009zio.1	PLEKHA5	19282626	19353259	19354936	19522627	19529333	174397	1	0.23	0.02	0.21	4630.64	0.26	0.05	0.21	43.61	0.245	0.035	0.21
24	chr1	+	54507@uc009wlv.1@uc001eux.1uc009wlw.1uc009wlx.1	ADAMTSL4	150521898	150523091	150524367	150532536	150533412	9045	1	0.17	0.08	0.09	1000000000000	0.12	0.07	0.05	38.55	0.145	0.075	0.07
24	chr9	+	54875@uc003zmw.1@uc003zmy.1	CNTLN	17135038	17166816	17168554	17502549	17503917	335363	1	0.86	0.41	0.45	1000000000000	0.87	0.47	0.4	1000000000000	0.865	0.44	0.425
24	chr9	+	54875@uc003zmw.1@uc010mio.1	CNTLN	17135038	17166816	17168554	17494905	17503917	335363	1	0.87	0.43	0.44	1000000000000	0.88	0.5	0.38	1000000000000	0.875	0.465	0.41
24	chr9	+	54875@uc003zmx.2@uc003zmy.1	CNTLN	17135038	17298188	17302049	17502549	17503917	201868	1	0.75	0.36	0.39	1000000000000	0.67	0.34	0.33	1000000000000	0.71	0.35	0.36
24	chr9	+	54875@uc003zmx.2@uc010mio.1	CNTLN	17135038	17298188	17302049	17494905	17503917	201868	1	0.77	0.38	0.39	1000000000000	0.69	0.37	0.32	1000000000000	0.73	0.375	0.355
8	chr6	+	54901@uc003ndb.1@uc003ndc.1uc003ndd.1	CDKAL1	20534688	20558773	20559903	21231079	21231784	671881	1	0.42	0.08	0.34	5.86184e+11	0.34	0.05	0.29	1944.69	0.38	0.065	0.315
8	chr1	-	55105@uc001hlg.2@uc001hlf.1	GPATCH2	217804409	217781528	217783534	217603834	217604707	177694	1	0.75	0.53	0.22	9.72866e+07	0.81	0.57	0.24	55.73	0.78	0.55	0.23
24	chr1	-	55105@uc001hlg.2@uc001hlf.1	GPATCH2	217804409	217781528	217783534	217603834	217604707	177694	1	0.75	0.53	0.22	9.72866e+07	0.81	0.57	0.24	55.73	0.78	0.55	0.23
8	chr10	+	56647@uc001ljc.2@uc001ljd.2	BCCIP	127512104	127529824	127531376	127541694	127542264	10888	1	0.44	0.78	-0.34	1000000000000	0.43	0.76	-0.33	1000000000000	0.435	0.77	-0.335
24	chr10	+	56647@uc001ljc.2@uc001ljd.2	BCCIP	127512104	127529824	127531376	127541694	127542264	10888	1	0.44	0.78	-0.34	1000000000000	0.43	0.76	-0.33	1000000000000	0.435	0.77	-0.335
8	chr15	+	57082@uc001zme.2@uc010bbs.1uc010bbt.1	CASC5	40886447	40912838	40918238	40954272	40954881	36643	1	0.36	0.54	-0.18	1000000000000	0.31	0.47	-0.16	3.07634e+06	0.335	0.505	-0.17
24	chr17	+	5889@uc002iwt.1@uc002iwu.1	RAD51C	56769963	56772292	56772695	56811479	56811692	38997	1	0.75	0.55	0.2	18.34	0.83	0.59	0.24	534.73	0.79	0.57	0.22
8	chr6	+	6239@uc003mxd.2@uc003mxb.1uc003mxc.1uc010jnx.1uc003mxe.1	RREB1	7107830	7211806	7219323	7248744	7251195	31872	1	0.1	0.01	0.09	3087.85	0.13	0.01	0.12	3.33163e+06	0.115	0.01	0.105
8	chr1	+	6342@uc001cuq.1@uc001cur.1uc009vzi.1uc001cut.1	SCP2	53392901	53458930	53461672	53516281	53517282	55610	1	0.05	0.11	-0.06	1000000000000	0.04	0.1	-0.06	1000000000000	0.045	0.105	-0.06
8	chr1	+	6342@uc001cuq.1@uc001cuu.1	SCP2	53392901	53458930	53461672	53513530	53517282	55610	1	0.04	0.1	-0.06	1000000000000	0.04	0.1	-0.06	1000000000000	0.04	0.1	-0.06
8	chr6	-	63971@uc003ncj.2@uc003nce.1uc003ncf.2	KIF13A	17987854	17815158	17815868	17760585	17761108	54573	1	0.37	0.05	0.32	92.02	0.37	0.08	0.29	1954.31	0.37	0.065	0.305
8	chr5	+	64924@uc003jvg.1@uc003jvh.1uc003jvk.1	SLC30A5	68389776	68399789	68400567	68425274	68425880	25313	1	0.18	0.07	0.11	1000000000000	0.3	0.17	0.13	1147.25	0.24	0.12	0.12
8	chr5	+	64924@uc003jvg.1@uc003jvi.2	SLC30A5	68389776	68399789	68400567	68419026	68419360	18793	1	0.46	0.11	0.35	1000000000000	0.39	0.2	0.19	755.31	0.425	0.155	0.27
8	chr5	-	6880@uc003jwc.1uc003jwd.1uc003jwe.1uc003jwf.1@uc003jwa.1uc003jwb.1	TAF9	68665840	68660570	68661581	68647553	68648080	13017	1	0.94	0.82	0.12	1000000000000	0.96	0.85	0.11	1000000000000	0.95	0.835	0.115
8	chr5	-	6880@uc003mon.1uc003moo.1uc003mop.1uc003moq.1@uc003mol.1uc003mom.1	TAF9	68665840	68660570	68661581	68647553	68648080	13017	1	0.94	0.82	0.12	1000000000000	0.96	0.85	0.11	1000000000000	0.95	0.835	0.115
24	chr12	+	7112@uc001tfh.1@uc001tfj.1uc001tfk.1	TMPO	98909351	98926601	98928321	98941351	98942735	14414	1	0.52	0.33	0.19	1000000000000	0.54	0.34	0.2	1000000000000	0.53	0.335	0.195
8	chr12	+	7112@uc001tfh.1@uc001tfj.1uc001tfk.1	TMPO	98909351	98926601	98928321	98941351	98942735	14414	1	0.52	0.33	0.19	1000000000000	0.54	0.34	0.2	1000000000000	0.53	0.335	0.195
24	chr6	-	7919@uc003ntw.1uc003ntx.1@uc003nts.1	ATP6V1G2-DDX39B	31514625	31500190	31503262	31497996	31498726	2194	1	0.22	0.15	0.07	1000000000000	0.16	0.1	0.06	1000000000000	0.19	0.125	0.065
8	chr6	-	7919@uc003ntw.1uc003ntx.1@uc003nts.1	ATP6V1G2-DDX39B	31514625	31500190	31503262	31497996	31498726	2194	1	0.22	0.15	0.07	1000000000000	0.16	0.1	0.06	1000000000000	0.19	0.125	0.065
24	chr6	-	7919@uc003rgj.1uc003rgk.1@uc003rgf.1	ATP6V1G2-DDX39B	31514625	31500190	31503262	31497996	31498726	2194	1	0.22	0.15	0.07	1000000000000	0.16	0.1	0.06	1000000000000	0.19	0.125	0.065
8	chr6	-	7919@uc003rgj.1uc003rgk.1@uc003rgf.1	ATP6V1G2-DDX39B	31514625	31500190	31503262	31497996	31498726	2194	1	0.22	0.15	0.07	1000000000000	0.16	0.1	0.06	1000000000000	0.19	0.125	0.065
24	chr6	-	7919@uc003ryl.1uc003rym.1@uc003ryh.1	ATP6V1G2-DDX39B	31514625	31500190	31503262	31497996	31498726	2194	1	0.22	0.15	0.07	1000000000000	0.16	0.1	0.06	1000000000000	0.19	0.125	0.065
8	chr6	-	7919@uc003ryl.1uc003rym.1@uc003ryh.1	ATP6V1G2-DDX39B	31514625	31500190	31503262	31497996	31498726	2194	1	0.22	0.15	0.07	1000000000000	0.16	0.1	0.06	1000000000000	0.19	0.125	0.065
8	chr17	+	80174@uc002ihe.2@uc002ihf.1	DBF4B	42785976	42825709	42827606	42827963	42829632	2026	1	0.77	0.89	-0.12	202689	0.71	0.87	-0.16	1000000000000	0.74	0.88	-0.14
8	chr16	+	81889@uc002cnc.1@uc002cnd.1	FAHD1	1877225	1877225	1878908	1888017	1890172	11264	1	0.7	0.92	-0.22	1000000000000	0.71	0.93	-0.22	1000000000000	0.705	0.925	-0.22
8	chr16	+	81889@uc002cnc.1@uc010brz.1	FAHD1	1877225	1877225	1878908	1889263	1890172	11264	1	0.69	0.91	-0.22	1000000000000	0.7	0.92	-0.22	1000000000000	0.695	0.915	-0.22
24	chr1	+	84284@uc001hvi.1@uc001hvj.1	NTPCR	233086370	233112088	233113250	233113909	233114219	969	1	0.17	0.05	0.12	20515.7	0.22	0.04	0.18	1000000000000	0.195	0.045	0.15
8	chr2	-	8446@uc002sjq.2@uc002sjp.1	DUSP11	74007284	73994551	73996079	73989329	73989986	5222	1	0.22	0.02	0.2	1000000000000	0.38	0.01	0.37	1000000000000	0.3	0.015	0.285
8	chr13	+	9818@uc001uqg.1@uc001uqi.1uc001uqj.1	NUPL1	25875666	25905495	25910478	25914103	25916561	6083	1	0.29	0.12	0.17	1000000000000	0.23	0.12	0.11	1000000000000	0.26	0.12	0.14
8	chr2	-	9839@uc002tvy.2@uc002tvu.1uc002tvv.1	ZEB2	145277958	145268958	145271364	145145583	145147595	123375	1	0.46	0.06	0.4	1000000000000	0.53	0.06	0.47	1000000000000	0.495	0.06	0.435
8	chr2	-	9839@uc002tvy.2@uc010fnp.1	ZEB2	145277958	145268958	145271364	145145584	145146449	123374	1	0.46	0.05	0.41	1000000000000	0.56	0.07	0.49	1000000000000	0.51	0.06	0.45
