# Supplementary material for: UV Irradiation Induces a Non-coding RNA that Functionally Opposes the Protein Encoded by the Same Gene
Source: Cell. 2017 Feb 23;168(5):843–855.e13. doi: 10.1016/j.cell.2017.01.019 (PMC5332558; doi:10.1016/j.cell.2017.01.019)
Supplement: Table S3. UV-Induced ALE Short Events that Were Also Identified in the Transcription-Related DNA Damage Response Candidate Gene Database BioLogic, Related to Figure 2 — Table shows the RNAi screen high and low transcription z scores, RNAPII-IP, CSB-IP, CSB-IP + proteasome inhibitor MG132, chromatin proteome and chromatin proteome + MG132 SILAC z scores for ALE Short genes identified in the BioLogic database. Positive SILAC z scores indicate increased interaction with RNAPII/CSB or increased association with chromatin after UV treatment, whereas negative SILAC z scores indicate a loss of interaction or chromatin association. The overall BioLogic Score is also shown. See Boeing et al. (2015) for full experimental details. N/A indicates the protein was not identified in the mass spec experiment. [file mmc3.xlsx]

## Sheet: Sheet2
Gene name	Best Score	RNAi high transcription	RNAi low transcription	RNAPII-IP	CSB-IP	CSB-IP (MG132)	Chromatin proteome	Chromatin proteome (MG132)
ASCC3	13.2817	2.3	-1.14	1.304	-0.643	-0.964	0.472	0.286
ASCC3	13.2817	-2.5	4.4	1.304	-0.643	-0.964	0.472	0.286
TMPO	11.3033	-1.22	1.69	-1.079	1.523	-0.352	-0.677	-0.545
ILF3	10.0139	-2.4	4.92	-3.477	-5.318	N/A	-3.331	-2.828
SCAF11	7.88191	0.15	-0.09	1.71	1.097	1.175	0.122	0.216
INTS6	6.72501	-0.76	1.68	N/A	2.021	2.094	N/A	-1.306
SUPT16H	6.62939	0.44	-0.66	1.185	1.111	1.42	0.421	0.187
HERC4	5.6312	2.84	-1.14	-0.495	N/A	N/A	N/A	N/A
DST	5.59981	0.08	-0.48	0.005	1.138	1.701	-0.304	-0.029
SYNCRIP	5.23992	-1.17	2.05	0.234	N/A	N/A	N/A	N/A
DTNA	4.8678	-1.48	2.95	N/A	N/A	N/A	-0.533	N/A
KIF13A	4.82698	-1.39	2.28	0.563	N/A	N/A	N/A	N/A
KIF1B	4.4943	-1.43	2.95	N/A	N/A	N/A	N/A	N/A
TRAPPC13	4.43299	3.35	-1.15	N/A	N/A	N/A	N/A	N/A
PDCD6	4.367	-1.23	2.04	-0.264	N/A	N/A	-0.522	-0.668
USP15	4.25554	1.57	-0.78	0.851	N/A	-0.366	N/A	N/A
USP47	4.20208	0.37	-0.54	1.332	N/A	N/A	N/A	N/A
DDX39B	3.88325	-0.08	-0.42	0.358	0.511	-0.239	N/A	N/A
ZEB2	3.79458	-0.42	1.17	N/A	0.484	0.888	N/A	N/A
SON	3.65784	-1.76	4.02	-0.449	0.534	-0.41	-0.66	-0.35
SNRPB	3.36945	-0.69	0.9	0.184	N/A	N/A	-0.013	0.302
PMPCA	3.30331	-0.14	0.68	N/A	1.007	-0.237	0.744	0.691
ZC3HAV1	3.16833	0.08	-0.16	-0.339	-0.53	-0.443	-0.579	-0.187
ZNF655	3.10801	0.45	-0.22	N/A	1.276	0.533	N/A	N/A
RREB1	2.61994	0.33	-0.46	-0.311	N/A	N/A	-0.907	-0.451
MAX	2.6087	-0.78	0.53	N/A	-0.185	0.171	N/A	N/A
NTPCR	2.38332	-0.39	0.31	-1.203	N/A	N/A	-0.251	1.652
CNOT1	2.33011	-0.25	0.24	0.493	-0.157	N/A	-0.544	-0.297
SOS2	1.768	0.4	0.03	-0.692	N/A	N/A	N/A	N/A
