# Supplementary material for: UV Irradiation Induces a Non-coding RNA that Functionally Opposes the Protein Encoded by the Same Gene
Source: Cell. 2017 Feb 23;168(5):843–855.e13. doi: 10.1016/j.cell.2017.01.019 (PMC5332558; doi:10.1016/j.cell.2017.01.019)
Supplement: Table S4. Gene Expression Array Results, Related to Figure 6 — Gene symbols, background subtracted probe intensities, log fold changes and corresponding adjusted P values for the indicated comparisons are shown. Signal for untreated and UV-treated (15 J/m2, 20 hour recovery) knockout (KO) and matched Parental cells, shRNA targeting ASCC3 long isoform cells (shASCC3) and matched shRNA scrambled control cells are shown. [file mmc4.xlsx]

## Sheet: ascc3.beat.array.full.table.txt
nuID	KO_untreated	KO_UV	Parental_untreated	Parental_UV	logFC_Parental_UV_vs_Parental_un	padj_Parental_UV_vs_Parental_un	logFC_KO_UV_vs_KO_un	padj_KO_UV_vs_KO_un	logFC_KO_un_Parental_un	padj_KO_un_Parental_un	logFC_KO_UV_vs_Parental_UV	padj_KO_UV_vs_Parental_UV	shASCC3_untreated	shASCC3_UV	shSCR_untreated	shSCR_UV	logFC_shSCR_UV_vs_shSCR_un	padj_shSCR_UV_vs_shSCR_un	logFC_shASCC3_UV_vs_shASCC3_un	padj_shASCC3_UV_vs_shASCC3_un	logFC_shASCC3_un_vs_shSCR_un	padj_shASCC3_un_vs_shSCR_un	logFC_shASCC3_UV_vs_shSCR_UV	padj_shASCC3_UV_vs_shSCR_UV	hgnc_symbol
0nhUk0lEd6voA7_Xvo	7.51069	9.93756	8.10535	11.7867	3.68137	4.82e-25	2.42686	1.32e-20	-0.594651	2.5e-07	-1.84915	9.21e-18	8.50699	12.2343	7.90753	11.0624	3.1549	1.49e-06	3.72732	3.02e-07	0.599457	0.0919032	1.17187	0.00434961	IFIT2
B3tDVeLkNHjt1O3eJA	7.78526	11.5285	7.85152	11.2771	3.42559	5.88e-27	3.74325	6.51e-28	-0.0662553	0.32683	0.251407	0.000836417	7.85461	11.098	7.94385	10.3084	2.36452	2.81e-10	3.2434	1.11e-11	-0.089247	0.400266	0.78964	1.24e-05	SNORD110
EEDSXrRSf9oEkiESKk	7.42798	9.41569	8.13154	11.0556	2.92402	1.75e-22	1.9877	2.05e-18	-0.703558	1.5e-08	-1.63988	1.96e-16	8.5816	11.8542	8.26595	10.9881	2.72216	2.84e-06	3.2726	4.97e-07	0.315655	0.314186	0.866095	0.0152309	IFIT3
9lUF6j54kqCf5O_dwo	7.3082	8.87707	7.82747	10.6789	2.85144	1.41e-24	1.56887	2.97e-18	-0.519277	6.69e-08	-1.80184	1.06e-19	8.1113	11.2598	7.79613	9.94496	2.14883	2.3e-05	3.14847	6.81e-07	0.315175	0.312204	1.31481	0.00116531	IFIT3
6Kp7C5QTh7gqUi4IV4	9.25609	11.3488	9.39796	11.8215	2.42353	1.88e-22	2.09269	6.78e-21	-0.141873	0.0578616	-0.472709	6.09e-07	9.3982	11.1881	9.31151	10.933	1.62149	0.000146277	1.78986	6.45e-05	0.086686	0.761824	0.255057	0.380677	SLC3A2
HdUm8EQDU6ks46Std4	9.88947	12.3215	9.48087	11.8763	2.39541	3.01e-23	2.432	2.07e-23	0.408597	1.57e-06	0.445182	3.95e-07	10.7142	12.3966	10.0304	11.7294	1.69896	1.58e-06	1.68233	1.74e-06	0.683777	0.00273313	0.667149	0.00320189	ATF3
ffegotKD9S96l6nurc	9.16587	11.6538	9.04735	11.3668	2.31947	4.82e-23	2.48788	8.6e-24	0.118519	0.0785413	0.28693	0.000158611	9.64688	11.0092	9.60177	10.9442	1.34241	4.6e-08	1.36229	3.98e-08	0.0451071	0.647853	0.0649925	0.512812	HS.25892
ZeR5ueuGDUT03Q6CjU	9.52639	11.994	9.27337	11.5609	2.28752	1.34e-22	2.46765	2.08e-23	0.253012	0.00080859	0.433138	7.87e-07	10.2657	11.7953	10.3858	11.6047	1.21891	0.000459558	1.52957	7.47e-05	-0.120031	0.630562	0.19063	0.448908	GADD45A
EXuSo4peXu8MRcuKLo	9.19374	11.6597	9.19743	11.4738	2.27639	2.87e-21	2.46593	4.07e-22	-0.0036931	0.961085	0.185846	0.0202219	9.65724	11.105	9.69629	10.9253	1.22897	1.22e-08	1.44781	2.34e-09	-0.0390569	0.621724	0.179776	0.0404489	C7ORF40
0SXIpJz.FN6z863D_w	9.22866	11.8771	9.47577	11.7255	2.2497	2.06e-21	2.64842	3.79e-23	-0.247116	0.00236724	0.151596	0.0484315	10.068	11.7767	9.90952	11.3208	1.41129	2.64e-06	1.70866	4.31e-07	0.158517	0.325263	0.455881	0.0135437	PMAIP1
iyq_JRTeFkJ5tu2Wvc	9.17474	11.3936	9.60249	11.8423	2.23984	1.97e-21	2.21886	2.47e-21	-0.427755	3.78e-06	-0.448736	1.83e-06	9.37809	11.368	9.31925	10.8207	1.50144	0.000455963	1.98994	4.66e-05	0.0588391	0.847328	0.547339	0.0951302	SLC3A2
QXiUguq58x1QF_LtSU	10.1593	12.0635	9.68063	11.8262	2.14555	6.22e-21	1.90422	1.12e-19	0.47868	7.03e-07	0.237344	0.00324155	9.90412	11.3255	9.49734	11.0701	1.57275	1.69e-06	1.4214	4.33e-06	0.406776	0.030988	0.255425	0.147259	MARCKSL1
Hi9BxO96qVojI4f5I4	10.1216	12.2984	9.82865	11.9546	2.12598	4.02e-21	2.17685	2.26e-21	0.292907	0.000356062	0.343778	5.56e-05	10.6568	12.1439	10.7192	11.9291	1.20985	0.000167972	1.48707	2.97e-05	-0.0623917	0.773744	0.214828	0.332719	GADD45A
T0PiSyf41freqtgoI4	9.10738	11.3301	9.06273	11.093	2.0303	1.99e-19	2.22277	2.22e-20	0.0446442	0.579853	0.237112	0.00634647	9.60524	11.0858	9.4857	10.9225	1.43682	1.03e-07	1.48058	7.65e-08	0.119534	0.307534	0.163298	0.172287	ISG20L1
cXfiegZeAeiXRgqeec	11.0845	12.9513	11.263	13.2785	2.01552	6.94e-23	1.86686	4.54e-22	-0.178546	0.00437272	-0.327199	5.53e-06	11.1154	12.8929	11.043	12.667	1.62404	2.9e-06	1.77746	1.24e-06	0.0724335	0.692994	0.225857	0.23324	SLC3A2
EpBIouKLnnsjhBdT3M	10.5984	12.6463	10.4825	12.4951	2.01265	7.44e-22	2.04788	4.87e-22	0.115895	0.0763634	0.151124	0.0236024	10.9562	12.5172	11.504	12.5524	1.04838	0.0137478	1.56097	0.00120837	-0.547778	0.151781	-0.0351918	0.922716	SAT1
0FCogUoBoBIutPVSVo	8.60402	10.6359	8.4974	10.5085	2.01114	3.62e-22	2.03186	2.82e-22	0.106616	0.0918908	0.127335	0.0466125	8.92052	10.3032	8.70687	9.83985	1.13298	9.12e-06	1.38267	1.45e-06	0.21365	0.159702	0.463334	0.00784474	DDIT3
Hd_uu.upGIqkiDoi4o	8.55684	10.7054	8.47682	10.4201	1.94329	6.53e-20	2.14853	5.71e-21	0.0800134	0.281889	0.285251	0.000606299	8.84869	10.0936	9.07945	10.1594	1.07999	9.32e-05	1.2449	2.77e-05	-0.230762	0.21721	-0.0658485	0.715267	LOC388796
xXQSlSoqC7iZfrOHwA	9.08975	10.9639	8.98953	10.9289	1.93936	6.23e-20	1.87418	1.42e-19	0.100216	0.17889	0.0350353	0.632956	9.37742	10.9525	9.33265	10.4228	1.0902	0.000217699	1.57509	9.42e-06	0.0447787	0.824422	0.52967	0.0219904	IRF1
NeZfUgkrVAwJS5UXgA	7.45465	9.46969	7.54219	9.4619	1.91972	1.34e-21	2.01504	4.1e-22	-0.0875325	0.165361	0.0077848	0.899883	7.74589	9.05697	8.00563	9.46624	1.46061	4.01e-07	1.31107	1.13e-06	-0.259736	0.0731111	-0.409275	0.0100412	OKL38
96ltV3Vfr3ke_UMAJ0	7.41269	10.1099	7.6075	9.49439	1.88689	3.17e-20	2.69719	5.07e-24	-0.194805	0.00880849	0.615488	2.68e-09	7.70718	8.60403	7.83644	8.55075	0.714312	1.52e-07	0.896845	1.61e-08	-0.129255	0.047898	0.053278	0.376302	FOSB
0eucdTkqtLkkihLeiA	9.39556	11.3731	9.23495	11.0817	1.84678	8.34e-20	1.97756	1.59e-20	0.160605	0.0300959	0.291392	0.000317641	10.7234	10.9013	10.2794	10.559	0.279606	0.0766221	0.177894	0.23845	0.443945	0.0104014	0.342233	0.0360944	HBEGF
rvtkCqMN6gIRQNOp0c	7.25436	9.19139	7.20331	9.04154	1.83823	7.98e-20	1.93703	2.24e-20	0.0510544	0.468734	0.149858	0.0405877	7.89365	8.80184	7.97375	8.98262	1.00887	3.69e-06	0.908194	9.66e-06	-0.0801027	0.496911	-0.18078	0.142085	DUSP6
BdXlXor7fQnuh96j_Q	8.35235	10.3445	8.64051	10.4773	1.8368	1.09e-17	1.9922	1.57e-18	-0.288166	0.00234766	-0.132768	0.131351	9.45424	10.2692	9.84853	10.5892	0.740652	2.43e-05	0.81494	1.04e-05	-0.394298	0.00310561	-0.320011	0.0106308	DUSP5
NiSoe09KinCiIp_fqM	7.94274	9.64036	7.7678	9.60048	1.83268	3.24e-20	1.69761	2.07e-19	0.174945	0.0145781	0.0398813	0.555012	8.47572	9.32692	9.00862	9.83619	0.827565	0.000437746	0.851196	0.000352773	-0.532903	0.00817559	-0.509273	0.0104971	IL11
l9SpGL2KUl61E6toAA	10.1658	12.4514	9.48428	11.2849	1.80061	1.31e-17	2.28562	4.25e-20	0.681493	1.83e-08	1.1665	2.96e-13	9.01447	9.88981	9.04194	9.81391	0.771975	0.261608	0.875343	0.206918	-0.0274707	0.967102	0.0758972	0.909304	HS.579631
rg3LXqQfRNbXXt0qek	10.0244	12.3423	10.1962	11.9675	1.77137	2.54e-18	2.31794	3.83e-21	-0.171782	0.0353461	0.374782	5.43e-05	10.0081	11.8139	9.83997	11.4125	1.57256	1.85e-05	1.8058	5.31e-06	0.168147	0.44516	0.401392	0.086354	SERTAD1
cm2tusjKa05MYP9J34	7.17437	9.1837	7.05597	8.81433	1.75835	1.83e-20	2.00934	7.07e-22	0.118393	0.0696215	0.369377	3.57e-06	7.47293	8.22023	7.4181	8.36843	0.950336	3.33e-05	0.747303	0.000244656	0.0548312	0.696893	-0.148201	0.303533	USMG5
EpUmULASrF0JVP10Rw	7.69553	9.32957	7.89092	9.62658	1.73566	1.1e-18	1.63403	4.67e-18	-0.195387	0.0130061	-0.297012	0.000418545	8.60259	9.5224	8.82085	9.89776	1.07691	1.27e-05	0.919818	5.03e-05	-0.218265	0.146459	-0.37536	0.0216818	EPHA2
xYf1Y2UpKL93a4cc2c	9.96042	11.6845	9.45163	11.1453	1.69366	1.3e-19	1.72408	8.45e-20	0.508796	3.7e-08	0.539217	1.28e-08	9.10235	11.1076	9.05844	10.692	1.63358	2.48e-08	2.00521	3.19e-09	0.0439187	0.69694	0.415556	0.00333055	HIST2H2AA3
BqC3iYt1wMd6n8n3Uk	7.94899	8.9833	8.00717	9.67177	1.6646	4.97e-20	1.0343	3.96e-15	-0.0581808	0.354089	-0.688478	3.23e-11	8.25935	10.1531	8.07304	9.24313	1.17009	4.44e-05	1.89372	5.44e-07	0.186312	0.309389	0.909944	0.000346904	ZC3HAV1
xqTKEmk0a_T1T6HTkU	7.47236	9.32448	7.39999	9.0502	1.65021	1.14e-20	1.85212	6.81e-22	0.0723697	0.219664	0.274279	6.72e-05	8.37096	9.22274	8.47293	9.09482	0.621894	0.00148819	0.851774	0.000138344	-0.101963	0.498383	0.127917	0.398712	ETV5
fX7oznu4Ftu4u6zl40	8.69281	10.198	8.87087	10.4783	1.60739	2.5e-19	1.50515	1.22e-18	-0.178066	0.00973039	-0.280304	0.000173509	9.48747	10.1396	9.58431	10.325	0.74065	0.00652017	0.652101	0.0131403	-0.0968358	0.666453	-0.185384	0.414941	SGK1
065_uLfr3ArFAQoJQI	7.23771	8.42896	7.35842	8.96092	1.6025	8.73e-19	1.19125	9.77e-16	-0.120705	0.0828299	-0.531961	2.54e-08	7.98438	9.59165	7.66904	8.63841	0.969374	7.02e-05	1.60726	7.23e-07	0.315346	0.0644005	0.953235	8.09e-05	KLF4
EqevnsgEzBAqSV1H3o	7.84989	9.69535	7.91564	9.50273	1.58709	9.75e-20	1.84546	2.5e-21	-0.0657491	0.286793	0.192626	0.00381799	9.04568	9.55401	9.42814	9.99368	0.565538	0.00247813	0.508331	0.00485535	-0.382461	0.0223319	-0.439668	0.0111065	ENC1
NICr.zoUOVS_0tIlvo	9.09397	10.6482	9.37552	10.9618	1.58623	7.62e-19	1.55421	1.24e-18	-0.281548	0.000239208	-0.313569	6.77e-05	9.79228	10.6342	10.0441	10.8035	0.759368	0.00711361	0.841959	0.00383283	-0.251842	0.292757	-0.16925	0.472893	SGK
fAEA0FqFUn.SB5KgEk	7.09361	7.58323	7.32116	8.89412	1.57295	7.07e-18	0.489612	3.58e-07	-0.227548	0.00390305	-1.31089	5.22e-16	7.7819	9.82572	7.53663	8.63768	1.10105	0.00133177	2.04382	8.74e-06	0.245269	0.354798	1.18804	0.000773955	IFIT3
Ne6e5bnbr9Ltbu1O7c	9.40428	11.2715	9.5519	11.1241	1.57216	1.85e-19	1.86719	2.84e-21	-0.147611	0.0240369	0.147427	0.024196	9.34887	10.8441	9.21201	10.6606	1.44863	0.00012366	1.49522	9.52e-05	0.13686	0.586475	0.183453	0.468503	RHBDD2
BUE.uXS6zuSSOCIqUg	8.16021	9.25698	8.35565	9.90829	1.55264	9.39e-19	1.09677	3.42e-15	-0.195436	0.00588755	-0.651307	2.98e-10	8.49498	10.4061	8.26022	9.30523	1.04501	1.48e-05	1.91116	4.84e-08	0.234762	0.116878	1.10091	9.24e-06	ZC3HAV1
uIanRNFUwEDK.rXJf0	11.1492	13.2845	11.3875	12.9393	1.55174	2.02e-19	2.13522	8.48e-23	-0.238308	0.000615069	0.345175	6.62e-06	11.4353	12.9153	11.1679	12.9744	1.80646	0.00447398	1.47999	0.0137579	0.267417	0.60395	-0.0590589	0.908207	MIR1978
iaGe9wAK3Xkje3qe44	8.6488	10.0882	8.86636	10.4118	1.54544	1.16e-17	1.43941	6.24e-17	-0.217565	0.00560185	-0.323602	0.00013312	9.3733	10.2182	9.64014	10.3648	0.724677	0.00518245	0.844945	0.00195013	-0.266844	0.222153	-0.146575	0.491324	SGK1
f526.S7W7tTu3lfSic	9.68538	11.4457	9.80787	11.3372	1.52929	2.22e-17	1.76033	7.73e-19	-0.122496	0.105851	0.108542	0.149611	9.68085	11.0902	9.57497	10.9167	1.34175	0.000100929	1.40935	6.69e-05	0.105889	0.640756	0.17349	0.44863	RHBDD2
xEe5qK4QSJAkmSq0qI	8.12034	9.86742	7.9476	9.4755	1.5279	2.36e-17	1.74708	9.65e-19	0.172741	0.0262693	0.391917	1.47e-05	8.40509	9.61232	8.33162	9.41118	1.07956	1.02e-05	1.20722	3.69e-06	0.0734738	0.600731	0.201137	0.169209	AEN
BVfNNHlz2d9dSXekFE	9.195	10.8984	9.26156	10.7691	1.50753	7.55e-19	1.70339	3.96e-20	-0.0665665	0.296776	0.129299	0.0489404	8.89121	9.82192	9.05986	9.8992	0.839345	0.000716789	0.930705	0.000328479	-0.168649	0.362458	-0.0772889	0.671368	LOC113386
Ebfrl.7uOZfnjp_E7k	9.29889	10.9439	8.79623	10.2862	1.49	1.69e-17	1.64501	1.59e-18	0.50266	1.71e-07	0.657675	1.2e-09	10.0188	9.82438	10.205	10.2611	0.056053	0.770593	-0.194427	0.322742	-0.186201	0.342683	-0.436681	0.041062	EGR1
fviotJEtf3kn3BUoU4	9.94862	11.4081	9.88066	11.3662	1.48559	2.81e-19	1.45948	4.31e-19	0.0679613	0.260901	0.0418538	0.485244	10.1798	10.8587	9.94551	10.5345	0.588948	0.118687	0.678951	0.0772862	0.234249	0.513474	0.324251	0.370293	GPATCH4
ER5RHdTRXfXuNRUFc0	7.7775	9.25083	7.98372	9.44714	1.46342	1.27e-17	1.47333	1.08e-17	-0.206224	0.0057256	-0.196315	0.00810024	8.37292	9.13401	8.60446	9.14826	0.543808	0.000275573	0.761096	1.64e-05	-0.231538	0.0441967	-0.0142491	0.890656	FOSL1
KeK0qLnp0SxJO5fDn0	9.23449	10.7016	9.23641	10.6904	1.45402	7.51e-18	1.46708	6.07e-18	-0.00192029	0.97713	0.0111349	0.868015	9.22109	10.2998	9.45838	10.2089	0.750535	1.68e-07	1.07872	4.6e-09	-0.237286	0.00286944	0.0908938	0.167133	RASSF1
6Uo7ckVU1X6V9dOfeA	7.27127	8.70203	7.1839	8.63376	1.44985	3.54e-17	1.43076	4.85e-17	0.0873661	0.227348	0.0682734	0.342725	7.54804	8.08837	7.62174	8.07538	0.453637	0.00870065	0.540336	0.0030521	-0.0737065	0.611292	0.0129918	0.928169	RELB
KG66eqLl6Oua6_O8Fw	8.48708	10.0145	8.35753	9.78509	1.42757	2.26e-17	1.52744	4.51e-18	0.129553	0.0690646	0.229425	0.00247672	8.31942	9.50749	8.44479	9.42024	0.97545	1.4e-07	1.18807	2.01e-08	-0.125371	0.138289	0.0872487	0.28896	TMEM79
um_PC1eV.sRFlbZxxY	7.44734	9.78703	7.45091	8.87168	1.42077	4.78e-12	2.33969	5.7e-17	-0.00357219	0.975726	0.915349	3.11e-08	7.57884	8.65604	7.69811	8.48233	0.78422	0.180065	1.07719	0.0755537	-0.119262	0.831192	0.17371	0.756486	LOC100008588
oqxQnXedVH_yJck4ro	8.43847	9.99189	8.35833	9.77139	1.41307	2.01e-16	1.55342	2.15e-17	0.0801475	0.289488	0.220497	0.00637355	8.50914	9.13626	8.56697	9.21092	0.643952	0.000177008	0.627115	0.00021877	-0.0578306	0.620352	-0.0746675	0.524134	C10ORF2
c9PSir.9NS5RJ0qB1o	8.74587	10.2425	8.77212	10.1654	1.39328	1.06e-16	1.49664	1.95e-17	-0.0262544	0.71487	0.0771066	0.288195	9.0585	9.6443	9.18259	9.51917	0.336581	0.0288464	0.585795	0.0012002	-0.124093	0.371112	0.125121	0.367317	C18ORF19
KU35.VT6By08FTd4Ho	8.52387	10.1531	8.56676	9.95511	1.38835	2.57e-14	1.62926	6.44e-16	-0.0428948	0.636842	0.198018	0.0367621	8.55496	9.68209	8.532	9.35958	0.827584	9.24e-05	1.12713	6.19e-06	0.0229576	0.867705	0.322507	0.0365899	NKX3-1
ipWbdgqkXuB0Ap3.SI	8.74137	10.3193	8.3327	9.72074	1.38804	9.53e-11	1.57789	6.4e-12	0.408668	0.00448077	0.598522	0.000112221	8.35883	9.91663	8.38902	9.78533	1.39631	2.61e-06	1.55779	9.32e-07	-0.0301922	0.846094	0.131291	0.406375	HIST2H2AA3
3aZ9UkUE7BaTv1JIIQ	7.19216	9.22388	6.98084	8.36875	1.38791	1.1e-15	2.03172	1.29e-19	0.211317	0.0122316	0.85513	5.13e-11	8.70683	10.3203	8.96035	9.76831	0.807962	0.00805528	1.61351	5.63e-05	-0.253522	0.328245	0.552026	0.0486109	CCND1
flgqNKiUCuHqCcCQY0	8.46121	9.99233	8.48745	9.87092	1.38347	2.06e-16	1.53111	1.88e-17	-0.0262394	0.720774	0.121404	0.106886	9.00098	9.789	9.00814	9.72866	0.720511	0.000214542	0.78802	0.000103734	-0.00716311	0.957045	0.0603457	0.651651	NOP2
BoO4.pLSrHCTq6gdeU	9.72451	11.1587	9.93572	11.3079	1.37214	7.13e-18	1.43422	2.48e-18	-0.211207	0.00236829	-0.149134	0.0248015	9.96522	10.8237	10.0474	10.6343	0.586889	0.00973341	0.858521	0.000861875	-0.0821492	0.667326	0.189483	0.330811	UBIAD1
ZfoSEnek1jguN8vt50	7.96751	9.23222	7.81947	9.16427	1.3448	1.16e-17	1.26471	4.99e-17	0.148041	0.0258322	0.0679474	0.287143	7.94907	8.65795	7.88636	8.54471	0.658345	4.23e-06	0.708878	2.13e-06	0.0627083	0.423944	0.113241	0.162635	LINS1
QcTp5rXYs3hZYjXono	9.58876	11.0336	9.19056	10.5339	1.34337	1.57e-15	1.44487	2.87e-16	0.398205	2.34e-05	0.499707	8.28e-07	8.83578	10.5783	8.98221	10.1393	1.15707	1.35e-05	1.7425	2.94e-07	-0.146433	0.352598	0.438999	0.0148281	HIST2H2AA4
Zhq6dHlPtFK_gd_Xe4	10.5328	11.8916	10.5165	11.858	1.34143	2.43e-13	1.35882	1.82e-13	0.0162545	0.866636	0.0336489	0.728355	11.1581	11.9547	11.1992	12.0358	0.836586	0.000117715	0.796575	0.000175348	-0.0411021	0.774789	-0.0811129	0.574573	NOP2
9BLd1lWRSNCy.oTRXE	8.34712	9.77365	8.51458	9.85566	1.34109	2.42e-17	1.42653	5.57e-18	-0.16746	0.0152065	-0.0820135	0.213555	9.29695	10.1276	9.50201	9.89262	0.390611	0.0193896	0.83062	0.000135273	-0.205059	0.17639	0.234949	0.126341	PHLDA1
HroI6OXguyHnnJ4MU0	10.0816	11.3878	9.89211	11.2287	1.33655	5.13e-14	1.30621	8.61e-14	0.189499	0.0434135	0.159157	0.0860843	9.78794	11.1257	10.1739	11.1942	1.0203	0.0267454	1.3378	0.00664433	-0.385995	0.351409	-0.0684948	0.865869	NCRNA00219
cVLhH0iJ6y8sk74lKU	7.04838	8.84839	7.04716	8.38016	1.33301	1.5e-16	1.80001	1.16e-19	0.00122004	0.986033	0.468221	4.1e-07	7.6147	7.9533	7.52519	8.12266	0.597467	1.9e-06	0.338604	0.000267411	0.0895116	0.183035	-0.169352	0.0216845	FOS
uF4JJC4mp6Ku5KGF70	9.16745	10.3624	10.6283	11.9593	1.33103	4.97e-16	1.19498	6.05e-15	-1.46087	5.58e-17	-1.59691	6.75e-18	9.92393	12.4502	9.39366	11.235	1.84133	0.000299357	2.52631	2.14e-05	0.530268	0.155418	1.21524	0.00532496	ISG15
cV6F0uopuniFB6.lzA	11.2078	12.5265	11.1426	12.4703	1.32771	7.3e-17	1.3187	8.57e-17	0.0652536	0.336957	0.0562519	0.4067	10.857	12.0102	10.9528	11.8782	0.925386	4.28e-06	1.1532	5.38e-07	-0.0957725	0.386915	0.132037	0.240463	PPP1R15A
ltevVv3UXIewF3YqSo	10.6187	12.4111	10.3694	11.6966	1.32722	1.27e-15	1.79243	1.04e-18	0.249325	0.00281369	0.714541	8.98e-10	11.2428	12.6302	11.0336	12.1003	1.06669	0.0133096	1.38745	0.00288213	0.20921	0.571428	0.529966	0.168494	CDKN1A
61Q67IUumOjcovxQeI	9.56502	10.8852	9.33293	10.6539	1.32097	5.14e-15	1.32014	5.21e-15	0.232089	0.00737655	0.231254	0.00756305	9.70159	11.279	9.78119	10.8926	1.11142	1.23e-08	1.57742	3.59e-10	-0.0796023	0.27809	0.386397	0.000212649	TSC22D1
NfUlLd7FkbWif23GHs	8.98678	10.3419	8.81616	10.1369	1.3207	1.99e-17	1.35517	1.08e-17	0.17062	0.0117406	0.205082	0.0031456	8.70154	9.6745	8.93022	9.60171	0.671486	0.00609626	0.972959	0.000502519	-0.228678	0.268658	0.0727945	0.717337	FOXC1
xldZVZKfe7nnB7Pz7g	8.19708	9.73831	8.14782	9.4637	1.31588	4.69e-15	1.54123	1.18e-16	0.0492655	0.538373	0.274607	0.0018671	8.27518	9.22468	8.17997	9.32142	1.14145	1.3e-06	0.949503	7.19e-06	0.0952061	0.426932	-0.0967431	0.419741	TSPYL2
N4OCV6LHOJqV4h6eeE	9.67677	9.65275	10.1715	11.4809	1.30938	1.86e-17	-0.0240195	0.7019	-0.494752	2.47e-08	-1.82815	6.01e-21	10.0272	12.0216	9.7729	11.2442	1.47134	0.000555563	1.99441	4.81e-05	0.254262	0.415606	0.777323	0.0261383	IFIT1
iUS3CguHkgJ0SYV6XU	8.8101	10.3061	8.78905	10.0824	1.29338	9.26e-17	1.49595	2.92e-18	0.021052	0.750899	0.223623	0.0022123	8.69384	9.7047	8.73973	9.62696	0.887232	1.53e-06	1.01086	4.41e-07	-0.0458903	0.624719	0.0777406	0.412404	ZNF317
ufoKlCqviCSS_UiSX8	8.19511	9.47623	8.15643	9.43831	1.28188	1.28e-16	1.28112	1.3e-16	0.038671	0.562619	0.0379166	0.570215	8.72189	9.21568	8.70904	9.46656	0.757514	5.33e-05	0.493793	0.00147779	0.0128447	0.913408	-0.250876	0.0536666	NOP2
WpeSSi65ISC3XQ._3Q	8.30105	9.58357	8.26426	9.5439	1.27964	1.92e-17	1.28252	1.82e-17	0.0367871	0.55008	0.0396661	0.519552	8.48919	9.29787	8.59265	9.33175	0.739094	3.71e-05	0.808679	1.69e-05	-0.103463	0.359131	-0.0338783	0.759603	RASSF1
3VxK6COjl4Lsh55yeA	10.3748	11.6277	10.1233	11.4013	1.27793	1.17e-15	1.25283	1.86e-15	0.251496	0.00184601	0.226398	0.00435921	10.0625	11.3353	10.4592	11.3662	0.907054	0.0481112	1.27276	0.0100241	-0.396653	0.349612	-0.0309431	0.940542	TIGA1
KkrsSIikgsewouigig	8.51459	9.77763	8.4114	9.67912	1.26773	1.74e-15	1.26304	1.9e-15	0.103194	0.169134	0.0985095	0.188591	8.6167	9.13474	8.68932	9.45297	0.763651	0.00215426	0.518039	0.0199061	-0.0726197	0.707789	-0.318232	0.121126	PSMC3IP
iqkpERF1ZSdQ.5H.1c	10.0036	11.3141	9.98845	11.2544	1.26593	1.33e-15	1.31049	5.97e-16	0.0151606	0.834824	0.0597117	0.414453	9.65016	10.7012	9.72301	10.6231	0.900136	0.000848911	1.05105	0.000262955	-0.0728487	0.715281	0.0780685	0.696007	PDRG1
u84VepZnuXy7cfkoV8	8.16671	9.39101	7.93721	9.20137	1.26416	3.53e-14	1.2243	7.28e-14	0.229503	0.010424	0.189641	0.0308258	7.87767	8.56347	7.85597	8.47044	0.614472	0.000148906	0.685803	5.99e-05	0.0216941	0.841497	0.0930247	0.399168	SPHK1
3ipKh.vh5QNx3l.0uU	10.4464	11.2774	9.97065	11.2276	1.25695	1.6e-15	0.830995	1.63e-11	0.47572	6.34e-07	0.0497683	0.495796	10.2109	11.0562	9.66852	10.472	0.803437	0.000484339	0.845328	0.000328191	0.54236	0.00674049	0.58425	0.00432453	ZNF45
3tC_VJ_i_3tGRO7Xus	11.0515	12.4915	11.3252	12.58	1.25482	2.03e-17	1.44002	7.59e-19	-0.273668	0.000108926	-0.0884726	0.150714	10.9916	12.1277	11.1366	12.0622	0.925585	2.06e-07	1.13608	2.75e-08	-0.145052	0.0881154	0.0654412	0.414889	C1ORF128
ZVEe9_P13d.Sl0EpHs	8.12018	9.82821	8.50769	9.76169	1.254	3.61e-16	1.70803	2.31e-19	-0.387512	5.4e-06	0.0665183	0.333009	9.7711	9.92641	9.3046	9.83643	0.531824	0.000256099	0.155302	0.143003	0.466502	0.00069541	0.0899798	0.379351	SHISA2
TnXnV6gC6bOleJ6n8w	7.19046	8.65232	7.23886	8.47696	1.23811	9.32e-16	1.46186	1.87e-17	-0.0484004	0.491312	0.175356	0.0180478	7.67539	8.23069	7.82365	8.47067	0.647023	0.000678881	0.555297	0.00199356	-0.148256	0.298549	-0.239982	0.105822	MAFF
N4YTYufXzonoklZcgU	8.71522	10.1137	9.05012	10.2872	1.23705	7.82e-16	1.39845	4.39e-17	-0.3349	5.15e-05	-0.173498	0.0182788	8.79689	9.96949	8.73423	10.1004	1.36618	8.56e-09	1.1726	3.92e-08	0.0626564	0.46412	-0.130921	0.142236	IRF7
HoNRWCLpzAbWZdT5nc	10.7551	12.3728	10.7687	12.005	1.23624	4.2e-15	1.6177	7.62e-18	-0.0135941	0.855402	0.367872	3.89e-05	9.50021	10.6903	9.8412	11.1059	1.26473	2.78e-06	1.19005	4.88e-06	-0.340989	0.0325938	-0.415676	0.0127298	SNHG9
6VtKG_KH.YUPQV.lUU	7.36944	9.31714	7.57237	8.80826	1.2359	1.82e-17	1.9477	3.06e-22	-0.202921	0.0019096	0.508878	4.91e-09	8.02916	9.25915	7.86378	9.22303	1.35925	2.91e-09	1.22999	7.93e-09	0.165376	0.0476745	0.0361181	0.634076	CD14
lPaGHeFyKO59K1QGvo	8.36351	9.84163	8.36958	9.6024	1.23282	1.63e-16	1.47812	2.2e-18	-0.00606793	0.925262	0.23923	0.000972142	8.46396	9.53464	8.44816	9.599	1.15084	5.44e-06	1.07068	1.05e-05	0.0158045	0.909285	-0.0643567	0.644338	TSPYL2
Tv66R568VepXg6JwDQ	8.8039	9.75104	8.88289	10.1152	1.23235	8.62e-17	0.947137	3.82e-14	-0.0789851	0.216577	-0.3642	4.25e-06	8.71479	9.93817	8.74961	9.55498	0.805364	0.00052782	1.22338	1.68e-05	-0.0348264	0.834965	0.383191	0.0397571	ZNFX1
Ek6W1LflTcTUie8HLI	7.00177	8.89477	7.07167	8.30104	1.22937	3.79e-16	1.89299	1.25e-20	-0.0698935	0.301148	0.593728	2.73e-09	7.36174	8.40389	7.34055	8.276	0.935453	1.58e-06	1.04214	5.65e-07	0.0211904	0.830106	0.127881	0.212693	C9ORF152
Tvjul4CR8mpmeo7RIs	7.26783	8.86447	7.34339	8.5687	1.2253	1.9e-17	1.59664	3.3e-20	-0.0755613	0.205364	0.295779	2.95e-05	7.41612	8.06667	7.45369	7.90694	0.453249	0.00459739	0.650548	0.00037718	-0.0375657	0.771448	0.159733	0.232562	GALR2
EC1yOkA26V0ecK5In4	8.65225	9.95594	8.74703	9.96814	1.22112	5.97e-16	1.30369	1.29e-16	-0.0947759	0.169816	-0.0122017	0.857061	8.65077	9.42607	9.05251	9.72749	0.674975	0.0216356	0.775298	0.0107588	-0.401745	0.137935	-0.301423	0.254574	PSMC3IP
luIMgIUv0p85HxunTk	8.5737	9.88073	8.51716	9.73824	1.22108	3.46e-16	1.30702	7e-17	0.0565419	0.396199	0.142481	0.0392611	8.53135	9.11447	8.54756	9.10603	0.55847	0.000112854	0.583128	7.88e-05	-0.016209	0.864917	0.00844845	0.929308	C14ORF138
xSAoB43eobSeeIokJo	8.1946	9.57457	8.24089	9.45813	1.21724	3.32e-15	1.37997	1.79e-16	-0.0462976	0.525838	0.116438	0.118187	8.11921	8.56466	8.37733	8.88943	0.512102	0.0258996	0.445451	0.0465229	-0.258126	0.218697	-0.324777	0.129413	GPATCH4
c0eXxdXRr77ih4u7oI	8.07291	9.35282	8.67172	9.88641	1.21469	3.99e-16	1.27992	1.17e-16	-0.59881	1.92e-09	-0.533586	1.7e-08	8.97119	10.2083	8.8068	10.0421	1.23533	2.01e-05	1.2371	1.99e-05	0.164395	0.350131	0.166163	0.345196	TMEM173
E_roki2f4JfvWNw9z4	10.2712	11.5893	10.1089	11.3233	1.21441	1.05e-16	1.31817	1.51e-17	0.162286	0.014705	0.266041	0.000230436	9.77369	11.033	9.43435	10.5885	1.15416	5.01e-08	1.25931	2.11e-08	0.339334	0.00205812	0.444487	0.000289185	UPF3B
fMt4t9d3hC8qTofhUk	8.52355	9.89072	8.36557	9.57292	1.20735	8.36e-16	1.36717	4.52e-17	0.157979	0.0270284	0.317801	7.58e-05	8.47134	9.35715	8.23206	9.26487	1.03282	1.95e-08	0.885809	8.9e-08	0.239286	0.00510458	0.0922781	0.201549	ZNF211
ZeuIt4oyIf.3RTg7RU	7.87946	9.17511	7.94541	9.14409	1.19868	1.95e-13	1.29566	3.39e-14	-0.0659542	0.443908	0.0310287	0.717456	8.05532	8.65666	8.08304	8.28218	0.199135	0.399334	0.601333	0.0234683	-0.0277182	0.904963	0.374479	0.128278	GPATCH4
HkrnEpI66hc5J_7g5I	8.71581	10.215	8.93424	10.1326	1.1984	1.13e-15	1.49916	5.77e-18	-0.218434	0.00345081	0.0823237	0.234852	8.91735	9.71663	8.88497	9.394	0.509034	0.003237	0.799281	0.000117915	0.0323766	0.81343	0.322623	0.0357352	EXOSC4
iaNqiT_aNrR.9df3i0	7.84418	9.30577	7.88177	9.07285	1.19108	9.56e-17	1.4616	7.31e-19	-0.0375946	0.539845	0.232923	0.000724821	7.93079	8.78238	7.9649	8.64532	0.680421	0.000149123	0.851586	2.23e-05	-0.0341011	0.776762	0.137064	0.268286	MRPS12
WneIYOc6nkjh98ij_U	7.87968	9.0566	10.0812	11.2709	1.18973	5.87e-15	1.17692	7.53e-15	-2.20152	2.53e-21	-2.21432	2.19e-21	10.1697	12.059	8.80218	10.7924	1.99023	0.000142275	1.88926	0.000216293	1.36751	0.00229567	1.26654	0.00375981	IFI44
6s0eLT_S7.eUSF.qeU	7.32343	8.53615	7.40028	8.58935	1.18906	1.72e-14	1.21272	1.09e-14	-0.0768526	0.318555	-0.0531987	0.48764	7.91558	8.54283	8.32715	8.73879	0.411643	0.00178744	0.627249	7.14e-05	-0.411571	0.00178956	-0.195965	0.074455	SOX9
rFdDddpt.oI1ilSh64	8.52127	10.0073	8.57123	9.75995	1.18872	2.33e-15	1.48603	1.23e-17	-0.0499574	0.477059	0.247345	0.00146409	8.5656	9.46428	8.64772	9.53529	0.887568	6.56e-05	0.898675	5.9e-05	-0.0821175	0.565709	-0.0710106	0.618678	TMEM93
or1Ouw68kd6HeDUmNY	7.40762	9.25231	7.26327	8.44714	1.18387	2.85e-16	1.8447	6.97e-21	0.144352	0.0305853	0.805178	1.8e-12	7.68308	7.93286	7.60774	7.89193	0.284197	0.044456	0.249778	0.071286	0.0753477	0.557505	0.0409289	0.748546	TRQ1
uXl5Q6V4NSfK8fL0k0	8.37175	9.64191	8.34273	9.52597	1.18323	2.89e-16	1.27016	5.44e-17	0.0290179	0.648952	0.115946	0.0775039	8.36232	8.99214	8.48485	9.09366	0.608815	0.000471233	0.62982	0.000363667	-0.122528	0.335771	-0.101522	0.421824	C14ORF138
WeV_fBDlpQemF0a_R8	9.62015	11.174	9.59726	10.7744	1.17715	2.19e-15	1.55387	3.16e-18	0.0228903	0.740495	0.399609	4.24e-06	9.35631	10.4501	9.56782	10.5697	1.00184	1.26e-05	1.09376	5.68e-06	-0.211505	0.131756	-0.119581	0.375942	SLC25A25
QgiTqkMBSRLd4Ufom0	8.63809	9.94761	8.82276	9.99987	1.17711	2.84e-16	1.30951	2.3e-17	-0.184672	0.0068081	-0.0522653	0.411723	8.61391	9.47371	8.58703	9.25778	0.670758	0.00124429	0.8598	0.00019194	0.0268776	0.863733	0.21592	0.186868	NFKBIE
ZSVvWSocin9p._oSQc	7.44814	8.46084	7.45262	8.62926	1.17664	1.26e-15	1.01271	3.95e-14	-0.00448843	0.946894	-0.168421	0.0182971	7.7915	8.93211	7.7262	8.68943	0.96323	9.33e-05	1.14061	2.19e-05	0.0653039	0.685283	0.24268	0.151329	ISG20
xu.jfK3TjeLkxXdSgo	10.9879	12.2153	10.8685	12.038	1.16948	9.84e-16	1.22734	3.19e-16	0.11943	0.0806775	0.177289	0.0121872	10.6438	11.8729	10.2485	11.4134	1.16491	6.8e-06	1.22912	4.16e-06	0.395328	0.0177124	0.459538	0.00801029	UPF3B
lpFSH_eX98TjUpUgVA	11.1188	12.4814	11.4673	12.6265	1.15911	1.2e-15	1.36261	2.69e-17	-0.348573	1.65e-05	-0.145076	0.0362941	11.4433	12.4573	11.8958	12.4365	0.540692	0.00727509	1.01393	8.22e-05	-0.452491	0.0186556	0.0207452	0.90081	SNHG1
90.3m.Uk5X6AIdX8tU	8.52377	9.43267	8.36117	9.51833	1.15716	4.77e-16	0.908903	1.21e-13	0.162598	0.0159961	-0.0856608	0.185565	8.43269	9.01974	8.48594	9.23559	0.749657	0.000336341	0.587053	0.00197672	-0.0532485	0.717176	-0.215852	0.161132	CCRN4L
B3e9dIvsrdSM7VS51E	8.77268	9.90791	8.70747	9.86343	1.15596	1.57e-16	1.13523	2.4e-16	0.0652113	0.287088	0.0444781	0.465062	8.9718	9.7622	8.8722	9.80662	0.934418	1.19e-07	0.7904	6.02e-07	0.099594	0.204355	-0.0444243	0.558702	ZNF20
TCl_h31eKvl4D19Of0	9.0883	10.0934	9.02507	10.1778	1.15277	8.82e-13	1.00505	1.71e-11	0.0632319	0.475436	-0.084479	0.342288	9.28591	10.0287	9.51744	10.1109	0.593476	0.00165012	0.742788	0.000319623	-0.231532	0.130026	-0.0822206	0.571716	SH2B3
uJ0mvH2btNAUXd6vvY	8.98021	10.5724	8.88396	10.0304	1.14641	2.33e-16	1.59219	9.22e-20	0.0962515	0.123965	0.542036	2.75e-09	8.75657	9.03242	8.90365	9.07607	0.172416	0.237346	0.27585	0.0716048	-0.147085	0.308962	-0.0436503	0.757165	HS.543887
i5qnruApnqBaf4ODA4	7.89401	9.18942	7.9494	9.0934	1.144	3.55e-16	1.29541	1.9e-17	-0.05539	0.37584	0.096017	0.130618	8.33971	8.72098	8.46632	8.88582	0.419502	0.0937603	0.381274	0.123413	-0.12661	0.589438	-0.164838	0.484495	PHLDA2
TtlEjsVHJUr57i0mgk	8.86468	10.2426	8.74187	9.88218	1.14031	2.33e-16	1.37791	2.63e-18	0.122808	0.051851	0.360406	2.93e-06	8.67897	9.38711	8.66734	9.52384	0.856497	4.63e-05	0.708137	0.000222701	0.0116326	0.929424	-0.136727	0.310364	PRKAB1
HrsMuo7efL6Sq9LUDo	9.88745	11.1608	10.2247	11.3589	1.13426	8.35e-14	1.27338	6e-15	-0.337218	0.000192513	-0.198091	0.0167133	10.2098	10.9505	10.4151	11.0274	0.61225	3.74e-05	0.740677	6.9e-06	-0.205342	0.0436377	-0.076916	0.409077	YRDC
BlfR1ReeUC1e5w6jxA	10.4316	11.8319	10.3686	11.4976	1.12891	5.07e-12	1.40025	4.32e-14	0.0629699	0.502769	0.33431	0.00133747	10.3204	11.3331	10.0415	11.0861	1.04455	3.68e-07	1.01278	4.95e-07	0.278852	0.0123977	0.247082	0.022576	FAM53C
Tpd7ZHBnduvnYe_ze4	8.32946	9.43925	8.25382	9.38266	1.12884	2.33e-15	1.10979	3.45e-15	0.0756396	0.260657	0.0565844	0.397437	8.38758	9.00927	8.53491	9.14576	0.61085	0.000265114	0.621688	0.000230761	-0.14733	0.220687	-0.136492	0.254106	TRIB1
NeCFSNKkuEjRKhN7p0	10.0152	11.1721	10.0116	11.1401	1.12847	1.33e-15	1.15691	7.46e-16	0.0035811	0.955912	0.0320173	0.621963	10.2485	10.69	10.3535	10.6692	0.315741	0.0416037	0.44148	0.00833296	-0.104949	0.457004	0.0207901	0.881294	BYSL
3qX_p3oF53q0_uIfoI	10.0813	11.5651	10.2204	11.3468	1.12642	2.58e-15	1.48383	3.93e-18	-0.139098	0.0448564	0.218315	0.0028005	10.231	10.9597	10.1359	10.7269	0.591	0.000221837	0.728745	3.9e-05	0.0950811	0.394079	0.232827	0.0535701	C12ORF44
Nr2A51_0Ty7k1xAC40	7.38744	8.84303	7.62502	8.74953	1.12451	2.27e-13	1.45559	6.23e-16	-0.237578	0.00653008	0.0935007	0.253921	7.9157	8.8601	7.92592	8.69196	0.766035	2.68e-07	0.944403	3.44e-08	-0.0102231	0.878997	0.168144	0.0273432	PMAIP1
oJEiuCghLmxqJS0uiQ	7.9445	8.9681	7.83446	8.95755	1.1231	1.1e-15	1.0236	9.37e-15	0.110042	0.0944722	0.0105444	0.869059	7.70444	8.3903	7.76637	8.38814	0.621765	0.0015638	0.685856	0.000780445	-0.0619301	0.68082	0.00216046	0.988502	NFKB2
feh8QDlCquHoL7ozSo	7.44345	8.27509	7.49868	8.62155	1.12288	8.14e-15	0.831638	6.51e-12	-0.0552249	0.431182	-0.346462	3.54e-05	7.8429	8.98328	7.71904	8.4031	0.684057	0.000407864	1.14038	5.33e-06	0.123853	0.375762	0.580175	0.00135964	KLF4
6U3Wob3ad5dPu5IB7o	9.67451	11.0621	9.9106	11.0292	1.11857	1.75e-14	1.38763	1.18e-16	-0.236091	0.00276013	0.0329676	0.6469	9.71779	10.5963	9.7394	10.4547	0.715347	0.0179873	0.878486	0.005943	-0.0216158	0.934024	0.141524	0.590466	LOC650029
WUcRfeqeh_.SSf6_R4	9.87579	10.9893	9.85674	10.9751	1.11838	3.39e-16	1.11347	3.75e-16	0.0190485	0.753256	0.0141366	0.815455	9.37706	10.2832	9.35566	9.92934	0.573681	0.00771272	0.906162	0.000355056	0.0214026	0.904514	0.353883	0.0685203	ZNF689
r3ug_u1e8kOkiFJeiU	8.31451	9.71339	8.38265	9.49653	1.11388	5.87e-16	1.39888	2.68e-18	-0.0681446	0.275429	0.216856	0.00156214	8.19269	8.8293	8.23384	8.77692	0.543088	0.00203381	0.636607	0.000663921	-0.0411415	0.762991	0.0523776	0.701444	SAP18
KVQiQgkvf4oL6jIho4	8.28291	9.55618	8.18791	9.29412	1.10621	1.03e-14	1.27328	3.96e-16	0.094997	0.178909	0.262063	0.000794766	8.32909	9.07209	8.50147	9.21048	0.709014	0.0017189	0.742998	0.0012437	-0.17238	0.331521	-0.138396	0.431818	PSMC3IP
c0hT._avdUSReBUkEk	8.66832	9.73918	8.59189	9.69755	1.10566	5.89e-14	1.07086	1.21e-13	0.0764282	0.312456	0.041626	0.579476	9.28202	9.93095	9.44609	10.0323	0.586173	0.032393	0.648927	0.0204472	-0.164067	0.504707	-0.101313	0.678297	CCNB1IP1
idEulOq7argqe1Scfs	8.22708	9.40354	8.11192	9.21507	1.10315	1.35e-13	1.17646	3.15e-14	0.115155	0.145955	0.188468	0.021334	8.43863	9.15591	8.23673	9.14863	0.9119	1.81e-06	0.71728	1.63e-05	0.201899	0.0591401	0.00727987	0.940541	C9ORF75
TQ78QKpChd06Eel3JU	7.45173	8.42849	7.61232	8.71262	1.1003	6.14e-16	0.976757	9.64e-15	-0.160587	0.0135951	-0.284132	8.15e-05	7.79964	8.5894	7.86949	8.6687	0.799206	0.00250153	0.789763	0.0027032	-0.0698578	0.736081	-0.0793011	0.702242	RHEBL1
i_az3_az37VbVUgp2U	7.64244	8.79108	7.53656	8.63437	1.09781	9.1e-15	1.14864	3.21e-15	0.105876	0.131003	0.156706	0.029361	7.90407	8.50514	7.82481	8.71085	0.886034	1.58e-08	0.60107	7.03e-07	0.0792575	0.192271	-0.205706	0.00442893	TSPYL2
xCvKwREyp7xoeILtXk	8.53881	9.87903	8.4419	9.53933	1.09743	4e-15	1.34022	3.74e-17	0.0969062	0.150917	0.339701	2.25e-05	8.16109	8.99961	8.19248	9.03853	0.846052	1.97e-06	0.838517	2.14e-06	-0.0313836	0.731907	-0.0389196	0.671431	ZNF256
iLiYujnucbuA3t.mqU	7.19175	8.21669	7.16658	8.26164	1.09506	6.65e-14	1.02494	2.93e-13	0.025173	0.735952	-0.0449529	0.548054	7.65095	8.38701	7.67666	8.13085	0.454194	2.79e-05	0.736061	3.19e-07	-0.0257082	0.696545	0.256159	0.00236267	HOXB5
Q_NkItS7bldJS9_lFE	9.34341	10.5211	9.30218	10.3964	1.0942	4.97e-15	1.17773	9.06e-16	0.041223	0.536864	0.124751	0.0697049	9.41045	10.0658	9.20563	9.97988	0.774247	1.27e-06	0.655301	6.01e-06	0.204825	0.0245256	0.0858797	0.295278	SDCCAG3
0IBWIQnlSRIrgoIS5s	7.84835	8.7842	7.82116	8.91417	1.09301	1.29e-14	0.935851	4.26e-13	0.0271882	0.69502	-0.129973	0.0695696	7.86083	8.39456	7.83045	8.43613	0.605676	0.00303833	0.53373	0.00657938	0.0303785	0.850833	-0.0415671	0.797086	NFKB2
69ab74Vz9W55FklX90	11.1413	12.0235	10.9274	12.0199	1.09246	1.57e-15	0.882207	2.05e-13	0.213827	0.00215669	0.00357314	0.954884	10.5354	11.5472	10.5571	11.1848	0.627682	0.0180619	1.01178	0.00101217	-0.0216469	0.924794	0.362448	0.135354	RPL29
ZHhO7uXi5SUW7gd.oo	8.12383	9.50213	8.13381	9.22289	1.08909	1.25e-15	1.3783	4.84e-18	-0.00997762	0.872871	0.279234	0.000127678	8.14099	8.88363	8.28527	8.95963	0.674359	0.00107273	0.742639	0.000530001	-0.14428	0.359233	-0.0760003	0.623893	ERN1
HgVCKaKtrjugW0ZAVA	11.1029	12.2989	11.1312	12.2189	1.08768	3.95e-15	1.19602	4.36e-16	-0.028303	0.665978	0.0800359	0.228196	11.1098	11.9874	11.1033	12.0333	0.929946	2.42e-05	0.877613	4e-05	0.00642556	0.961268	-0.0459078	0.729391	LOC23117
oiXeupW6fVUvN5woAc	7.58822	8.84918	7.57252	8.65895	1.08643	1.92e-16	1.26095	5.64e-18	0.0157019	0.784578	0.190225	0.00258125	7.67206	8.16764	7.69196	8.41827	0.726304	2.91e-07	0.495576	1.05e-05	-0.0199028	0.757001	-0.250631	0.00234249	C14ORF79
uWg4gnAgr7in5Wr2I0	9.80229	10.9397	9.78979	10.8734	1.08365	3.58e-15	1.13741	1.17e-15	0.0125079	0.847273	0.0662728	0.312351	9.75405	10.5205	9.6792	10.4295	0.75033	0.000162799	0.766477	0.000136965	0.0748525	0.578815	0.0909994	0.50132	POLR1C
rlU_JFNUR6eeN_.vio	9.2795	10.32	9.31714	10.4006	1.08348	3.67e-14	1.04051	9.15e-14	-0.0376333	0.601501	-0.0806053	0.26798	9.32126	10.0117	9.60719	10.2598	0.65264	0.000248332	0.690464	0.00015831	-0.285934	0.0373303	-0.24811	0.0641648	ZFAND2A
6iiTM6SK46eurA7jLA	8.77443	9.91074	8.73683	9.81941	1.08258	7.63e-14	1.13631	2.55e-14	0.0375988	0.613092	0.091328	0.225092	8.74224	9.63884	8.56037	9.26177	0.701393	0.00025503	0.896601	3.33e-05	0.181869	0.188398	0.377077	0.0147856	ZC3H8
fDRRWBUIpoqWeK6DRQ	11.2736	12.5437	11.3708	12.4528	1.08201	1.72e-14	1.27006	4.24e-16	-0.0971341	0.16985	0.0909197	0.197798	11.2288	12.125	11.2678	12.2845	1.01674	0.000137588	0.896205	0.000374047	-0.0389869	0.826437	-0.159526	0.378391	LOC729978
iXpZ5fT4vwKhKPlfW0	10.0818	11.1248	9.95904	11.0404	1.08136	9.78e-16	1.04301	2.26e-15	0.122769	0.053726	0.0844189	0.176161	9.94308	10.3869	10.2299	10.3551	0.125227	0.68535	0.443843	0.169368	-0.28682	0.361534	0.0317967	0.917744	RRS1
l3uSS2p6Od7pf36tdM	8.62677	9.34715	8.70588	9.77816	1.07228	2.14e-15	0.720378	1.52e-11	-0.0791053	0.215144	-0.43101	2.89e-07	9.20492	10.043	8.94172	9.33379	0.39207	0.207246	0.838076	0.0159592	0.263197	0.387003	0.709203	0.0344602	FZD4
cuUXXtx0__TiV7eUlQ	8.64294	9.99099	8.77842	9.84984	1.07142	5.68e-13	1.34804	3.14e-15	-0.135477	0.100783	0.14115	0.0880171	8.78108	9.59433	8.43691	9.36493	0.928021	0.000345729	0.813247	0.000926543	0.344167	0.0804833	0.229392	0.224772	GRINA
E9juhElBBzdNP3gheI	8.83588	10.0473	8.29386	9.36348	1.06962	6.45e-13	1.21146	3.98e-14	0.542019	4.06e-07	0.683862	6.57e-09	9.46139	10.3968	9.42251	10.2464	0.823914	0.000314848	0.935421	0.000113951	0.0388815	0.807882	0.150388	0.356589	LOC100133984
3H5erRMnCgiuh_VJ.k	7.781	8.9237	7.55155	8.61987	1.06832	3.85e-14	1.1427	8.31e-15	0.229452	0.00317473	0.303826	0.000215808	7.88518	8.63298	7.73318	8.25526	0.522083	0.000186566	0.747791	8.56e-06	0.152006	0.130034	0.377714	0.00203629	TAP2
N6FHU_U3F50FeGl30Y	8.98806	10.1016	9.0212	10.0851	1.06393	1.27e-13	1.11353	4.54e-14	-0.0331344	0.657353	0.0164613	0.825326	9.11216	9.68156	9.15656	9.95688	0.800327	0.000292026	0.569397	0.00328596	-0.0443989	0.773006	-0.275328	0.0951564	SCO2
EhCL3qxD.qNy9V6AJ4	8.93363	10.0229	8.82326	9.88035	1.05709	8.44e-14	1.08924	4.29e-14	0.110378	0.137919	0.142525	0.0589257	9.27949	9.62241	9.24551	9.63655	0.391032	0.0021324	0.342923	0.00491166	0.0339756	0.731452	-0.0141336	0.886199	IFRD1
EJ500rGLn1M1PxUU_k	9.11908	10.2171	9.00241	10.0588	1.05635	6.59e-15	1.09798	2.7e-15	0.11667	0.0817813	0.158305	0.0211216	8.89124	9.48142	8.841	9.44084	0.59984	0.00149883	0.590183	0.00167535	0.0502415	0.727492	0.0405853	0.778107	UTP14A
rV5VQHpwhJ.S9eHVQc	9.52655	10.6475	9.85531	10.9093	1.05403	3.29e-15	1.12098	7.88e-16	-0.328757	1.81e-05	-0.261808	0.000293127	9.5808	10.4332	9.59665	10.5126	0.915987	4.12e-06	0.852404	7.96e-06	-0.0158509	0.882379	-0.0794342	0.464228	MRPL49
fYD1UgPLLC6rf7q_oI	9.61668	10.7959	9.59957	10.6535	1.05393	1.47e-14	1.17918	1.11e-15	0.0171106	0.799013	0.142359	0.0421911	9.37872	10.1068	9.3392	10.1607	0.821448	1.28e-07	0.728058	4.14e-07	0.039518	0.557134	-0.0538715	0.426866	RRN3
B3iJygHqK_JSiSqB_o	7.88886	9.08703	7.90453	8.95577	1.05123	1.36e-13	1.19817	6.98e-15	-0.0156713	0.832124	0.131267	0.0848702	8.11114	8.74618	8.11402	8.84486	0.730838	1.77e-06	0.63504	6.51e-06	-0.00288527	0.970504	-0.0986829	0.22325	NFKBIB
i3nnejp4KdepTfTuec	10.3995	11.6672	10.5058	11.555	1.0492	1.09e-15	1.26773	1.27e-17	-0.106294	0.0842252	0.112242	0.0691804	10.4306	11.0186	10.4228	10.9627	0.539891	0.0210805	0.588077	0.0138192	0.00778807	0.969494	0.0559743	0.783815	SRPRB
lS3DCed5V_50i6O86g	9.88547	11.056	9.80013	10.8463	1.04617	5.71e-14	1.17058	4.4e-15	0.0853361	0.234531	0.209749	0.00612123	9.847	10.3052	10.3218	10.4411	0.119294	0.35586	0.458229	0.00379111	-0.474775	0.00302873	-0.13584	0.29605	THBS1
otK9W6tH5x1wqC.feU	9.53304	10.5698	9.31667	10.3626	1.04588	7.5e-13	1.03679	9.09e-13	0.216376	0.0108341	0.207285	0.014158	9.1924	9.66194	9.10608	9.57091	0.464831	0.0160763	0.469544	0.0152814	0.0863211	0.605127	0.0910343	0.585845	TSR1
0XjxfClSkMCSrjfXVA	7.80507	8.54807	7.93414	8.97416	1.04002	3.71e-15	0.743	6.78e-12	-0.129071	0.0470271	-0.42609	3.13e-07	8.06241	9.00165	7.95895	8.84181	0.882856	2.22e-05	0.939233	1.28e-05	0.103461	0.413498	0.159838	0.216484	C9ORF169
x3fBdKpFatEUJHtJ3s	9.09295	10.1726	8.98858	10.0273	1.03868	1.31e-14	1.07961	5.41e-15	0.104377	0.121931	0.145311	0.0350406	8.76143	9.39857	8.63818	9.35113	0.712951	0.0021532	0.637134	0.00441832	0.123256	0.499003	0.0474389	0.792736	FBXL6
x_JRky7RkXuNUnHyis	9.5991	10.61	9.58269	10.619	1.03628	3.6e-14	1.01093	6.3e-14	0.0164102	0.811235	-0.00893538	0.896489	10.1403	10.7959	10.2117	10.5826	0.370897	0.21174	0.655604	0.0396276	-0.0714748	0.802594	0.213233	0.46123	CCNB1IP1
HJ3SL97jj__JfnoQus	7.30788	8.62213	7.29224	8.32743	1.03518	1.1e-13	1.31425	4.62e-16	0.0156371	0.828355	0.294703	0.00035493	7.62184	8.02794	7.71003	8.13092	0.420896	0.00011985	0.406108	0.00016039	-0.0881911	0.238859	-0.102978	0.174104	PER2
BsOeTHVi5muqCUF_iI	7.30785	8.25911	7.39615	8.42626	1.03011	2.56e-14	0.951258	1.54e-13	-0.0882918	0.196745	-0.167146	0.0188785	7.67416	8.31495	7.72372	8.22766	0.503941	0.000808749	0.640786	0.000125733	-0.0495631	0.655941	0.0872818	0.437396	SNORD55
NhhSgtpqeorAqCDAJg	7.15536	8.4315	7.18257	8.21174	1.02917	2.35e-13	1.27614	1.75e-15	-0.0272054	0.71399	0.219762	0.00611725	7.5194	8.22111	7.59185	7.98685	0.395004	0.000163488	0.701707	9.94e-07	-0.0724485	0.316242	0.234255	0.00638578	LOC100133264
f5XihS4CEjTKIhX.nk	11.1512	12.1948	11.1464	12.1754	1.029	5e-15	1.04359	3.61e-15	0.00479915	0.938841	0.0193874	0.756807	11.0361	11.9079	11.1546	11.8563	0.701671	2.28e-06	0.871843	2.88e-07	-0.118553	0.144617	0.0516185	0.507169	ZNF622
3tSO5d.p6q966G.Quk	10.3649	11.4909	10.321	11.3487	1.02773	4.1e-14	1.12599	5.1e-15	0.0438815	0.523497	0.142138	0.046373	10.4166	11.2489	10.2914	11.1715	0.880109	1.1e-05	0.832308	1.82e-05	0.125176	0.288597	0.0773746	0.50451	SDCCAG3
KZG_akiZCkxFIAZ7Xs	8.08441	9.61355	8.16222	9.1836	1.02138	4.63e-14	1.52915	3.77e-18	-0.077813	0.2617	0.429951	1.21e-06	8.63599	9.16652	9.10545	9.59513	0.489678	0.108465	0.530528	0.0851656	-0.469456	0.12203	-0.428607	0.154143	HNRPDL
ouPXkH4X0p6iK6IlOU	11.7832	12.8137	11.749	12.7692	1.02022	5.25e-15	1.0305	4.17e-15	0.0342431	0.58277	0.0445226	0.475999	11.4434	12.5448	12.0708	12.7592	0.688436	0.0238284	1.10148	0.00160412	-0.627452	0.0358101	-0.214413	0.428524	C6ORF48
fs05Kte43JSiSU8Fy4	10.839	11.81	10.6852	11.7035	1.0183	3.95e-15	0.971052	1.18e-14	0.153738	0.0178892	0.106492	0.0913841	10.8301	11.256	11.0555	11.3441	0.288618	0.0592461	0.425888	0.0103304	-0.22539	0.128008	-0.0881201	0.531848	MTHFD2
Whuez5UglPu2etKte4	8.00355	9.36863	8.30663	9.32173	1.01509	2.53e-13	1.36508	2.87e-16	-0.303084	0.00031727	0.0469048	0.524322	8.59361	9.14518	8.54797	8.95917	0.411191	0.0177101	0.551573	0.00339889	0.045635	0.760856	0.186017	0.230553	LOC644517
cu10WLdO_A7CVXrqKY	8.61897	9.67869	8.48591	9.49895	1.01304	4.84e-13	1.05972	1.78e-13	0.133058	0.0867556	0.179741	0.0237207	8.61278	9.13159	8.51397	9.10876	0.594787	8.17e-05	0.518808	0.000248256	0.0988117	0.322975	0.0228321	0.815162	LSG1
BUl06gtekS._wJX5Ek	8.84275	9.12095	8.18492	9.19492	1.01	1.12e-14	0.278196	0.00016804	0.657828	1.3e-10	-0.0739747	0.251109	8.55957	8.91281	9.10431	9.61933	0.51502	0.0723924	0.353243	0.199102	-0.544743	0.0595394	-0.70652	0.0200828	TGFBI
H2UJFJzK0SUTR0SeNE	10.0839	11.1705	10.025	11.0329	1.00794	1.58e-14	1.08653	2.81e-15	0.0589502	0.364145	0.137532	0.0408528	9.88986	10.6412	9.88025	10.6256	0.745395	0.000382934	0.751385	0.000360064	0.00961189	0.948277	0.0156014	0.916157	RNMTL1
EX.ueUD6.5yBh54KoA	8.45948	9.50802	8.59604	9.60386	1.00781	1.61e-13	1.04855	6.6e-14	-0.136566	0.0646797	-0.0958335	0.187154	8.45304	9.15692	8.52248	9.36232	0.839839	1.44e-06	0.703889	7.41e-06	-0.0694427	0.435641	-0.205393	0.0366071	CUGBP1
fmy.roAGpfm2l0VUu8	10.6856	11.8323	10.6479	11.6552	1.0073	4.79e-14	1.14663	2.47e-15	0.0377542	0.5777	0.177077	0.0138839	10.8498	11.7257	10.7627	11.4429	0.680176	0.00598289	0.875893	0.0011616	0.0870655	0.668459	0.282783	0.181758	RPL9
E1pvvhXP1bnkWSVf3c	11.1977	12.119	11.0761	12.0828	1.00677	7.15e-15	0.921353	5.39e-14	0.121617	0.0592475	0.0361964	0.561677	10.5714	11.502	10.5034	11.4333	0.92989	0.000809667	0.930629	0.000805002	0.0679725	0.740031	0.0687115	0.737324	RPL29
x1GWiLBygTrILoiLVo	7.53283	8.91135	7.45623	8.46258	1.00635	1.12e-14	1.37852	7.1e-18	0.0765976	0.233425	0.44877	1.68e-07	7.7464	8.53652	7.66461	8.42889	0.764278	1.97e-06	0.790119	1.44e-06	0.0817889	0.333089	0.10763	0.210127	ZNF79
fp3_eev4PoRHnmnXXk	8.5995	9.61269	8.52491	9.52932	1.00442	8.12e-14	1.01319	6.67e-14	0.0745884	0.285294	0.0833611	0.233733	8.46299	9.05052	8.42051	9.1036	0.683095	3.42e-05	0.58753	0.000122087	0.0424797	0.675793	-0.0530855	0.602124	BRF2
Qoh95MQvpKFOlBeiZE	9.43242	10.6971	9.55626	10.5601	1.00387	1.25e-13	1.26468	6.32e-16	-0.123846	0.0873634	0.136959	0.0602995	9.52472	10.3914	9.68838	10.4334	0.745012	2.22e-05	0.866666	5.7e-06	-0.163664	0.14016	-0.0420103	0.690106	NME1-NME2
l7qQTS1ReRQwon2JQs	11.0542	12.0846	11.2156	12.2178	1.0022	3.98e-13	1.03031	2.15e-13	-0.161401	0.0368415	-0.133289	0.0805537	10.9221	11.5074	10.9753	11.4102	0.434925	0.185681	0.585225	0.0845411	-0.0531356	0.865842	0.0971646	0.757766	RBM4
lEdet6Oqeefi5Iqeaw	10.0878	11.2128	10.1494	11.1493	0.999913	1.08e-13	1.12502	7.4e-15	-0.0616089	0.379519	0.0634996	0.365298	10.258	10.8817	9.9368	10.9095	0.972739	1.77e-07	0.623741	1.16e-05	0.321195	0.0022389	-0.027803	0.734285	SLC25A19
Ht3EJkrhd6N9fgKopI	9.45146	10.4681	9.45435	10.4539	0.999506	2.47e-13	1.01666	1.69e-13	-0.00288032	0.968159	0.0142753	0.843232	9.40512	10.0273	9.79782	10.3148	0.516999	4.79e-06	0.62217	8.45e-07	-0.392698	5.49e-05	-0.287527	0.000660312	RRP8
xWqfUXh9eh3itB89es	8.64314	9.64472	8.70117	9.69956	0.998392	3.84e-13	1.00158	3.58e-13	-0.0580298	0.432817	-0.0548432	0.458209	8.49778	9.03875	8.56996	9.13168	0.561715	1.56e-05	0.54097	2.18e-05	-0.0721849	0.35306	-0.0929307	0.238193	C19ORF61
EUoUKdKji6iI6vMe1c	8.7707	9.77606	9.00477	10.0027	0.997885	9.68e-14	1.00536	8.18e-14	-0.234069	0.00214427	-0.226595	0.00281321	9.01092	9.58296	8.78631	9.51761	0.731305	0.000212903	0.572037	0.00133738	0.224617	0.117683	0.065349	0.629944	DEM1
00g6Loa0X10ffPnDdQ	8.53818	9.45963	8.62861	9.62583	0.99722	1.22e-15	0.921449	7.58e-15	-0.0904264	0.121836	-0.166197	0.0069132	8.47122	9.41672	8.5274	9.57211	1.0447	7.28e-07	0.9455	1.87e-06	-0.056186	0.582933	-0.155391	0.147001	FAM91A1
6ptCxNtQNXt30n3eOc	8.49663	9.63423	8.62536	9.6225	0.997134	2.23e-15	1.1376	1.03e-16	-0.128736	0.0355653	0.0117279	0.841229	8.53205	9.3419	8.60062	9.45673	0.856114	1.22e-06	0.809845	2.07e-06	-0.0685686	0.442127	-0.114838	0.20938	CUGBP1
HHUKlAnQOVFMgYe1OE	8.5005	9.24459	9.45425	10.4508	0.996512	1.92e-13	0.744089	1.03e-10	-0.953754	5.09e-13	-1.20618	2.49e-15	9.86276	10.9224	9.70438	10.6029	0.89849	0.000485666	1.05968	0.000132558	0.158384	0.398493	0.319579	0.104914	CASP4
lAVCKaKtrjugW0ZAVA	11.3434	12.421	11.2813	12.2773	0.996008	4.44e-12	1.07757	7.99e-13	0.0621551	0.451213	0.143715	0.0889695	11.273	12.0104	11.2364	12.1467	0.910337	0.000123856	0.737434	0.000642116	0.0365847	0.815952	-0.136318	0.393855	LOC613037
6kgHv1cYIkfojpDng0	7.97511	9.27251	8.12533	9.12125	0.995922	3.42e-15	1.2974	6.87e-18	-0.150218	0.0173562	0.151261	0.0166742	8.21605	8.59114	8.1818	8.54732	0.36552	0.0173039	0.375089	0.0152093	0.0342549	0.796107	0.0438247	0.741231	FAM86A
ZVXl7VQPgjX1_Xun44	12.0017	12.9842	11.8224	12.8176	0.995194	4.64e-14	0.982482	6.2e-14	0.179331	0.0118059	0.166619	0.0183403	11.5892	12.4902	11.398	12.4565	1.05853	2.59e-05	0.901044	0.000102008	0.19121	0.224833	0.033725	0.824337	POLR2A
9_qiesHjgN.1Rf930o	8.15363	8.42291	8.27459	9.26931	0.994726	4.04e-14	0.269288	0.000377613	-0.120961	0.0770634	-0.8464	1.48e-12	8.496	9.64304	8.52474	9.03873	0.513986	0.0152636	1.14704	6.05e-05	-0.0287378	0.874262	0.604317	0.00632063	FGF2
HUUX_KF27VAIf5c1SQ	8.76409	9.61777	8.72865	9.72195	0.993298	7.6e-11	0.853679	1.61e-09	0.0354406	0.705208	-0.104178	0.271342	8.6167	9.15345	8.8475	9.15872	0.311226	0.0428669	0.536752	0.00242951	-0.230794	0.116824	-0.00526846	0.969589	SLC43A3
WQuio7aBKef6ejyRas	7.31015	8.79442	7.25239	8.24545	0.993062	6.28e-15	1.48427	4.8e-19	0.0577599	0.347743	0.548963	2.08e-09	7.66091	8.61661	7.78185	8.51035	0.728497	3.94e-08	0.955708	2.61e-09	-0.120946	0.0390743	0.106264	0.0638605	BLOC1S2
fUMXUW6J__OJ6JSIWE	9.64985	10.9361	9.65476	10.6456	0.990795	9.75e-12	1.28629	3.06e-14	-0.00490696	0.953769	0.290587	0.00191219	9.36035	10.2832	9.43674	10.0608	0.624028	0.00297084	0.922895	0.000172076	-0.0763942	0.646528	0.222472	0.198038	POP7
EnShOkpEpnh.d9f4l4	9.98192	11.1516	9.72525	10.7117	0.986437	2.58e-13	1.16968	5.43e-15	0.256671	0.001261	0.439913	1.63e-06	10.1232	10.5007	10.0576	10.7265	0.668825	0.000255362	0.377451	0.0114976	0.0655664	0.605769	-0.225808	0.0956418	CCNL1
o1z4otBJIo4o5BE34I	8.18864	9.0389	8.19855	9.18175	0.983199	5.66e-11	0.850258	1.08e-09	-0.00991694	0.913509	-0.142858	0.126546	8.52389	9.12404	8.72417	9.11754	0.393368	0.0538159	0.600146	0.00741647	-0.200278	0.293245	0.0065	0.972018	TAF1D
KlJUi0tTarxP1Ct55c	9.04066	10.1568	9.41174	10.3948	0.983037	5.5e-14	1.11612	3.02e-15	-0.371077	7.05e-06	-0.237997	0.00129887	9.10485	9.81635	9.13793	9.83473	0.696806	3.89e-08	0.711504	3.16e-08	-0.0330769	0.513975	-0.0183781	0.714877	C1ORF109
Worur11BEP595W_314	9.45463	10.4343	9.38913	10.372	0.982817	2.03e-13	0.979717	2.18e-13	0.0654922	0.355972	0.0623929	0.378815	9.32963	9.8676	9.36103	9.74578	0.384752	0.149582	0.53797	0.0536643	-0.0313967	0.90136	0.121821	0.632415	GRWD1
WklJqxIOj.oIqLRR6E	11.772	12.7437	11.6794	12.6614	0.981968	6.59e-13	0.971732	8.3e-13	0.0925761	0.218619	0.0823399	0.272358	11.6702	12.2636	11.867	12.479	0.611957	0.0410018	0.593429	0.0463087	-0.196885	0.469613	-0.215413	0.43002	C20ORF199
cJUfpVFXQwFu6f6Hds	8.59434	9.62632	8.84383	9.82165	0.977817	8.83e-15	1.03198	2.55e-15	-0.249492	0.000348438	-0.195327	0.00338033	8.66255	9.46042	8.68994	9.55548	0.865539	7.66e-06	0.797873	1.59e-05	-0.0273915	0.800585	-0.0950573	0.388873	ZBTB48
xKhVKRCJ5RV3la.6AA	7.72996	9.11813	7.63421	8.6106	0.976386	1.77e-14	1.38816	4.7e-18	0.095749	0.135573	0.507528	1.57e-08	7.98174	8.52237	7.89658	8.37742	0.480835	0.00313892	0.540626	0.0014385	0.0851601	0.512999	0.144951	0.274821	P2RY11
riXodKOH6Byp_ndILU	8.80772	9.80099	8.70144	9.67513	0.973693	3.1e-13	0.993268	1.99e-13	0.106283	0.143171	0.125857	0.0855714	8.88967	9.12461	8.88551	9.0318	0.146293	0.353768	0.234944	0.148975	0.00416372	0.978482	0.0928146	0.551242	RRP12
rrhKyeoXKc3xTgr7.k	10.6883	11.7627	10.5245	11.4975	0.973052	8.12e-13	1.07436	8.95e-14	0.163865	0.0347427	0.265171	0.00132647	10.6869	11.9925	10.7288	11.7232	0.99433	4.51e-06	1.30557	3.44e-07	-0.0419003	0.721988	0.269339	0.0397842	TSC22D1
Hf0uzdJqx1J_6T1TuE	8.42616	9.39627	8.29444	9.2618	0.967363	1.22e-13	0.970111	1.14e-13	0.131722	0.0604671	0.134471	0.0556468	8.4985	8.91592	8.4301	8.85417	0.424072	0.00866001	0.417421	0.00945153	0.0684011	0.613562	0.06175	0.648082	ZNF295
6meDRU3r_ici_fXriI	10.4972	11.441	10.427	11.3938	0.966826	5.54e-14	0.943732	9.56e-14	0.0702785	0.287394	0.0471846	0.472283	10.226	10.9396	10.2157	10.8836	0.667864	0.00742839	0.713548	0.00503956	0.0102944	0.960197	0.0559787	0.786471	MAD2L1BP
KV0u4Je273dV_R600s	8.24104	9.01944	8.2502	9.21482	0.964615	1.11e-13	0.778392	1.22e-11	-0.0091589	0.891612	-0.195382	0.00702436	8.47727	8.73198	8.45516	8.81601	0.360851	0.0198955	0.254709	0.0800076	0.0221123	0.869467	-0.0840299	0.535966	CDK5R1
TQu9ISUTiqEuScSjOU	10.0114	11.1981	10.4529	11.4175	0.964615	4.8e-14	1.18667	4.07e-16	-0.441461	3.2e-07	-0.219401	0.00213899	10.4847	10.8949	10.4871	10.9111	0.423956	0.078702	0.41026	0.0874295	-0.00241428	0.99135	-0.0161101	0.942335	DPH2
Ect1OlCR0KPjoRREUk	9.13176	10.0758	9.11769	10.0819	0.964258	1.25e-13	0.944073	2.01e-13	0.01407	0.835008	-0.00611476	0.927849	8.94664	9.48266	8.90629	9.3275	0.421206	0.0630397	0.536024	0.0236724	0.0403507	0.845782	0.155169	0.46024	ZNF35
9ixKLei1vgqwKXVkJ4	7.96845	9.02984	7.856	8.81889	0.962882	8.52e-15	1.0614	8.97e-16	0.112444	0.069564	0.210958	0.00152801	8.36457	9.00582	8.43363	9.0696	0.635964	3.02e-05	0.641249	2.81e-05	-0.069059	0.462898	-0.063774	0.496989	SLMO1
0kneCOQLirZ7eVPjIo	11.7862	12.7099	11.6446	12.6074	0.962794	4.14e-14	0.923698	1.06e-13	0.141578	0.0351462	0.102482	0.119431	11.678	12.0226	11.974	12.4687	0.49475	0.0322151	0.344624	0.114728	-0.295979	0.168893	-0.446105	0.049023	C6ORF160
iF6gV0rdyuKt_OKEgs	9.34588	10.3243	9.45072	10.4129	0.962228	7.32e-15	0.978385	4.99e-15	-0.104844	0.0870809	-0.0886872	0.144481	9.34347	9.97821	9.42166	10.1025	0.680856	0.000136011	0.634735	0.000238931	-0.0781869	0.514783	-0.124307	0.307919	NOLC1
He6I5Uo.h2pfIH_TJI	10.2896	11.4807	10.4374	11.3996	0.96215	2.67e-13	1.19117	2.08e-15	-0.147848	0.0420781	0.0811736	0.250563	10.8924	11.7785	10.6075	11.4949	0.88748	1.7e-06	0.886077	1.72e-06	0.284994	0.0108972	0.283591	0.011189	NP
cuD4rkLe7P6kenugAk	8.2691	9.38754	8.29701	9.25585	0.958835	1.12e-13	1.11844	3.36e-15	-0.0279117	0.676687	0.131695	0.0575387	8.71943	9.51135	8.35946	8.97377	0.61431	3.5e-05	0.791915	3.58e-06	0.359972	0.00218091	0.537577	0.000108108	CDKN2AIP
9lcBxSF5vAT9r6phdo	7.61015	8.95258	7.58717	8.54553	0.95836	3.56e-11	1.34243	2.19e-14	0.0229775	0.791924	0.40705	7.61e-05	7.86377	8.60589	7.96416	8.84001	0.875856	0.0331381	0.742119	0.0631365	-0.100388	0.783876	-0.234125	0.525817	HS.534061
EpIo5LopTSqX4wRIv0	9.59005	10.6609	9.79326	10.7509	0.957655	2.03e-14	1.0708	1.56e-15	-0.203211	0.00278483	-0.0900635	0.154019	9.6242	10.3714	9.64062	10.2387	0.598109	0.0409713	0.747213	0.0148989	-0.0164175	0.950151	0.132686	0.615583	RBM4
o1UcwS_eWWgsSFIJV4	9.38426	10.492	9.5396	10.4959	0.956341	2.61e-13	1.10779	9.41e-15	-0.155338	0.0322995	-0.00388832	0.955202	9.34602	10.29	9.44962	10.2746	0.824989	3.74e-06	0.944013	1.06e-06	-0.103601	0.291296	0.0154237	0.871703	SCNM1
ol40F46yMTxEksX7qU	8.91197	10.0955	9.00672	9.96203	0.955308	4.41e-13	1.18353	3.45e-15	-0.0947551	0.188484	0.133465	0.0684353	8.65946	9.1436	8.67058	9.13123	0.460649	0.0623249	0.484136	0.0519739	-0.0111154	0.960765	0.0123716	0.956336	PIGW
xgu_Ce51XwNukoiPCs	10.6464	11.5173	10.616	11.5687	0.952705	1.34e-12	0.870911	9.35e-12	0.030387	0.68287	-0.0514072	0.490822	11.2013	11.5509	11.4366	11.6778	0.241205	0.306097	0.349592	0.148678	-0.235222	0.317648	-0.126835	0.583375	RND3
QfWJtJ0eV9RXSSOMM0	9.45062	10.5961	9.47188	10.4239	0.951991	1.84e-11	1.14551	3.3e-13	-0.0212608	0.799817	0.172259	0.048265	9.50753	10.2644	9.57817	10.4385	0.860298	0.00106232	0.756869	0.00254748	-0.070637	0.719793	-0.174067	0.384259	LOC100132247
uV6nvqKBI4hLpzIJH4	8.04126	8.90373	7.78021	8.73215	0.951941	7.45e-14	0.862463	6.74e-13	0.261057	0.000438021	0.171579	0.0134334	8.01393	8.40632	7.9216	8.24934	0.327735	0.0421456	0.39239	0.0190467	0.0923274	0.52815	0.156982	0.292171	IRAK2
iTugUQkl9JUIgt3vB0	8.49969	9.60636	8.36535	9.3171	0.951755	2.29e-13	1.10667	7.52e-15	0.134339	0.0586127	0.289255	0.000248781	8.27485	8.77297	8.10622	8.81178	0.705567	9.23e-07	0.498114	2.26e-05	0.168633	0.0330976	-0.0388194	0.583759	ZNF250
We.qrc3dTV3vrnuV_k	9.16716	10.2133	9.22102	10.1708	0.949794	4.3e-14	1.04612	4.73e-15	-0.0538532	0.399331	0.0424758	0.50505	8.53463	9.06069	8.42556	8.99453	0.568965	0.0052095	0.526063	0.00821357	0.10907	0.514091	0.066167	0.690261	SLC30A3
uw_7gu7e3Ulfal1RiU	7.50561	8.54325	7.4972	8.44582	0.948622	1.34e-13	1.03764	1.77e-14	0.00841048	0.899586	0.0974262	0.152254	7.79425	8.3078	7.84186	8.29859	0.45673	0.000407604	0.513552	0.000162014	-0.04761	0.605352	0.00921174	0.919848	VGF
Br6C9JUB4KqU5ftSR4	9.75537	10.4837	9.48623	10.4342	0.947944	1.52e-14	0.728278	5.32e-12	0.269141	0.000137779	0.0494737	0.416468	9.53531	10.092	9.64492	10.2605	0.615532	0.00364441	0.556724	0.00668079	-0.109604	0.520473	-0.168412	0.33002	KAT2A
6tTcTr_2qE.B06K5.I	11.4032	12.2344	11.2404	12.1883	0.947928	1.33e-11	0.831221	2.05e-10	0.162798	0.0562919	0.0460912	0.575986	11.454	11.5649	11.3735	11.3832	0.0096655	0.961267	0.110963	0.580072	0.0804546	0.687229	0.181752	0.370809	MKI67IP
EkgiAodLu41r9._dlU	9.77414	10.7362	9.82701	10.7736	0.946584	1.65e-12	0.962007	1.16e-12	-0.0528665	0.480021	-0.0374433	0.61603	10.5691	10.8075	10.8542	11.0634	0.209235	0.562238	0.238481	0.50997	-0.285096	0.432993	-0.255851	0.480355	DUSP1
rUroYBTfXnot8T4uRQ	10.8104	11.6365	10.7146	11.6573	0.942663	2.06e-14	0.826105	4.02e-13	0.0958256	0.124893	-0.0207317	0.734081	10.5888	11.3338	10.6931	11.3149	0.621857	0.00165077	0.744983	0.000447583	-0.104253	0.495364	0.0188732	0.900655	POLR3C
TokAVe6GFY4l5zEE4E	7.90595	9.20636	7.95105	8.89358	0.942527	7.81e-13	1.30041	5.17e-16	-0.045101	0.530821	0.312784	0.000172644	7.8222	8.55589	8.05829	8.44109	0.382806	0.00794978	0.733686	7.8e-05	-0.236086	0.0698404	0.114794	0.34808	ID2
NqwsZB8f9RQIHtJJ5c	10.3194	11.2418	10.1455	11.088	0.942473	5.85e-12	0.922382	9.29e-12	0.173906	0.0346326	0.153814	0.0592571	10.3458	10.5891	10.5956	10.8284	0.232878	0.0313952	0.243293	0.0258732	-0.24978	0.0229321	-0.239365	0.0278332	MTHFD2
iSYLWdWZUIKnYICW4c	9.81263	10.9649	9.17463	10.1163	0.941691	7.53e-14	1.15229	7.35e-16	0.637994	3.22e-10	0.848588	7.67e-13	9.50578	10.6876	9.28749	10.0792	0.791727	0.00240678	1.18183	0.000122647	0.218293	0.296796	0.608399	0.0115397	HIST1H2BK
riguY2oF1zMfW.l2a8	10.0647	10.8927	9.95173	10.8931	0.941347	1.07e-13	0.827971	1.83e-12	0.112986	0.0935454	-0.000390252	0.995243	9.6214	10.1698	9.37598	9.84781	0.471832	0.00124485	0.548361	0.000413439	0.245416	0.044639	0.321945	0.0129474	RPL36A
Kn7e.HJ5ul_hq6eE3s	8.49188	9.56693	8.44987	9.39111	0.941245	1.88e-14	1.07505	8.8e-16	0.042017	0.490343	0.175817	0.00714631	8.5069	9.00032	8.77998	9.13464	0.35466	0.00497655	0.493422	0.000527891	-0.273075	0.0204145	-0.134314	0.207363	ETS2
ETt_XSFdER7Xd5eQR0	8.99326	10.0177	8.90755	9.84817	0.940611	1.97e-14	1.02441	2.78e-15	0.0857006	0.166238	0.169503	0.00925271	8.89227	9.60843	8.87967	9.54999	0.670316	0.000312308	0.716162	0.000185151	0.0125985	0.922675	0.0584443	0.654065	CYB5D1
oTptYXmtAHRi3qognQ	8.25069	9.32225	8.46099	9.39979	0.938798	1.04e-13	1.07157	5.15e-15	-0.210302	0.00322811	-0.0775325	0.241086	8.45688	9.17692	8.78334	9.45715	0.673806	0.000190732	0.720038	0.00011124	-0.326463	0.0206017	-0.280232	0.0403237	CALML4
6v3njnlXh7UiF1BSFU	9.07728	10.0876	9.24321	10.1807	0.937535	4.41e-13	1.01029	8.3e-14	-0.165932	0.0235009	-0.0931732	0.187633	9.12552	9.84029	9.32816	9.83501	0.506848	0.000429418	0.714766	2.54e-05	-0.202641	0.0688315	0.00527791	0.95884	TRMT1
fVSZEVPRHRlBHdngR8	7.5165	8.66534	7.54509	8.48182	0.936733	7.19e-14	1.14883	6.64e-16	-0.0285855	0.655792	0.183516	0.00773523	7.77604	8.32216	7.83161	8.29322	0.461618	0.000147378	0.546115	3.6e-05	-0.0555653	0.499323	0.028932	0.722818	LOC387763
Qv7AYbv4knpu4p5Wno	6.82126	8.38966	6.94289	7.87684	0.933954	7.11e-14	1.56841	3.78e-19	-0.121635	0.0655146	0.512818	1.78e-08	7.28289	8.06282	7.32346	8.17975	0.856298	2.72e-07	0.779933	6.69e-07	-0.0405674	0.591974	-0.116933	0.140939	ABCF2
lXohNenxCiRdC1Ceug	9.39853	10.3179	9.32524	10.259	0.933758	6.72e-14	0.919373	9.54e-14	0.0732836	0.255554	0.0588984	0.35862	9.91494	10.3599	9.75486	10.231	0.476192	0.00300959	0.445005	0.00459814	0.160083	0.223681	0.128897	0.321066	ABCF2
rXfTkN64kuuSmqJSIA	7.29922	7.6576	7.36598	8.29913	0.933155	1.32e-12	0.358377	3.91e-05	-0.0667581	0.36242	-0.641536	3.06e-09	7.75126	9.10577	7.63913	8.417	0.777873	0.0195496	1.35451	0.000650162	0.112139	0.698881	0.688773	0.033885	DDX58
fqCl9L6r0JcvCTiItQ	8.54627	9.64748	8.58098	9.51289	0.931916	7.18e-13	1.1012	1.69e-14	-0.0347041	0.623856	0.134583	0.0655988	8.73283	9.29731	8.4961	9.14837	0.652273	0.00380778	0.564478	0.00892807	0.236737	0.206909	0.148943	0.416108	ZNF283
uphFflQno.5IXrKbiM	8.3922	9.88273	8.4961	9.42782	0.931723	7.76e-13	1.49053	1.57e-17	-0.103902	0.150929	0.454906	8.53e-07	8.36449	9.16938	8.5531	9.42648	0.873385	0.000486131	0.80489	0.000888876	-0.188611	0.305201	-0.257106	0.171154	HS.143408
Tpa8gVuHs93V_jFXOU	10.5029	10.299	10.9886	11.9192	0.93064	7.55e-13	-0.203814	0.00742313	-0.485721	2.8e-07	-1.62017	2.03e-18	10.5781	12.5084	9.49074	10.726	1.23522	0.00796076	1.93034	0.000402412	1.08732	0.015717	1.78244	0.00073135	HERC5
KMrUN53QpfrXrqPX0U	10.4943	11.0002	10.5758	11.5057	0.929837	1.68e-13	0.505883	4.2e-08	-0.081484	0.223786	-0.505438	4.27e-08	10.6239	11.2717	10.9443	11.3272	0.382902	0.0265917	0.64776	0.00128845	-0.320404	0.0550875	-0.0555463	0.715481	TNFRSF21
f0O9LnSs7LCx7LXuqk	7.83757	8.936	7.74958	8.6792	0.929626	1.19e-14	1.09843	2.48e-16	0.0879983	0.142336	0.256797	0.000166989	8.18197	8.71506	7.95369	8.28566	0.331975	0.0186436	0.533084	0.00108932	0.228287	0.0833338	0.429396	0.00454997	KBTBD8
EhS4J6JSrsKQornu6c	9.14791	10.1607	9.08796	10.0172	0.929278	1.48e-13	1.01278	2.12e-14	0.0599496	0.364627	0.143455	0.03651	9.22066	9.53071	9.38821	9.557	0.168787	0.295343	0.310043	0.0694641	-0.167548	0.298714	-0.0262921	0.866995	HSPC111
ZidKL3IUN6kEiIVTd8	10.4221	11.3689	10.0545	10.9835	0.929019	1.06e-14	0.946823	6.84e-15	0.367644	1.15e-06	0.385448	5.39e-07	10.4424	10.7165	10.6897	10.9557	0.265954	0.252141	0.274079	0.238854	-0.247335	0.284813	-0.239209	0.300069	NOL6
f3hJdCgokuXu0lOqV8	7.75509	8.76121	7.64696	8.57086	0.923896	4.23e-11	1.00612	6.94e-12	0.108125	0.208503	0.190351	0.0318877	7.87301	8.25975	7.94069	8.2755	0.33481	0.00715137	0.38674	0.00297489	-0.0676745	0.514512	-0.0157451	0.878245	TRMT61A
rXqX_eExSVSHHwPSf8	8.12475	9.11713	7.94513	8.86814	0.923014	4.48e-13	0.99238	8.88e-14	0.179616	0.0137328	0.248981	0.00113682	8.02736	8.67515	8.03238	8.70735	0.674969	0.000209178	0.647782	0.000289366	-0.00501976	0.967757	-0.0322071	0.795696	HS.556082
6F60lwN9UtWe6J7S0U	10.3057	11.3406	10.261	11.1839	0.922983	3.49e-14	1.03492	2.54e-15	0.044757	0.466148	0.156694	0.0157409	9.70325	10.3992	9.8439	10.5134	0.669482	0.000119662	0.695967	8.68e-05	-0.140649	0.237618	-0.114165	0.332154	C20ORF4
61y9X3AHyChW16gIG0	7.55274	8.68341	7.51992	8.44208	0.922163	4.02e-14	1.13067	3.67e-16	0.0328223	0.594082	0.24133	0.000535541	7.90782	8.44195	7.80792	8.22074	0.412822	0.000427728	0.534128	5.32e-05	0.0999059	0.246118	0.221212	0.0208534	ZNF670
3U4t_f_nTEoiKgp5Sk	7.55375	8.64755	7.65594	8.57567	0.919731	1.18e-11	1.0938	2.68e-13	-0.102193	0.204682	0.071877	0.368438	7.77124	8.37109	7.84905	8.28809	0.439039	0.000128209	0.599846	8.63e-06	-0.0778087	0.318273	0.0829986	0.288663	TXNL4B
HRHtFKvP5NQqJ6D4sU	10.4231	11.0643	10.361	11.2794	0.918476	1.54e-13	0.641222	3.33e-10	0.0621335	0.342932	-0.215121	0.0025839	11.1556	11.7585	10.5873	10.8989	0.311622	0.116713	0.60291	0.00750038	0.568299	0.010414	0.859587	0.000739672	BAMBI
HhIZKavz.oqsfuk.14	10.1916	11.2045	10.5177	11.436	0.918293	1.15e-12	1.01289	1.3e-13	-0.326037	9.6e-05	-0.231443	0.00297895	10.4289	11.0926	10.4949	11.2004	0.705466	0.000706007	0.663752	0.00109652	-0.066052	0.665586	-0.107766	0.484052	ADPRHL2
lpfPUeeqPju6iRnxxc	9.25568	10.2935	9.44139	10.3597	0.918292	2.54e-12	1.03785	1.7e-13	-0.185718	0.0174508	-0.0661569	0.373176	9.16834	9.98416	9.50093	10.4772	0.976302	2.15e-06	0.815819	1.12e-05	-0.332589	0.00907142	-0.493072	0.000712073	SOD2
0qJIn.VyRUf1QFLd5I	11.0216	12.0812	11.3014	12.2177	0.916257	6.05e-12	1.05958	2.51e-13	-0.279832	0.00108513	-0.136509	0.0837158	11.3125	11.7301	11.2291	11.6655	0.436367	0.150218	0.417546	0.166852	0.0834238	0.772296	0.0646029	0.822541	CCDC86
BSBd5KgqoIAV1Tygk4	7.41429	8.4195	7.38007	8.2957	0.915635	6.83e-14	1.00521	8.18e-15	0.0342248	0.58464	0.1238	0.0561022	7.72897	8.12785	7.62578	7.9698	0.34402	0.00014065	0.398881	4.07e-05	0.103195	0.108809	0.158057	0.0221555	HEXIM1
uihtWnqOC3rrq2wvyg	10.4335	11.4646	10.4506	11.3656	0.915001	1.87e-11	1.03113	1.43e-12	-0.0171826	0.83126	0.0989506	0.226478	11.0192	11.5753	11.6315	11.7883	0.156798	0.5183	0.556187	0.038323	-0.612326	0.0252872	-0.212937	0.384444	IER3
66ciB0Sd6gAiiSEq9U	8.71342	9.67616	8.68972	9.60416	0.914432	4.57e-12	0.962739	1.49e-12	0.0237009	0.753515	0.0720077	0.343996	8.89941	9.35065	9.09048	9.34417	0.253689	0.12182	0.451241	0.0129148	-0.191075	0.232157	0.00647674	0.966504	SLC43A3
xfqXIWbjAHq_KjnoFI	8.03233	8.99071	7.94572	8.85901	0.913293	6.16e-13	0.958384	2.11e-13	0.0866121	0.214631	0.131703	0.0642268	7.72115	8.31318	7.79967	8.50156	0.701889	2.7e-06	0.592025	1.28e-05	-0.0785225	0.328262	-0.188387	0.0328224	TBX2
K65ulM.AReItCS9If4	8.0538	9.15018	7.85599	8.76871	0.912722	3.5e-13	1.09637	5.53e-15	0.197817	0.00625381	0.381467	5.33e-06	7.97483	8.76242	7.83627	8.4424	0.606131	0.000357436	0.787593	4.2e-05	0.13856	0.261065	0.320022	0.0200161	ZNF286C
KHUgMTRUK6S90s.pIE	7.83796	8.34505	7.91756	8.82943	0.91187	5.57e-13	0.507085	7.42e-08	-0.0796016	0.25012	-0.484386	1.64e-07	8.78918	9.72018	8.45219	9.26015	0.807965	0.000816458	0.931	0.000279754	0.336991	0.0797202	0.460025	0.0235696	VGLL2
343VLftfFT1C53lJV4	9.09679	10.0615	9.13982	10.0516	0.911807	8.96e-13	0.964666	2.57e-13	-0.0430252	0.53901	0.00983387	0.887934	9.26263	10.3381	8.8861	9.81891	0.932812	1.17e-05	1.07543	3.2e-06	0.376532	0.00985565	0.51915	0.00133391	TRIM26
EgOz7_J0ApWFFVfank	9.00495	9.93887	8.99638	9.90751	0.911132	3.71e-13	0.933922	2.14e-13	0.00856762	0.898255	0.0313577	0.640474	8.62051	9.37257	8.73011	9.57478	0.844671	6.34e-07	0.752057	1.91e-06	-0.109591	0.194494	-0.202205	0.0276803	CBX4
oJH9jvqZ6b_73qRRbg	7.69365	8.55875	7.61663	8.5275	0.910864	5.66e-14	0.865106	1.8e-13	0.0770127	0.218177	0.0312548	0.612699	7.93759	8.4525	8.06863	8.80291	0.734278	8.97e-07	0.514912	2.33e-05	-0.131042	0.0945612	-0.350408	0.000544616	CYP26B1
r6FMqjf6Cnuq35318k	9.05292	9.87262	9.06776	9.97762	0.909856	5.09e-14	0.819699	5.26e-13	-0.0148395	0.808603	-0.104997	0.0955651	9.40226	9.68607	9.35887	9.73867	0.379809	0.0898204	0.283803	0.191295	0.0433968	0.834865	-0.0526083	0.800588	METTL1
odcFEQ3V1uC3_kvVEM	8.48075	9.57138	8.49264	9.40186	0.909218	2.57e-13	1.09062	4.15e-15	-0.0118849	0.856625	0.169521	0.0152884	8.45409	9.08447	8.44455	9.10838	0.663832	0.000169852	0.630377	0.000256461	0.00953789	0.936127	-0.0239177	0.840864	UTP14A
9SSCdJIx6EFTVfLIpE	8.17544	9.21117	8.1564	9.06498	0.908573	5.1e-12	1.03573	2.89e-13	0.0190371	0.800544	0.146198	0.0611056	8.45189	9.63216	8.36496	9.46423	1.09927	2.48e-06	1.18027	1.27e-06	0.0869283	0.480449	0.16793	0.186718	HS.193406
iJedp7O.dkZ0Vn0uac	8.46577	9.63238	8.50532	9.4121	0.906785	2.03e-12	1.16661	7.17e-15	-0.0395473	0.584139	0.22028	0.00487092	8.66286	9.4611	8.63323	9.46687	0.833638	0.000767616	0.798246	0.00104963	0.0296251	0.870644	-0.00576761	0.974693	PRIC285
QscBISdoDUWmsCZRkI	7.20902	8.27068	7.20411	8.10944	0.905329	3.9e-13	1.06165	1.07e-14	0.00491353	0.941291	0.161237	0.0220555	7.44935	8.24327	7.50852	8.20339	0.694871	2.15e-05	0.793914	6.49e-06	-0.0591638	0.547726	0.0398788	0.683849	HIST1H3B
QqAk9K.J9SdLSTSLtQ	8.58005	9.61521	8.43205	9.33716	0.90511	2.78e-13	1.03517	1.34e-14	0.147999	0.0316885	0.278057	0.000243194	8.51045	8.9156	8.38523	9.00838	0.623143	1.58e-07	0.40515	9.19e-06	0.125216	0.0317456	-0.0927768	0.0948689	ZNF23
6aikHS4_6gEdOpJ6SA	9.82647	10.9097	10.054	10.958	0.904058	9.08e-12	1.08325	1.73e-13	-0.227485	0.00625413	-0.0482925	0.53202	10.0404	10.6935	10.0428	10.6112	0.568434	0.00048776	0.653111	0.000164673	-0.00241662	0.983469	0.0822612	0.485959	WDR74
csFdS66CkRTp9d5_v4	9.8683	10.8343	9.93139	10.8352	0.90384	2.05e-13	0.966001	4.6e-14	-0.0630874	0.334218	-0.00092658	0.988576	9.44063	10.2266	9.39141	10.3336	0.942149	3.01e-06	0.78598	1.57e-05	0.0492225	0.645621	-0.106947	0.326921	ADCK2
xFdIknpHkVKPdt9deQ	8.75301	9.75404	8.98378	9.88516	0.901377	9.38e-11	1.00103	1.04e-11	-0.230768	0.0117548	-0.131117	0.135082	8.87294	9.54693	8.80444	9.36252	0.558074	0.0021502	0.673998	0.000565818	0.0684934	0.629259	0.184418	0.209086	BRMS1
6993jqamKu727jq_i4	9.94351	10.9786	10.0951	10.9965	0.90136	1.13e-11	1.03513	5.59e-13	-0.151633	0.0593536	-0.0178612	0.817899	9.68795	10.8581	9.84512	10.8838	1.03869	8.22e-05	1.17015	2.97e-05	-0.157167	0.366346	-0.025709	0.880166	FRMD8
iLnld6oTmi6q3zV7ng	8.83706	9.59995	8.78538	9.68569	0.900315	2.83e-13	0.762891	1.05e-11	0.0516839	0.432206	-0.0857398	0.197364	8.90795	9.47919	8.5741	9.17771	0.603608	8.41e-07	0.571248	1.42e-06	0.333849	0.000163576	0.301488	0.000365761	GRINA
Wr3h4VFcSh54EiJUu4	10.7698	11.7833	10.7496	11.6497	0.900033	6.9e-13	1.01353	4.86e-14	0.0201597	0.767274	0.133654	0.0583901	10.7476	11.4376	10.7322	11.433	0.700821	0.00389261	0.690012	0.00428563	0.0153319	0.937089	0.004523	0.981421	POLR1C
Tn3gFKC6GoFS.pS6jE	8.59536	9.55813	8.52615	9.42599	0.899835	1.06e-13	0.962767	2.3e-14	0.0692056	0.274418	0.132138	0.0428629	8.50675	9.05348	8.35005	8.98495	0.634899	0.000217428	0.546734	0.000684057	0.156699	0.200381	0.0685342	0.562607	LOC400506
KeXp11_Kegd3Uq68Hc	9.48485	10.525	9.64867	10.5485	0.89979	8.03e-13	1.0402	3.13e-14	-0.163823	0.0233579	-0.0234107	0.732868	9.82687	10.5215	9.50938	10.0068	0.49746	0.0022585	0.694651	0.000194735	0.317497	0.0272843	0.514687	0.00179787	C9ORF114
ZWm_wXShfV_ygSX92A	10.1283	11.1789	10.064	10.9625	0.898411	1.54e-13	1.05063	4.4e-15	0.0642657	0.316532	0.216485	0.00203509	10.1287	10.3907	10.1481	10.3932	0.245101	0.130075	0.262043	0.108208	-0.0194037	0.898923	-0.00246191	0.987136	PUS1
xKp7VUXB1J1V9G_0UI	8.24679	9.40941	8.55242	9.44401	0.891595	3.2e-12	1.16262	8.51e-15	-0.305631	0.000247694	-0.0346023	0.633118	8.4248	9.10081	8.38535	9.05374	0.668382	0.000410886	0.676011	0.000376654	0.0394422	0.769106	0.0470706	0.72634	TMEM222
QroP5K0lSg_kigsrt4	9.55474	10.7122	9.46849	10.3574	0.888922	1.24e-13	1.15746	2.88e-16	0.086249	0.173771	0.354782	5.29e-06	9.62235	10.3119	9.5838	10.3577	0.77388	3.26e-07	0.689594	9.85e-07	0.0385501	0.580364	-0.0457363	0.513179	ZNF263
oqTXmJdHJfevTl.hCQ	6.8536	7.8255	6.87481	7.75983	0.885018	2.45e-12	0.971902	3.13e-13	-0.0212121	0.765046	0.0656721	0.358523	7.3512	7.73618	7.30489	7.711	0.406103	3.12e-07	0.384989	5.22e-07	0.0463026	0.217733	0.0251882	0.491058	SPRY4
fzrpXWzU2vUTu6.QUE	8.14199	9.16977	8.35254	9.2369	0.884363	9.01e-14	1.02777	2.92e-15	-0.210545	0.00183494	-0.0671338	0.277136	8.28802	8.85718	8.48471	9.23488	0.75017	0.00227597	0.569162	0.0118047	-0.196697	0.315981	-0.377705	0.0696035	SDHALP1
9II557V7jVJJXV9FuE	9.5698	10.4706	9.52113	10.4048	0.883642	7.69e-12	0.900785	5.09e-12	0.048671	0.516214	0.0658141	0.381694	9.7948	10.1541	9.53023	10.1451	0.614919	4.43e-06	0.359287	0.000427524	0.264576	0.00361111	0.00894364	0.901788	MRPS2
Z6Lq_n546eeiqGenAs	8.25653	8.99166	8.25023	9.13356	0.883336	3.24e-11	0.735128	1.36e-09	0.00630423	0.937085	-0.141903	0.0847943	8.61249	9.37864	8.40948	8.97462	0.565145	0.00261408	0.766144	0.000293427	0.203019	0.186845	0.404018	0.0178003	KCNN4
cOhLhkKHKeoqJuUFX8	10.5693	11.6862	10.9572	11.8403	0.883035	3.59e-12	1.11689	1.93e-14	-0.387939	1.19e-05	-0.154082	0.0404395	10.7458	11.3859	10.7401	11.2639	0.523765	0.00558084	0.640162	0.00153985	0.00564078	0.970783	0.122038	0.435189	ZNF593
x6VKIeFQLgoT5aiKXk	9.1391	9.99518	8.98816	9.86865	0.88049	1.37e-12	0.856083	2.53e-12	0.150939	0.0357654	0.126532	0.0746218	8.8408	9.62583	8.8981	9.63423	0.736124	1.47e-06	0.785032	7.99e-07	-0.0573008	0.463169	-0.00839291	0.913288	UBFD1
uNSJOiVhVJSZfUdTT8	8.54798	9.54351	8.50518	9.3851	0.879918	1.88e-12	0.99553	1.23e-13	0.0427951	0.54049	0.158407	0.0302569	8.40061	8.91024	8.40687	9.08652	0.679656	0.00332432	0.509637	0.016914	-0.00626122	0.972808	-0.17628	0.347956	CHERP
ZSIExJJff6FEt81iq0	8.99158	9.97479	9.00598	9.88494	0.878953	1.74e-13	0.983211	1.38e-14	-0.0144006	0.817769	0.0898578	0.158658	8.96552	8.95848	8.61055	8.7409	0.130352	0.391396	-0.00703915	0.962395	0.354971	0.0343226	0.21758	0.165258	CCT5
B8UCSWrS5fdG_Wz30o	8.20451	9.06136	8.22114	9.09953	0.878391	3.87e-14	0.856853	6.79e-14	-0.0166276	0.776029	-0.0381658	0.515213	8.39537	9.04316	8.46083	9.01174	0.550911	0.00050457	0.647787	0.000141585	-0.0654588	0.567463	0.0314173	0.782416	ITFG2
TulH1wooEFW3jdIPpE	8.75726	9.6605	8.9481	9.82549	0.877388	6.07e-13	0.903232	3.19e-13	-0.190836	0.00727137	-0.164992	0.0182227	10.1967	10.3319	10.6978	10.9258	0.228006	0.169332	0.135218	0.400827	-0.501113	0.00838107	-0.593901	0.00301918	STC2
cdCtOS8sLpIEqH4FCU	9.99101	10.7884	9.85144	10.7288	0.877336	3.92e-12	0.797369	3.01e-11	0.139574	0.0609132	0.0596061	0.409902	9.77676	10.4407	9.78996	10.4479	0.657896	8.08e-05	0.663989	7.48e-05	-0.0132065	0.90247	-0.0071132	0.947362	MRPL10
c12lTe1Ndd1OQue.qQ	9.75713	10.876	10.0273	10.9042	0.87686	2.31e-14	1.11892	8.09e-17	-0.270197	6.42e-05	-0.0281411	0.622285	10.1933	11.1928	9.89068	10.7886	0.897878	0.000157076	0.99955	6.47e-05	0.302614	0.0794381	0.404285	0.0258823	SLC9A1
BULSS1yVQFJUiSrd3A	7.12157	8.21965	7.01886	7.89525	0.876384	2.92e-12	1.09808	1.93e-14	0.102704	0.155277	0.3244	9.74e-05	7.5377	8.03376	7.54905	8.28968	0.740628	6.25e-08	0.496057	2.94e-06	-0.0113562	0.839226	-0.255927	0.000777886	CRABP2
xghdSGDJ.UvffFSp8g	8.28726	9.42992	8.52499	9.40126	0.876262	2e-11	1.14267	5.96e-14	-0.237739	0.00472405	0.0286642	0.711606	8.57381	9.23919	8.62348	9.21697	0.593486	0.00343884	0.665384	0.00161953	-0.0496785	0.758581	0.0222193	0.890458	WDR43
0flyIEROp.olYSF6n4	7.31088	8.1573	7.40334	8.27748	0.874146	1.74e-12	0.846425	3.5e-12	-0.0924595	0.187672	-0.12018	0.0905182	7.67296	8.16286	7.5967	8.06732	0.470624	0.000742915	0.489896	0.00055189	0.0762651	0.461575	0.0955376	0.359978	C15ORF39
T246aZaKaK97XSWS1c	9.92219	10.9541	9.98662	10.8597	0.873069	2.52e-12	1.03187	6.19e-14	-0.0644297	0.361682	0.0943707	0.185662	10.0286	10.8712	9.94004	10.7891	0.849026	0.000572053	0.842566	0.000605558	0.0885503	0.620882	0.082091	0.646295	MAD2L1BP
KkO6gJfS276IXwhE0M	8.07019	8.89884	7.48936	8.36156	0.872205	3.52e-12	0.828648	1.06e-11	0.580835	1.31e-08	0.537277	5.39e-08	7.83493	8.25282	7.76123	8.21225	0.451021	0.00705377	0.417881	0.0107835	0.0737004	0.59601	0.0405604	0.76937	ZNF404
rin51zp1PXuughuOEk	10.5389	11.5109	10.402	11.2741	0.872087	9.06e-12	0.972012	8.6e-13	0.136914	0.0742806	0.236839	0.00351637	10.0529	10.6816	10.0109	10.2749	0.263984	0.16581	0.628642	0.00498506	0.0419926	0.817165	0.406651	0.0436591	TMEM5
TJ51wIIpIpTgwXglVE	9.36467	10.3857	9.52751	10.3991	0.871632	2.56e-12	1.021	7.72e-14	-0.162847	0.026943	-0.013482	0.847287	9.17761	10.1144	9.24967	10.1039	0.854198	4.59e-06	0.936781	1.95e-06	-0.0720661	0.481159	0.0105166	0.917118	C2ORF49
fSUyR.vR7Xu0iR4nUU	8.59672	9.78914	8.51596	9.38692	0.870957	1.19e-11	1.19243	1.13e-14	0.0807531	0.28783	0.402221	1.29e-05	8.95679	9.90262	8.65585	9.50626	0.850405	0.0972119	0.945826	0.0690785	0.300941	0.532823	0.396361	0.414652	TXNIP
0UUyBURqIiN8we4weY	7.45799	8.49356	7.43416	8.30304	0.868878	2.12e-11	1.03558	4.73e-13	0.0238253	0.757166	0.190523	0.0193436	7.63563	8.11245	7.62071	8.08423	0.463515	0.000926552	0.476827	0.000754508	0.0149167	0.885731	0.0282281	0.78594	ZNF222
WnVdKd59uFbhU4VEuc	8.02299	8.8205	8.03554	8.90224	0.866695	1.04e-12	0.797513	6.36e-12	-0.0125581	0.850885	-0.0817393	0.227819	8.26826	8.79856	8.34837	8.97142	0.623051	0.00533967	0.530304	0.0131383	-0.0801091	0.661092	-0.172857	0.35237	OGFR
WSvO46XO6C4lKhZBXk	7.87981	8.81234	8.1858	9.0513	0.865501	1.04e-13	0.932529	1.93e-14	-0.305992	2.59e-05	-0.238964	0.000476667	8.1596	8.5786	8.07569	8.48617	0.410477	0.000921838	0.419008	0.000794267	0.0839061	0.370474	0.0924368	0.325831	TOE1
6Gifpt5a3U1X72oocQ	7.04373	8.08386	7.0969	7.9605	0.8636	6.44e-12	1.04013	1.08e-13	-0.0531707	0.46488	0.123364	0.0974108	7.57622	7.85517	7.66891	8.08386	0.414946	1.29e-05	0.278942	0.000360274	-0.092689	0.113956	-0.228693	0.0015374	PRR7
rX6M8W3r7be03XXt6U	9.7351	10.9121	9.94106	10.804	0.862973	7.24e-11	1.17699	8.65e-14	-0.205961	0.0166739	0.108059	0.190347	9.7577	10.5054	9.63324	10.6763	1.04306	0.000171928	0.747727	0.00202301	0.124459	0.510906	-0.170876	0.371191	NXF1
cl2ge4RVTfYfSLffUI	7.26334	8.06608	7.333	8.19588	0.862878	9.31e-12	0.80274	4.29e-11	-0.0696548	0.347959	-0.129792	0.0868328	7.53897	7.99789	7.49422	8.08087	0.58665	7.98e-06	0.458918	6.87e-05	0.0447542	0.547416	-0.0829774	0.274761	IRF7
irXnd2eLE1lEGE5U3E	8.91424	9.73854	8.91204	9.77458	0.862533	1.59e-12	0.824298	4.25e-12	0.00219903	0.974105	-0.0360359	0.595819	9.11056	10.0203	9.21034	10.0228	0.812414	6.63e-05	0.909721	2.51e-05	-0.0997788	0.449153	-0.00247171	0.984825	UBR4
WVHqq_qwz3utdJXsXw	12.0573	12.8082	11.4262	12.2876	0.861429	3.09e-12	0.750902	5.73e-11	0.631121	1.9e-09	0.520593	6.81e-08	11.4919	12.5136	11.2072	11.9117	0.70448	0.00654113	1.02173	0.00054633	0.284671	0.199563	0.601916	0.0153662	HIST1H2BK
Q1ehcFef0166XwcS6I	9.26313	10.2267	9.22139	10.0825	0.861138	7.94e-12	0.96361	6.88e-13	0.041736	0.568036	0.144207	0.0565623	8.91965	9.62681	8.94879	9.62104	0.672248	8.42e-05	0.707159	5.49e-05	-0.0291383	0.792599	0.00577215	0.95839	RNF40
3alFMtEekeAICb5Xrg	9.02626	10.025	8.83963	9.69996	0.860326	5.65e-12	0.998761	2.14e-13	0.186628	0.0143608	0.325063	0.000109692	8.80375	9.39896	8.6408	9.42057	0.779767	0.00011995	0.595216	0.000962466	0.162949	0.24008	-0.0216019	0.871946	SFRS17A
6ExfJ57AJAt9btaup4	7.96456	8.83699	7.9076	8.76627	0.85867	2.32e-12	0.872434	1.64e-12	0.056955	0.409858	0.0707187	0.307944	7.9671	8.43781	8.00249	8.53635	0.533856	2.09e-05	0.470706	6.2e-05	-0.03539	0.63754	-0.09854	0.205346	WHAMM
T03kDulKfqgQ465ECk	8.14168	8.11035	8.35083	9.20725	0.856416	1.68e-13	-0.0313261	0.607144	-0.209152	0.00187064	-1.09689	5.82e-16	8.46391	9.52152	7.967	8.38887	0.42187	0.0219235	1.05761	4.23e-05	0.496904	0.00953045	1.13265	2.33e-05	IFIH1
ZofWqw4S44DkqhevlU	7.34641	8.24626	7.48291	8.33916	0.856245	7.31e-11	0.899844	2.59e-11	-0.136502	0.0990831	-0.092902	0.254672	7.74301	8.51161	7.84934	8.5293	0.679956	0.000180361	0.768603	6.57e-05	-0.106329	0.395214	-0.0176828	0.885564	SNHG12
cS97X4NWHIz9_V3rdI	11.3394	12.1606	11.2413	12.0973	0.856032	2.56e-12	0.821174	6.28e-12	0.0981121	0.161712	0.0632546	0.361428	11.2895	11.6646	11.5394	11.8477	0.308302	0.011622	0.375102	0.00373806	-0.249906	0.0318538	-0.183106	0.0983525	DDX21
WhfFzz6I69E9fFeVf4	9.83458	10.917	9.79249	10.6481	0.855634	4.41e-13	1.08242	2.13e-15	0.0420926	0.508635	0.268876	0.000238263	9.22873	9.79677	9.40132	9.75876	0.357441	0.0102529	0.568041	0.000501439	-0.172593	0.160558	0.0380063	0.745899	C8ORF33
xR5dUV7t59YMAggJDA	7.80581	8.98574	7.89052	8.74419	0.853672	3.44e-12	1.17993	2.4e-15	-0.0847118	0.229558	0.241547	0.00171295	8.02356	8.76166	8.0398	8.75759	0.717789	1.16e-07	0.738099	8.79e-08	-0.0162444	0.778688	0.00406507	0.94383	ZP3
BukeEKoaLUKbz6lF4Q	10.6054	11.2227	10.4945	11.3478	0.853322	6.55e-11	0.617282	3.58e-08	0.110976	0.172364	-0.125065	0.125936	10.4797	11.1505	10.5454	11.0097	0.464251	0.00125839	0.670754	7.28e-05	-0.0657135	0.548334	0.140789	0.212241	REXO4
Bn7Gglc7ng4XopIJSU	9.17966	10.2035	9.1866	10.0372	0.850586	1.45e-11	1.02381	2.55e-13	-0.00694074	0.925295	0.166281	0.0321391	9.33486	9.70444	9.52891	9.68808	0.159171	0.483417	0.369586	0.121293	-0.19405	0.395651	0.0163661	0.941849	NOP16
fSqi4B_noSNNdHS9Xo	9.12841	10.0431	8.98864	9.83845	0.849811	4.87e-12	0.914662	9.83e-13	0.139769	0.0554923	0.204619	0.0069593	8.94158	9.4197	9.13099	9.88274	0.751748	0.0103007	0.478124	0.0737287	-0.189419	0.448324	-0.463043	0.0819071	KIAA0913
ZC6T04LjbLTl0gktVU	10.6478	11.6682	10.6972	11.5469	0.849749	2.2e-10	1.02035	4.74e-12	-0.0493561	0.559483	0.121247	0.158626	10.2812	11.0619	10.2224	11.2756	1.05317	0.000837747	0.780711	0.00601079	0.0587726	0.800711	-0.213686	0.367803	NXF1
NU3FdxRfkS6ketHXO4	7.62231	8.51126	7.52254	8.37205	0.849515	2.84e-13	0.888946	1.03e-13	0.0997732	0.114988	0.139204	0.0315041	7.78742	8.29494	7.53685	7.84278	0.305929	0.00364597	0.50752	8.74e-05	0.250577	0.0115903	0.452169	0.000223786	ZIK1
WlAitRBSu5HvR5JU.k	10.3754	11.4082	10.2988	11.1478	0.848969	9.75e-13	1.0328	1.2e-14	0.0765628	0.246828	0.260398	0.000454454	9.80305	10.5595	9.90843	10.4872	0.57881	0.000325066	0.756469	3.59e-05	-0.105385	0.359638	0.0722744	0.525286	POLR2D
N_XLnEBfXuodLt9KQ4	7.99256	8.75704	7.94024	8.78722	0.846983	3e-13	0.764481	2.85e-12	0.0523225	0.399705	-0.0301797	0.625487	8.08784	8.3606	8.13524	8.65732	0.522079	0.00131699	0.272759	0.0452768	-0.0473977	0.700569	-0.296718	0.0320451	C3ORF52
T6iVT5d7dfa5eSIf7c	7.83939	8.72937	7.90891	8.75576	0.846846	3.97e-11	0.889981	1.39e-11	-0.0695183	0.372376	-0.0263832	0.733186	7.98286	8.35039	8.13017	8.44531	0.315141	0.00293468	0.367537	0.00103322	-0.147314	0.0998872	-0.0949188	0.270473	ALKBH2
o5NGqU_4r6qCF6W6Jw	8.58851	9.63373	8.61617	9.46291	0.846737	1.48e-11	1.04522	1.49e-13	-0.0276611	0.708055	0.170822	0.0276156	8.69884	9.29559	8.72645	9.40073	0.674274	9.37e-06	0.596746	2.77e-05	-0.0276088	0.74947	-0.105136	0.239176	LOC650803
H1558rX.qFVFTUpX98	8.59446	9.96162	8.66232	9.50855	0.846225	9.31e-12	1.36716	1.86e-16	-0.0678599	0.35108	0.45307	1.21e-06	8.89657	9.92793	8.63212	9.53717	0.905046	1.01e-06	1.03136	2.89e-07	0.264443	0.0134422	0.390759	0.00123619	PHLDA3
uf1eiDqO4JLIWSUZY4	9.75939	10.7685	9.71528	10.5603	0.844985	3.45e-13	1.00914	6.23e-15	0.0441129	0.478513	0.208264	0.0022834	9.55541	10.1951	9.53558	9.99889	0.463313	0.00100562	0.639679	8.17e-05	0.0198317	0.850171	0.196197	0.0833288	PRPF4
Tk14qaIFIIY4p15AKw	10.1069	10.8157	10.0143	10.8592	0.844944	6.05e-13	0.708812	2.68e-11	0.092595	0.153336	-0.0435362	0.495081	10.2231	10.4044	10.1732	10.4829	0.309732	0.160419	0.18135	0.396084	0.0498931	0.812327	-0.0784883	0.709353	LYAR
cHkgeE.4a3FJumnrvo	10.6326	11.7135	10.6948	11.5397	0.844882	4.7e-13	1.08086	1.76e-15	-0.0621238	0.327193	0.173858	0.00977992	10.2988	10.7918	10.2776	10.7709	0.493262	0.0256347	0.492999	0.0256966	0.0212033	0.913027	0.020941	0.914098	ARPC5L
0uTENpFUglVbSPV9S8	9.55589	10.5381	9.42232	10.2664	0.844047	3.58e-12	0.982256	1.27e-13	0.133572	0.0611889	0.271781	0.000509528	9.65812	10.0623	9.71547	10.1226	0.407124	0.0248014	0.404159	0.0256404	-0.057346	0.719262	-0.0603114	0.705503	RNMT
QrjSfgPScFiSca1dNU	8.58304	9.46708	8.76769	9.6103	0.842612	2.08e-11	0.884041	7.48e-12	-0.184649	0.019316	-0.14322	0.0637995	8.55235	9.30533	8.53797	9.40979	0.871823	3.89e-07	0.752977	1.57e-06	0.0143856	0.856308	-0.10446	0.206374	LOC731950
KgPSFRJQldeK__pd3o	9.99285	10.9993	10.1199	10.9623	0.842394	4.09e-11	1.00644	8.95e-13	-0.127103	0.107974	0.0369434	0.632217	9.83132	10.3421	9.95976	10.5182	0.558481	0.000540794	0.51075	0.00103951	-0.128441	0.28291	-0.176172	0.150293	DDX56
6pblaASlunIgiYjTfw	8.34956	9.41663	8.71759	9.5588	0.8412	3.45e-11	1.06707	1.98e-13	-0.368036	5.16e-05	-0.142162	0.0714413	8.69121	9.37561	8.58162	9.44185	0.860224	0.000144388	0.684401	0.000840905	0.109587	0.474141	-0.0662361	0.662728	ZNHIT2
f6hF0lJ_VFdRf5UP0g	8.73195	9.67324	8.71755	9.55817	0.840617	5.71e-13	0.94129	4.54e-14	0.0143975	0.819387	0.11507	0.0770232	8.56532	9.20458	8.4739	9.06273	0.588835	0.000103128	0.63926	5.17e-05	0.0914222	0.367082	0.141847	0.17304	FBXL6
Wd1HeXTd7GD_rVJfvo	10.6403	11.6136	10.7591	11.5991	0.839976	9.3e-14	0.97331	3.23e-15	-0.118826	0.0491825	0.0145087	0.802766	10.4709	11.0155	10.625	11.2001	0.57509	0.0416471	0.544566	0.0514872	-0.154084	0.546981	-0.184608	0.472264	RAE1
iUiFEt7B9V5.S68Xeo	7.81282	8.67674	7.97243	8.81187	0.839435	5.66e-12	0.863917	3.04e-12	-0.15961	0.0296839	-0.135128	0.0621902	8.13733	8.58833	7.93296	8.522	0.589041	0.00127686	0.450992	0.00702552	0.204377	0.158959	0.066329	0.632567	HS.130916
T3uWaAWO6CFWK6Lung	8.44746	9.2222	8.46965	9.30893	0.839279	1.09e-13	0.774743	6.46e-13	-0.0221903	0.704424	-0.0867259	0.146206	8.61996	9.20497	8.44657	9.07171	0.625144	2.72e-05	0.585007	4.84e-05	0.173399	0.0761156	0.133262	0.159878	ATRIP
orlJdfFNGn0eK7K6v8	10.1685	11.1031	10.1231	10.9612	0.838123	4.33e-13	0.934571	3.77e-14	0.0454011	0.466803	0.141848	0.0294988	10.0657	10.5872	9.91278	10.3615	0.448705	0.00138036	0.521539	0.000462346	0.152897	0.170182	0.225731	0.0536699	CDC25A
upeWHh7uk6JOnvVQuQ	9.55095	10.5129	9.49663	10.3342	0.837591	8.48e-14	0.961928	3.61e-15	0.0543132	0.350416	0.17865	0.00440659	9.52989	10.1264	9.4685	10.2447	0.776162	4.21e-05	0.596538	0.000361712	0.061391	0.60438	-0.118233	0.326862	SNAPC4
WqK.uImKeJcSOB396U	10.9169	11.9552	10.774	11.6104	0.836384	1.66e-12	1.03829	1.31e-14	0.14297	0.0377533	0.344872	1.75e-05	11.7567	11.8206	11.7175	11.6701	-0.0473954	0.771474	0.0639168	0.695784	0.0391822	0.810117	0.150494	0.365324	JUN
cULBQPVUCEorunjqxE	9.16881	10.0192	9.06696	9.90333	0.836365	9.25e-14	0.850426	6.36e-14	0.101841	0.087234	0.115903	0.0535837	9.1304	9.72167	9.12352	9.71126	0.58774	1.19e-05	0.59127	1.12e-05	0.00687506	0.929017	0.0104052	0.89278	THUMPD2
ciWoEiC7qgiMoFJKOk	9.06091	9.92719	9.0642	9.9004	0.836201	3.11e-11	0.866288	1.47e-11	-0.00329306	0.965187	0.0267942	0.722827	8.99994	9.6179	9.1182	9.54406	0.425859	0.0113084	0.617959	0.00111401	-0.118264	0.412638	0.0738364	0.60533	PVR
9k6p4EceoX5ni4N7vI	10.6032	11.584	10.7028	11.5382	0.835384	6.09e-13	0.980828	1.65e-14	-0.0996241	0.121705	0.0458207	0.468084	10.3994	11.2155	10.2808	11.1051	0.824328	8.35e-05	0.816087	9.08e-05	0.118591	0.390414	0.11035	0.423057	PRPF3
Kleqv0tN1U.rVeh7f4	11.0887	12.0948	11.0421	11.8775	0.835374	6.24e-12	1.00617	1.04e-13	0.0465597	0.507195	0.217358	0.00428747	10.8474	11.538	10.9918	11.5843	0.592548	0.000701512	0.690587	0.000217107	-0.144327	0.272771	-0.0462878	0.717779	BRD2
NateJLikjswwyld_gQ	12.0816	12.6879	12.0468	12.8817	0.834938	1.89e-11	0.606205	1.13e-08	0.0348334	0.636694	-0.1939	0.0133889	12.0773	12.5179	12.2812	12.7443	0.463147	0.00125328	0.440581	0.001769	-0.203903	0.0812724	-0.226469	0.0566366	SNRPA1
fXL4oy0om0O5_xMi54	12.6127	12.9874	12.1436	12.9778	0.834251	2.43e-11	0.374758	2.96e-05	0.469059	1.15e-06	0.00956483	0.897722	12.9547	12.8504	12.9673	12.8842	-0.0830476	0.376149	-0.104355	0.271317	-0.0125541	0.891509	-0.0338612	0.713755	ATF4
opRpn6DXr756Od.5jw	6.87145	7.07085	7.33164	8.16569	0.834053	3.2e-13	0.199405	0.00285782	-0.460195	5.47e-08	-1.09484	6.44e-16	7.78376	8.78814	7.35844	7.61197	0.253523	0.301799	1.00438	0.00142718	0.425312	0.0972371	1.17617	0.000453092	RARRES3
cmUr7Q6XTnqEpSj0bA	7.81224	8.79923	7.79565	8.62958	0.833931	3.7e-13	0.986995	8.23e-15	0.0165875	0.786889	0.169652	0.0098219	8.1523	8.4854	8.08023	8.81461	0.734385	9.1e-07	0.333099	0.000801798	0.0720702	0.335395	-0.329215	0.000873016	WDR90
fUS7odK1TITSnot93s	9.91756	10.9276	10.0599	10.8936	0.833764	4.8e-12	1.01003	6.95e-14	-0.142307	0.0473457	0.0339606	0.62299	9.75143	10.5145	9.87621	10.3232	0.447031	2.07e-05	0.763067	1.39e-07	-0.124788	0.066982	0.191249	0.0101549	RP9
BoU0oeeWVd6IiSf.P4	9.50489	10.3778	9.78562	10.6192	0.833605	2.3e-13	0.872885	8.21e-14	-0.280729	7.56e-05	-0.241449	0.000418698	9.77525	10.0843	9.80995	10.0016	0.191666	0.259024	0.309022	0.0820459	-0.0347002	0.833027	0.0826561	0.617362	MRTO4
clyu1_J4FkeCB37XR4	12.4009	13.4025	12.5916	13.4249	0.833378	8e-12	1.00161	1.42e-13	-0.19068	0.0114161	-0.0224511	0.750505	12.4086	13.2763	12.5363	13.2704	0.734117	3.01e-05	0.867733	6.77e-06	-0.127748	0.248717	0.0058687	0.956293	CDCA5
0x5JQih2h2idiSx9Fk	7.99422	9.02841	8.03155	8.86397	0.832417	8.84e-13	1.0342	6.67e-15	-0.0373365	0.558883	0.164443	0.0150982	8.26493	9.15475	8.41653	8.99528	0.578745	0.00111345	0.889815	3.7e-05	-0.151603	0.268812	0.159467	0.246237	RASSF1
QgqgOig5XXt7tvd7lE	9.00004	9.90986	8.86955	9.70097	0.831415	6.23e-12	0.909818	8.78e-13	0.130485	0.0697233	0.208887	0.00556867	8.80887	9.51247	8.84496	9.53725	0.692292	0.00029349	0.7036	0.000258478	-0.0360933	0.786412	-0.024785	0.852244	ACAD8
Ty6pTSEiISOzApeuF0	8.31209	8.92855	7.96249	8.79242	0.82993	3.27e-13	0.616463	1.88e-10	0.349591	4.54e-06	0.136125	0.0323646	7.77128	8.22203	7.79453	7.95917	0.164634	0.391487	0.450751	0.0335764	-0.0232487	0.901927	0.262868	0.182779	ZNF699
rTPzvTr4_xfVCVlS6g	7.31232	8.31553	7.30673	8.1354	0.828663	6.87e-13	1.00321	9.3e-15	0.00558912	0.928917	0.180137	0.00758697	7.54669	7.90607	7.56297	7.85535	0.292378	0.00311128	0.359387	0.000754996	-0.0162796	0.835266	0.0507294	0.520865	SLC25A25
QqQijT4GISAmFNevRU	11.1449	11.9559	11.1819	12.01	0.828057	4.42e-13	0.811031	6.99e-13	-0.0370325	0.547655	-0.0540589	0.382048	11.1955	11.6377	11.2265	11.8177	0.591181	0.0123744	0.442248	0.0464491	-0.0310332	0.877014	-0.179965	0.378552	MRPL32
cU5QypeO3XyAF2SSAU	9.73228	10.5703	9.55351	10.3799	0.826348	4.68e-13	0.838015	3.43e-13	0.17877	0.00695139	0.190437	0.00437509	9.29948	9.87269	9.41139	9.78528	0.37389	0.00788872	0.573209	0.000459989	-0.111914	0.348302	0.0874046	0.460073	SPATA5L1
3SJ_qf3p530_F7u9Uk	8.17996	9.08195	8.26455	9.0906	0.826056	5.42e-13	0.901992	7.61e-14	-0.0845888	0.17893	-0.00865348	0.888635	8.22452	8.79928	8.5451	9.18058	0.635478	1.64e-05	0.574766	3.94e-05	-0.320586	0.00328759	-0.381298	0.00101953	USP36
6R3lXR9fypAwRJIFG4	8.28238	8.94025	8.15446	8.9795	0.825039	9.7e-12	0.657862	1.03e-09	0.127925	0.0786049	-0.0392524	0.578656	8.39151	8.84813	8.33119	8.84828	0.517093	0.0149495	0.456618	0.0270658	0.060318	0.74079	-0.000156476	0.999313	TMEM150A
xcXQoQjmQJrp4onpQs	9.83387	10.6903	9.82954	10.6525	0.822943	2e-13	0.85646	8.17e-14	0.00433185	0.941327	0.0378489	0.521884	9.56209	10.0651	9.62809	10.2593	0.631237	5.6e-05	0.503052	0.000354241	-0.0660016	0.509543	-0.194187	0.0712185	TBRG4
cTqn3heJFCvioSjyko	9.59844	10.3274	9.47693	10.2994	0.822502	2.8e-13	0.728941	3.96e-12	0.121509	0.0504277	0.0279478	0.640499	9.72207	10.2565	9.7069	10.1279	0.421011	0.0175416	0.534431	0.00472813	0.0151622	0.921009	0.128582	0.408374	TRIB3
irgieSOWIJSQESpUeg	9.78478	10.7984	9.84641	10.6686	0.822207	4.48e-13	1.01362	3.93e-15	-0.0616308	0.317017	0.129782	0.041408	9.72431	10.2268	9.64497	10.2537	0.608775	0.000146792	0.502477	0.000652093	0.0793414	0.465159	-0.0269563	0.80173	RNF114
lefnKdDxR97_f7o16g	9.85513	10.5637	9.87172	10.6937	0.821942	2.17e-11	0.708599	4.61e-10	-0.0165961	0.820025	-0.129939	0.0839102	10.0075	10.39	10.0512	10.361	0.309887	0.193549	0.382509	0.115815	-0.0436214	0.848615	0.0290009	0.898963	METTL1
Z4p96nOrivUOkryJV0	8.28168	9.3357	8.17995	9.00132	0.821373	3.04e-12	1.05401	1.16e-14	0.101732	0.13469	0.334374	3.02e-05	8.03904	8.73611	8.19666	8.78825	0.591594	0.000836326	0.697069	0.000240882	-0.157617	0.243462	-0.0521417	0.690761	BIRC5
i3XHVN6_52uCyuJLnE	8.90494	9.86268	8.37416	9.19528	0.821123	7.39e-12	0.957743	2.55e-13	0.53078	4.22e-08	0.667399	5.45e-10	8.49059	9.14527	8.26908	8.85829	0.589207	0.0212153	0.654673	0.0125525	0.221514	0.331105	0.28698	0.214927	HS.354359
H5qpZ9RXSaOMN0IRfc	11.03	12.0815	11.0109	11.8314	0.820409	1.3e-12	1.05147	4.91e-15	0.0190609	0.765547	0.250122	0.000554054	10.9932	11.7094	10.9003	11.8169	0.916629	0.000244397	0.716142	0.00152131	0.092982	0.591444	-0.107505	0.535855	LOC440353
ZoksX1aLUZO4vq0Lk8	10.6548	11.5547	10.6401	11.4592	0.819083	3.24e-13	0.899811	3.93e-14	0.0147282	0.805755	0.0954571	0.119777	10.5586	11.3647	10.5039	11.0079	0.504002	0.000798748	0.806101	1.75e-05	0.0547214	0.622626	0.356821	0.00755106	SURF6
iv4hSHpQSE4tH.VFew	8.62654	9.41696	8.51656	9.33551	0.818944	2.23e-11	0.790414	4.7e-11	0.10998	0.13925	0.0814507	0.268759	8.314	8.93121	8.34908	9.00806	0.658983	0.000309393	0.617204	0.000510914	-0.035076	0.783496	-0.0768545	0.54999	ZNF845
lKfSDM1iK6oq1foJ64	8.21347	8.95038	8.27684	9.09505	0.818212	1.51e-08	0.736903	9.92e-08	-0.0633663	0.531603	-0.144675	0.159939	8.21052	8.74289	8.18889	8.75653	0.567644	0.0105305	0.532373	0.0147389	0.0216338	0.907776	-0.0136365	0.941778	DDRGK1
3ioggwJJ5eiXPRzvz4	9.29371	10.1253	9.52089	10.3383	0.817404	1.68e-10	0.831573	1.18e-10	-0.227182	0.0082606	-0.213013	0.012555	9.25386	9.86719	9.03771	9.85505	0.817345	0.00297764	0.613331	0.015461	0.216155	0.331024	0.01214	0.955413	TUBA4A
KXXaHaHavzNmXR9NUs	10.4364	11.5027	10.475	11.2918	0.816782	2.21e-11	1.06633	6.46e-14	-0.0385964	0.595589	0.210948	0.00699494	10.096	10.8414	10.0737	10.6367	0.563053	0.0528727	0.745328	0.0154986	0.022363	0.932498	0.204638	0.444925	EIF5
iuBoeRv7xCogjzop5M	8.49364	9.29885	8.37352	9.19017	0.816646	9.68e-13	0.805218	1.32e-12	0.120118	0.0644065	0.108689	0.0922607	8.36191	8.6588	8.2266	8.58952	0.362918	0.000201623	0.296887	0.000927799	0.135312	0.0626421	0.0692804	0.309849	ZNF16
ES97kTH.Qx1WGgiQq4	8.34158	9.45686	8.1213	8.93665	0.815347	1.7e-12	1.11529	1.44e-15	0.220273	0.00193198	0.520212	1.55e-08	8.87321	9.55511	8.24819	8.98701	0.738828	0.000181116	0.681898	0.000340881	0.625027	0.000658798	0.568097	0.00130899	MLF1IP
ZsbVFe1UjVc9XUQwSA	9.88749	10.789	10.0633	10.8781	0.814828	5.1e-12	0.901533	5.61e-13	-0.175774	0.0144371	-0.0890695	0.19484	10.1754	10.2063	10.0492	10.2117	0.162505	0.296167	0.0309061	0.838323	0.126128	0.412474	-0.00547076	0.97116	SLC1A5
f66EuKloSIcSwVhGCQ	9.93498	10.6605	9.91406	10.7288	0.814741	1.23e-08	0.725504	9.95e-08	0.0209223	0.833277	-0.0683147	0.493748	9.56337	10.3285	9.33809	10.1159	0.77786	6.77e-05	0.76514	7.78e-05	0.22528	0.0929861	0.21256	0.110401	HAX1
Tkh.l..QK6JuDFIKNQ	8.21616	9.33339	8.28017	9.09452	0.814344	9.25e-12	1.11723	8.21e-15	-0.0640129	0.360377	0.238877	0.00186891	8.02068	8.70804	8.3077	8.61814	0.310439	0.107412	0.687355	0.00275826	-0.287013	0.133202	0.0899027	0.620463	ID2
KLklZZR6LlezoLVfDA	7.50884	8.53025	7.3988	8.21286	0.814059	3.65e-12	1.02141	2.35e-14	0.110041	0.106782	0.317392	5.84e-05	7.69902	7.98069	7.7562	8.23582	0.479616	2e-05	0.281675	0.00139107	-0.0571891	0.400191	-0.25513	0.00270574	MRPL43
3JDRAlIgnsJ5eWpeKI	8.45106	9.44268	8.47446	9.2863	0.81184	5.19e-12	0.991626	6.26e-14	-0.0234042	0.728489	0.156382	0.0272231	8.50541	9.06522	8.48564	8.9585	0.472854	0.000115023	0.559808	2.74e-05	0.0197674	0.807019	0.106722	0.204842	SLC25A38
fFY6AwSmp9Guad7WVM	8.52084	9.52677	8.61541	9.42719	0.811782	4.34e-11	1.00593	4.26e-13	-0.094569	0.211083	0.0995823	0.188622	8.67873	9.18793	8.94984	9.24632	0.296487	0.00838882	0.509193	0.000206999	-0.271102	0.0135789	-0.0583967	0.536445	NOB1
HStUolER1fXR.oeefc	9.4636	10.3193	9.65991	10.4712	0.811284	4.56e-13	0.855707	1.39e-13	-0.196317	0.00295026	-0.151893	0.017345	9.66479	10.1447	9.60106	10.1287	0.527596	0.00023121	0.47993	0.000481367	0.0637268	0.521123	0.016061	0.870297	RCE1
x67SSiBeiojgu6oa0s	7.45018	8.36715	7.49067	8.30158	0.810906	7.16e-13	0.916975	4.59e-14	-0.040495	0.511554	0.0655738	0.291173	7.67156	8.06494	7.6523	8.0234	0.371098	0.0727986	0.393381	0.0594235	0.019252	0.919476	0.0415351	0.827507	TMEM1
3IklSutNItFDlDlJeQ	8.50852	8.92368	8.00807	8.81893	0.810857	9.3e-12	0.415166	2.43e-06	0.500445	1.15e-07	0.104754	0.138344	8.62484	9.34223	8.62422	9.36877	0.744546	0.0909424	0.717384	0.101742	0.000624005	0.998784	-0.0265387	0.948304	RPS29
ZqVSJy_e3rv564ATiQ	6.86643	8.00449	7.02294	7.8332	0.810254	3.74e-13	1.13806	1.56e-16	-0.156513	0.0136735	0.171296	0.00760962	7.41233	7.67529	7.43236	7.85248	0.420122	0.000304158	0.262959	0.0073463	-0.0200279	0.805128	-0.177191	0.0481678	C7ORF53
ZUOXX0XF0WV4aHUE2w	9.66357	10.6163	9.77292	10.5831	0.810171	3.84e-12	0.952692	1.08e-13	-0.109354	0.108047	0.033167	0.617626	9.48555	10.3184	9.53426	10.2751	0.740851	0.00017133	0.832896	6.52e-05	-0.0487178	0.71495	0.0433273	0.745156	LRWD1
9IwKpRQoti4go2aWoQ	9.24061	10.0851	9.17032	9.97994	0.809618	2.98e-09	0.84451	1.31e-09	0.0702843	0.445552	0.105176	0.25705	9.43249	10.0293	9.3682	9.89936	0.531153	0.0123404	0.596781	0.00647501	0.0642894	0.721771	0.129917	0.476026	LOC643446
iohEwXY.31lNacDLVM	9.73356	10.4803	9.74834	10.5579	0.809557	6.12e-13	0.746775	3.57e-12	-0.0147754	0.808363	-0.0775573	0.20999	9.20625	9.6931	9.55105	10.0504	0.499399	0.0756276	0.486845	0.0821824	-0.344794	0.201798	-0.357348	0.18712	RPS26
HXq1FJV4ZV7lR.sDAc	9.94363	10.9897	10.1592	10.967	0.807771	4.92e-12	1.04609	1.57e-14	-0.215559	0.00322342	0.0227554	0.733804	10.1213	10.7919	10.1933	10.7611	0.567796	0.00031699	0.670564	8.28e-05	-0.0720043	0.517653	0.0307634	0.7804	WDR74
TSoLxHn0RRCluoDfoo	8.60518	9.52516	8.60351	9.41127	0.807764	1.84e-12	0.919974	1.03e-13	0.00167375	0.979093	0.113884	0.083765	8.42327	9.11038	8.52532	9.11297	0.58765	0.00400283	0.687111	0.00143309	-0.102054	0.536656	-0.002593	0.987354	PPAPDC1B
uSd760iXq05F6L6iNA	7.98207	8.91093	7.92316	8.73042	0.807262	1.71e-12	0.928859	7.61e-14	0.0589097	0.358629	0.180507	0.00831645	8.07619	8.59845	7.83867	8.33425	0.495576	0.000357812	0.522263	0.00023752	0.237517	0.0311265	0.264204	0.0191155	ZNF707
c16k13eqJ56WfJvv48	10.6295	11.5802	10.5483	11.3548	0.806481	3.35e-11	0.950768	9.74e-13	0.0811383	0.272441	0.225425	0.00453996	10.2136	10.6511	10.4088	10.9891	0.580265	0.000571871	0.437509	0.00396447	-0.195186	0.130089	-0.337941	0.0167795	KCTD5
EZ4st4okIovrf3tUuk	7.95365	8.89228	7.79363	8.59842	0.804798	1.02e-12	0.938631	3.29e-14	0.160025	0.0151078	0.293858	6.39e-05	7.97248	8.26372	7.95783	8.3379	0.380071	0.0240478	0.291239	0.0696182	0.0146501	0.92088	-0.0741819	0.617137	C9ORF123
xedVJ3sukhSbRf4LMY	10.4015	11.3549	10.3573	11.1618	0.804449	4.02e-12	0.953449	9.46e-14	0.0441475	0.50512	0.193148	0.00666802	10.3803	11.0271	10.3772	11.0347	0.657441	2.15e-05	0.64675	2.48e-05	0.00312157	0.973017	-0.00756934	0.934641	CDR2L
EXQ55dSJ._gMdI16WU	11.2934	12.0381	11.2546	12.059	0.80441	1.23e-11	0.744695	6.24e-11	0.0387987	0.577724	-0.0209165	0.76357	11.2264	11.7117	11.2122	11.6326	0.42033	0.00679931	0.485349	0.00281794	0.0141308	0.912004	0.0791497	0.539646	RSL1D1
ZVchLf.Lld53S375XI	9.79554	10.6945	9.75781	10.562	0.804185	5.15e-12	0.898948	4.52e-13	0.0377279	0.572792	0.132491	0.055692	9.50437	10.0682	9.62201	10.2114	0.58935	3.55e-05	0.563817	5.19e-05	-0.11764	0.197998	-0.143173	0.124013	C3ORF19
N_flnpOXig7P6f48RE	7.79572	8.65388	7.70418	8.50773	0.80355	1.68e-13	0.85816	3.83e-14	0.0915386	0.117457	0.146149	0.0158193	8.13782	8.61276	8.15527	8.66722	0.51195	0.00280795	0.474946	0.00450165	-0.0174559	0.896979	-0.0544592	0.687333	NFKBIZ
i4tFSDVMGgH9zqtN78	9.73284	10.7031	9.91718	10.7198	0.802655	8.32e-13	0.970259	1.17e-14	-0.184339	0.00545755	-0.016735	0.784707	9.64197	10.2026	9.81017	10.4223	0.612117	0.000871601	0.56058	0.00161898	-0.168195	0.232449	-0.219732	0.127467	ATPBD1B
BXinnhv4RSpSyIuV.4	9.26872	10.0232	9.11937	9.92124	0.801876	1.6e-10	0.754481	5.49e-10	0.14935	0.0654928	0.101955	0.200419	9.00481	9.51927	9.02041	9.53039	0.509983	0.00642151	0.514464	0.0061013	-0.0155984	0.919119	-0.0111176	0.942297	DLST
unEgEK22npomn6ACF8	8.99634	9.89359	9.13568	9.93619	0.80051	1.17e-10	0.897247	1.07e-11	-0.139344	0.0794746	-0.0426065	0.581141	8.84179	9.6628	8.94558	9.77097	0.82539	9.5e-05	0.821007	9.93e-05	-0.103785	0.45767	-0.108167	0.439437	SBDSP
ugv0I3ie1kgknopSqI	9.07568	10.2216	8.74176	9.54095	0.7992	2.15e-10	1.14588	9.27e-14	0.333927	0.000253405	0.680603	5.09e-09	9.7444	10.4329	9.44604	10.1963	0.750216	0.000563684	0.688491	0.00105483	0.29836	0.0790353	0.236635	0.152368	RFPL4A
x3p9_7sSIQSB2uqAag	9.36	10.0863	9.33181	10.13	0.798219	5.08e-13	0.72627	4.01e-12	0.0281935	0.636549	-0.0437561	0.464752	9.56613	9.97244	9.73083	10.1327	0.401826	0.00524341	0.406313	0.00490439	-0.1647	0.178571	-0.160212	0.189676	ITPRIP
9oRdtIjnrGv6Gme6Go	7.35641	8.49068	7.43003	8.2258	0.795772	6e-12	1.13427	2.14e-15	-0.073627	0.273754	0.264876	0.000463135	7.72216	8.2853	7.61156	8.05725	0.445687	0.000310956	0.563138	4.58e-05	0.110594	0.217251	0.228046	0.0213311	C2ORF77
65m0l6Bqfj55Xwe73g	8.69255	9.4577	8.64667	9.4422	0.795533	2.67e-11	0.76515	6.03e-11	0.045877	0.521447	0.0154945	0.827948	8.87437	9.31928	8.67433	9.02909	0.354767	0.0424921	0.44491	0.0153008	0.200048	0.220511	0.290192	0.0868362	DDX31
Tpyxef76rOvp27k8LQ	8.9668	9.80023	8.92461	9.71975	0.795137	9.48e-11	0.833424	3.57e-11	0.0421942	0.578416	0.0804813	0.293092	8.57002	8.68645	8.6162	8.88409	0.267894	0.0472522	0.11643	0.350301	-0.0461734	0.70594	-0.197637	0.126765	TP53RK
0MfgF3eFCJd46LqK4k	9.59172	10.31	9.37345	10.1684	0.794912	4.44e-12	0.718248	3.84e-11	0.218266	0.0024543	0.141602	0.0384769	9.38983	9.64193	9.2323	9.66412	0.431827	0.00607688	0.252103	0.0718127	0.157531	0.237838	-0.0221925	0.863319	TTPAL
NdK3qgt7npN10_5fTQ	8.60627	9.56616	8.73569	9.52974	0.794056	5.61e-12	0.959886	8.59e-14	-0.129413	0.0591261	0.0364164	0.582879	8.94641	9.26044	8.62109	9.1584	0.537306	0.000628055	0.314035	0.0175459	0.325319	0.0147057	0.102048	0.380114	ORAOV1
36udlR_1Rzerk434kI	8.49488	9.59304	8.41268	9.20627	0.793593	2.67e-11	1.09817	2.12e-14	0.0821969	0.253895	0.386771	1.04e-05	8.29533	8.56597	8.06684	8.39333	0.326489	0.0545364	0.270642	0.101626	0.228484	0.159303	0.172637	0.277654	CD83
isUYdEX_0KZ4U6OkJI	7.87175	8.76252	8.2645	9.05784	0.793333	4.13e-13	0.890769	3.07e-14	-0.392755	4.28e-07	-0.295319	2.95e-05	9.55255	9.91857	9.44091	9.65082	0.209911	0.338116	0.366018	0.109415	0.111641	0.604522	0.267747	0.228122	NGF
upWX307QohTkj44igk	9.71702	10.6276	9.74717	10.5401	0.792977	7.22e-12	0.910618	3.52e-13	-0.0301519	0.652355	0.0874889	0.197798	9.65552	10.4597	9.71826	10.5224	0.804159	1.89e-06	0.804225	1.88e-06	-0.0627389	0.473665	-0.0626737	0.474113	SLU7
Tjd.7nq9Lp30qhKA5c	10.0247	10.7497	9.90406	10.6968	0.792737	1.43e-11	0.72503	9.26e-11	0.120631	0.0893525	0.0529233	0.445366	9.18655	9.88251	9.2379	9.94897	0.711074	0.12271	0.69596	0.12997	-0.0513539	0.905722	-0.0664671	0.878197	RETSAT
KNh5NRcNDiiROu1pmg	7.7296	8.54513	7.70366	8.49582	0.792163	1.04e-09	0.815531	5.85e-10	0.0259363	0.760239	0.0493043	0.562799	7.88478	8.26977	7.93512	8.2241	0.288983	0.00088536	0.38498	9.49e-05	-0.0503311	0.440467	0.0456667	0.482844	RRP9
TRS44vgxZVLeNDu4eA	7.91791	8.5192	7.96732	8.759	0.791676	1.76e-10	0.601294	3.54e-08	-0.0494113	0.526387	-0.239794	0.00453571	8.75794	9.0587	8.82137	9.53745	0.716077	0.0900563	0.300759	0.449927	-0.0634322	0.871658	-0.47875	0.238843	SNORD31
fueTBSx34QRaiIb3ug	9.06753	9.7229	9.11711	9.9087	0.791581	1.21e-11	0.655373	5.99e-10	-0.0495872	0.470285	-0.185795	0.0109872	9.28083	9.70498	9.1499	9.38118	0.231286	0.0716754	0.424148	0.00401106	0.130938	0.281703	0.3238	0.0179438	LOC221710
HAFKRSXeSQ6tXcl7oQ	7.40864	8.21807	7.53064	8.32117	0.790531	5.62e-12	0.809429	3.37e-12	-0.122001	0.0728983	-0.103104	0.126145	7.74818	8.29852	7.77943	8.32047	0.541035	0.00397879	0.550341	0.00357658	-0.0312568	0.835613	-0.0219509	0.884073	KLHL21
BXhQkUihERKYglsRe0	7.98347	8.84223	7.95783	8.74654	0.788707	2.37e-10	0.858762	4.1e-11	0.025639	0.744266	0.095694	0.229739	8.0876	8.5031	8.2042	8.618	0.4138	0.00434278	0.415498	0.00423474	-0.1166	0.329468	-0.114901	0.336237	ZNF394
TuyPlWlXd4leyTe4yc	8.63965	9.51372	8.6019	9.39003	0.788132	9.91e-12	0.874069	1.05e-12	0.037754	0.576453	0.123691	0.0755256	8.87068	9.22062	8.92725	9.349	0.421752	0.00124928	0.349941	0.00427356	-0.0565712	0.568732	-0.128383	0.210216	PRKRIP1
xVIIF0orBfqV9XnNf8	9.53288	10.3686	9.42464	10.212	0.787342	2.5e-13	0.835686	6.58e-14	0.108241	0.0660403	0.156585	0.0101547	9.60835	9.87012	9.68246	9.98905	0.306598	0.00263204	0.261766	0.00694769	-0.0741017	0.363754	-0.118934	0.157251	PPRC1
NXyV97r7Tp8O7t.Ugc	10.8915	11.7867	10.8577	11.6449	0.787293	1.79e-12	0.895141	1.04e-13	0.033884	0.586946	0.141732	0.0299283	10.7923	11.3285	10.8148	11.4092	0.594401	0.00464002	0.536225	0.00846808	-0.0225837	0.894048	-0.0807598	0.635646	GTPBP3
xiZZ9emuZEeZ19V6SI	7.85697	8.98017	8.03302	8.81995	0.786922	1.54e-11	1.1232	5.72e-15	-0.176052	0.0157965	0.160225	0.0265775	8.3492	8.68188	8.29369	8.70423	0.410543	0.0374795	0.332675	0.0810714	0.0555105	0.753512	-0.0223578	0.89915	FAM86B1
lSuFeNVH9h2ulOTG6w	8.99373	10.0708	9.03687	9.82338	0.786517	6.52e-12	1.0771	5.88e-15	-0.043133	0.514814	0.247452	0.0008456	8.87023	9.48427	8.86805	9.57024	0.702186	0.0102515	0.614035	0.0203071	0.00218488	0.992414	-0.0859661	0.709296	MAP1S
0ino4DtJypT.p54p3o	9.19471	10.0097	9.01754	9.80385	0.786312	4.09e-11	0.814994	1.92e-11	0.17717	0.0197991	0.205852	0.00780184	8.8297	9.1704	8.72854	9.15113	0.422592	0.0066311	0.340702	0.0206587	0.101159	0.436248	0.0192693	0.880369	TTPAL
lSkl8uIOFR9v8JdNUk	9.81825	10.586	9.83622	10.6221	0.785914	1.66e-12	0.767781	2.76e-12	-0.017976	0.771538	-0.0361087	0.560734	10.2515	10.8587	10.261	10.7468	0.48573	0.0371848	0.607216	0.0131439	-0.00951925	0.963541	0.111967	0.59345	NGDN
rcpUleCN7kZNB3eCg0	8.11837	8.8422	7.89687	8.68237	0.785502	1.34e-12	0.723831	7.85e-12	0.221499	0.00119347	0.159828	0.0141563	7.74984	8.50318	7.79084	8.45247	0.661635	3.78e-05	0.753336	1.2e-05	-0.0409988	0.680285	0.0507025	0.611126	PHC3
WhIaoZEpRfX3pKh3z8	8.94588	9.84181	8.97553	9.7609	0.78536	2.81e-10	0.895931	1.84e-11	-0.029657	0.707213	0.0809135	0.309869	8.78451	9.38541	8.78744	9.43866	0.651216	0.000674622	0.600906	0.00120435	-0.00293921	0.983196	-0.0532484	0.703796	UPF1
6ieAnmmUeuUi0jtEjs	10.4031	11.204	10.2734	11.0587	0.78532	4.12e-13	0.800902	2.66e-13	0.129663	0.0329507	0.145244	0.0181222	10.4548	10.8998	10.5227	11.0556	0.53282	0.000708795	0.444953	0.00248445	-0.0679182	0.55801	-0.155785	0.194148	ZNF598
lxkIKI9EiIYlSinh4k	8.93066	9.96571	9.06501	9.85014	0.78513	4.65e-09	1.03505	1.76e-11	-0.134348	0.148022	0.115572	0.21088	9.18312	9.94464	9.32443	9.93695	0.612516	8.45e-06	0.76152	1.12e-06	-0.141313	0.09011	0.00769107	0.920916	AUP1
lRQD6oKLlH9SdR9A9c	8.13149	8.72255	8.16197	8.94685	0.784877	1e-10	0.59106	2.51e-08	-0.0304824	0.684619	-0.2243	0.00569921	8.17742	8.54189	8.15296	8.67865	0.525694	0.00162095	0.364473	0.0145105	0.0244589	0.847914	-0.136762	0.296435	TBX3
BlTOBd3lclioQHt_CU	8.04074	9.08523	8.38147	9.16537	0.783897	1.19e-10	1.04448	2.5e-13	-0.340726	0.000115901	-0.0801407	0.293551	8.30708	9.11413	8.29422	9.03399	0.73977	1.64e-06	0.807043	7.18e-07	0.0128657	0.869629	0.0801392	0.318476	RNF19B
iURFSiCujC6nFCp9eQ	9.62497	10.5755	9.50518	10.2886	0.783417	6.18e-10	0.950528	1.14e-11	0.119787	0.151578	0.286898	0.00158459	9.29498	9.94249	9.37441	9.62521	0.250794	0.0875417	0.647518	0.000587313	-0.0794381	0.562979	0.317286	0.037366	C19ORF48
WdeNX9U2jeBHrfrrbA	8.27313	9.03881	8.54745	9.33002	0.782576	2.46e-12	0.765683	3.95e-12	-0.274317	0.000168219	-0.29121	8.31e-05	8.84429	9.36874	9.1521	9.71074	0.558636	0.00333347	0.524452	0.00492845	-0.307814	0.0624223	-0.341998	0.0419648	SNORA61
TK6XR6d90oQcJeetKk	9.01473	9.98702	8.98602	9.76849	0.782466	8.26e-13	0.972296	6.2e-15	0.0287043	0.63119	0.218533	0.00106455	8.95611	9.51723	9.0495	9.62679	0.577289	0.00323435	0.561125	0.00386775	-0.093392	0.551281	-0.109556	0.48601	C16ORF59
TLS1Cis731EEl90l3k	8.98961	9.77441	8.94247	9.72451	0.782037	9.91e-11	0.784807	9.22e-11	0.0471349	0.529182	0.0499054	0.505463	9.03413	9.46238	8.86385	9.43286	0.569011	0.00945683	0.428256	0.0370827	0.170277	0.363411	0.0295221	0.872251	ALKBH1
Hh6pXdf3O10NeXh360	8.25316	8.88782	8.65755	9.43951	0.781955	2.76e-12	0.634657	2.24e-10	-0.404393	8.6e-07	-0.551692	3.57e-09	8.65875	9.60327	8.68404	9.67784	0.993796	1.58e-05	0.94452	2.48e-05	-0.025286	0.851279	-0.0745613	0.582904	ARHGEF19
6II3pT_sTDUkSMJ6us	10.9161	11.837	10.966	11.7479	0.781814	2.51e-10	0.920874	8.24e-12	-0.0499127	0.524206	0.0891469	0.259539	11.0267	11.4559	11.1928	11.679	0.486199	0.00055686	0.429186	0.00137079	-0.166074	0.123685	-0.223086	0.0472294	RSRC2
WK0VKJ4Ch4uumCIpSA	8.23601	9.06302	8.38593	9.16774	0.78181	2.2e-11	0.827006	6.65e-12	-0.149922	0.0387022	-0.104726	0.13998	8.4549	8.97754	8.53825	8.88616	0.347912	0.0529241	0.522642	0.00789438	-0.0833499	0.611751	0.0913799	0.578377	TUT1
06QoKyj94B0pfBQyvo	9.39727	10.0305	9.19273	9.97411	0.781374	1.76e-11	0.63324	1.29e-09	0.204539	0.00588611	0.0564049	0.414299	8.99852	9.44946	9.177	9.63987	0.462864	0.000743442	0.450939	0.000898736	-0.178483	0.0978614	-0.190408	0.0799687	EAF1
EAQeVNWrX9Xjq_6S8U	10.055	10.937	10.0069	10.7871	0.780237	4e-12	0.881983	2.71e-13	0.0481485	0.454013	0.149895	0.0259319	10.4379	10.6585	10.3622	10.6752	0.313043	0.197734	0.220605	0.354186	0.0757933	0.745604	-0.0166443	0.943058	LOC650832
KGlNN1xrFEpetE6hlk	7.56568	8.53941	7.55077	8.33027	0.779506	4.51e-10	0.973731	4.36e-12	0.0149074	0.852438	0.209132	0.0141819	7.94621	8.35654	7.87161	8.22734	0.355726	0.000886316	0.410327	0.000303145	0.0746022	0.356162	0.129204	0.124285	FAM86A
xpTRqDotTnICJ0u_p4	10.2251	11.0556	10.1376	10.9161	0.778509	1.27e-10	0.830479	3.32e-11	0.0874342	0.251137	0.139404	0.072787	9.79052	10.3636	9.88092	10.3882	0.507244	0.00984171	0.573062	0.00487709	-0.0904035	0.586006	-0.0245854	0.881443	KIAA1967
fcXnTlKINTB5cil6pU	9.02292	9.57155	8.80839	9.58637	0.777982	1.31e-11	0.548627	1.41e-08	0.21453	0.00357846	-0.0148244	0.825985	8.65315	8.95991	8.68322	8.98869	0.30547	0.0108441	0.306757	0.0106014	-0.0300656	0.766477	-0.0287782	0.776163	BRPF1
94onKnQ4TghIqc4pKU	9.30914	10.1327	9.32486	10.1027	0.777806	5.75e-11	0.823559	1.73e-11	-0.0157203	0.827895	0.030032	0.678291	9.28214	9.90807	9.35168	9.88806	0.536385	0.000315707	0.625931	9.11e-05	-0.0695351	0.508357	0.0200101	0.847538	ZNF259
ut6mrrKBDpnt9LpEug	12.7708	13.4345	12.7811	13.5583	0.777211	5.87e-12	0.663716	1.61e-10	-0.0103169	0.87361	-0.123812	0.0651862	12.826	13.2993	13.1454	13.4093	0.26396	0.024409	0.473224	0.000742957	-0.319345	0.0093425	-0.110081	0.29726	SNHG5
3lTTniokj31QpJ9Jyg	9.11023	9.82797	8.99907	9.77568	0.77661	1.82e-12	0.717743	9.96e-12	0.111161	0.0792827	0.0522944	0.39762	8.87571	9.34694	8.98864	9.22127	0.232629	0.0540496	0.471222	0.00122602	-0.112924	0.315659	0.12567	0.26689	C1ORF163
cUBHdXFT15Sd5df9B0	7.32417	9.19376	7.42478	8.20132	0.77654	4.25e-10	1.86959	1.13e-18	-0.100612	0.213302	0.992436	2.49e-12	7.76131	9.00569	7.61086	8.37101	0.760147	0.00378228	1.24438	0.000102504	0.150447	0.478667	0.634677	0.0107938	BTG2
Np5CejE6D0kR.3V3x4	8.96458	9.07121	9.58301	10.3587	0.775702	6.16e-11	0.106621	0.148943	-0.618424	5.61e-09	-1.2875	8.03e-16	9.81099	11.1578	9.21766	10.22	1.00235	0.00488075	1.34677	0.000668086	0.593336	0.0602077	0.937756	0.0072249	SAMD9
NFK5O.lxCereDh_VS0	8.4713	9.11061	8.38629	9.16173	0.775447	1.18e-10	0.639306	5.38e-09	0.0850176	0.260545	-0.0511235	0.495167	8.19992	8.90775	8.53608	9.12255	0.586475	0.000315545	0.70783	6.86e-05	-0.33616	0.0122186	-0.214806	0.0806618	POLG
6l6cRKCmDoKd4IoAL0	8.51277	9.08062	8.3608	9.13517	0.77437	4.35e-11	0.567852	1.96e-08	0.151971	0.0403913	-0.0545466	0.445049	8.55351	8.76139	8.48024	8.67299	0.192754	0.0189628	0.207871	0.0129784	0.0732796	0.315149	0.0883965	0.230721	NOP14
EdHOKBCIHKonneulu4	9.37294	10.1156	9.46857	10.2425	0.773954	4.05e-09	0.742701	8.83e-09	-0.0956316	0.287957	-0.126884	0.162116	9.64092	9.76805	9.5102	10.0329	0.52266	0.00375097	0.127132	0.386293	0.130712	0.37356	-0.264816	0.0879039	ZNF330
67IdKFunUgde5SmoqA	7.98416	8.98234	8.03922	8.81314	0.773926	2.05e-10	0.998182	9.24e-13	-0.0550583	0.473943	0.169197	0.0346366	8.32194	8.67862	8.26098	8.59497	0.333984	0.0111481	0.356688	0.00776145	0.0609519	0.585775	0.083655	0.457393	RRP1
K10s30pP4XXg7n6V6k	10.6885	11.5165	10.6762	11.4494	0.77313	4.47e-11	0.827999	1.05e-11	0.0122311	0.863224	0.0671004	0.34878	10.69	11.211	10.7687	11.2494	0.480696	0.000141441	0.520952	7.27e-05	-0.0786986	0.360387	-0.0384426	0.649854	DDX55
37_cCkS0ep_opDnU1U	8.3111	9.01687	8.62893	9.40164	0.772709	8.13e-12	0.70577	5.51e-11	-0.317823	4.76e-05	-0.384762	3.36e-06	8.77861	9.24115	8.55062	9.11837	0.567755	0.0124573	0.46254	0.0329812	0.227991	0.25246	0.122777	0.528208	PPP1R8
uu6cKLxeqgsg4it76g	8.8552	9.54122	9.1535	9.9259	0.772397	4.42e-12	0.686016	5.48e-11	-0.298302	7.34e-05	-0.384683	2.18e-06	8.83366	9.38738	9.0267	9.63171	0.605015	0.000174925	0.553722	0.0003518	-0.193042	0.0982672	-0.244335	0.0434437	IQCC
BSEI6J50f_Wr_ulH0U	8.04308	8.9289	7.94893	8.72093	0.771999	7.92e-12	0.885819	3.94e-13	0.094145	0.157821	0.207966	0.00356762	7.79144	8.19692	7.89272	8.26952	0.3768	0.00865986	0.405479	0.00567994	-0.101275	0.405271	-0.0725954	0.547454	ZNF324
31PVJ_dbJ64_ghHeYQ	7.92432	8.8081	7.88668	8.65866	0.771977	9.95e-12	0.883779	5.25e-13	0.0376375	0.569806	0.14944	0.0309413	8.15072	8.58478	8.22694	8.66892	0.441977	2.05e-05	0.43406	2.4e-05	-0.0762175	0.233487	-0.0841344	0.191699	SNORA7B
xXoS7ou8YVIxIReiYo	9.75823	10.4247	9.58067	10.3524	0.771754	7.56e-11	0.666423	1.46e-09	0.177556	0.0207746	0.0722257	0.32503	9.25892	10.0204	9.18401	9.75341	0.569398	0.00126924	0.76149	0.000139434	0.0749092	0.576908	0.267001	0.0661892	KEAP1
Te_l.fJf.e.U9LnUJk	11.3478	12.0851	11.2454	12.0168	0.771371	1.22e-10	0.737255	3.08e-10	0.102419	0.176335	0.0683029	0.362292	10.9379	11.3596	11.0898	11.4253	0.335454	0.00448757	0.421697	0.000980504	-0.151909	0.131867	-0.0656666	0.495101	POLE3
uR8UXT_f96KU5DMpqE	8.24552	9.33744	7.78828	8.55848	0.770206	9.89e-12	1.09192	4.15e-15	0.457247	2.35e-07	0.77896	7.76e-12	8.10517	8.93326	8.04875	8.67887	0.630115	0.00635407	0.828089	0.0010818	0.0564219	0.766291	0.254396	0.197867	HIST2H2BE
x.7HlVZ08BJdVSV4uQ	10.2472	10.9575	10.365	11.135	0.769961	3.61e-11	0.710386	1.91e-10	-0.117892	0.1012	-0.177467	0.016824	10.3289	11.1287	10.5964	11.2034	0.607054	0.000149506	0.799847	1.42e-05	-0.267504	0.0277434	-0.0747102	0.490721	SF3A2
cZUqab.lwTUpb3vFAg	9.52576	10.5543	9.27003	10.0397	0.76965	1.97e-12	1.02859	2.89e-15	0.255727	0.000272904	0.514666	7.35e-09	8.7346	9.90284	9.00247	9.60164	0.599167	4.47e-06	1.16824	6.89e-09	-0.267869	0.00284716	0.301204	0.00129348	HIST2H2AC
3gvtF1cSdVEov5Uo7o	10.0821	10.8916	10.0392	10.8085	0.769355	3.54e-09	0.809566	1.32e-09	0.0429072	0.625979	0.0831183	0.348244	9.57984	9.95847	9.66791	10.2746	0.606682	0.000878868	0.378629	0.015909	-0.0880643	0.517977	-0.316117	0.0363662	TRIM28
ukAUVpUQiEEiz0jZRE	8.70031	9.56041	8.72987	9.49907	0.769202	2.29e-11	0.860109	2.09e-12	-0.029559	0.666244	0.0613471	0.373663	8.71733	9.26799	8.81897	9.11531	0.296336	0.00100545	0.550668	6.02e-06	-0.10165	0.150615	0.152682	0.0411111	TMEM11
xVyKdhRIMOUtFFeBkQ	9.12009	10.0378	9.09194	9.86058	0.768636	3.76e-12	0.917738	7.47e-14	0.0281478	0.654726	0.177251	0.00862421	8.86077	9.55662	8.843	9.59895	0.755942	0.000249215	0.695851	0.000472793	0.017763	0.900618	-0.0423276	0.766439	DLX1
iXi8U0ucO9d.6sy91I	8.68651	9.59981	8.67443	9.44279	0.768361	8.35e-12	0.9133	1.9e-13	0.0120793	0.852988	0.157018	0.0224159	8.79624	9.25375	8.70562	9.13499	0.429363	5.33e-05	0.457515	3.09e-05	0.0906147	0.194591	0.118766	0.0980958	ZNF529
HNXJX0eFUnfV_eSWRc	8.02103	8.77248	8.03608	8.80435	0.768269	1.13e-11	0.751453	1.82e-11	-0.0150549	0.819913	-0.0318713	0.630466	8.83888	9.07923	8.4841	8.94049	0.456389	0.00277223	0.240348	0.066142	0.354775	0.012175	0.138735	0.26236	OSR2
fJJ_3ptB6f0i54VdNE	10.7561	11.7221	10.8465	11.6147	0.768237	6.6e-13	0.965991	3.73e-15	-0.0904117	0.127783	0.107342	0.0732126	10.4904	11.1709	10.6224	11.2565	0.634166	0.00362254	0.680558	0.00229813	-0.13202	0.453736	-0.0856282	0.624209	MED10
9BC6CgjixXaOV5Cejo	7.1989	7.99244	7.08937	7.85601	0.766635	2.72e-12	0.793534	1.28e-12	0.10953	0.0851816	0.13643	0.0347673	7.4704	7.72455	7.41313	7.68301	0.269882	7.36e-05	0.254152	0.00012124	0.0572695	0.208203	0.0415394	0.352467	KLHL15
3hFrm5gGihf7BlG7_c	8.62963	9.60778	8.63282	9.39822	0.765403	5.54e-12	0.978151	2.41e-14	-0.00318777	0.960078	0.20956	0.00273773	8.12965	8.7668	8.22807	8.77769	0.549623	0.000180238	0.637151	5.3e-05	-0.0984171	0.332886	-0.0108891	0.912667	LOC729887
iRe6kupLt_uAqJoxx8	9.36841	10.0445	9.2198	9.98419	0.764393	2.87e-11	0.676105	3.6e-10	0.14861	0.0385033	0.0603215	0.383676	9.02388	9.63798	9.1188	9.59945	0.480649	0.00728609	0.614095	0.00155467	-0.0949182	0.525357	0.0385282	0.794873	LOC648927
ZS4J4QDQLpUqLt657k	12.8798	13.4705	12.8259	13.5901	0.764249	9.68e-11	0.590702	1.51e-08	0.0539479	0.461283	-0.1196	0.109634	12.6281	13.3467	12.7347	13.2908	0.556055	0.000808161	0.718525	0.000110068	-0.106589	0.391591	0.0558812	0.648976	IMPDH2
0eCamjRCtKE2AU168E	8.12948	9.21275	8.12449	8.88819	0.7637	1.08e-11	1.08327	4.5e-15	0.00498856	0.939333	0.324558	3.7e-05	8.23881	8.68295	7.90659	8.25522	0.348628	0.0478976	0.444145	0.0164807	0.332214	0.0573853	0.427731	0.0198104	ZNF773
WioKO.JLp65U4Ioj6U	8.66401	9.52194	8.70749	9.4708	0.763315	1.37e-10	0.85793	1.19e-11	-0.0434737	0.558115	0.051141	0.491443	8.42403	8.9445	8.44601	8.78575	0.339745	0.027055	0.520465	0.00258662	-0.0219761	0.871039	0.158744	0.256097	USF1
uOd.yBqAadI157pGqU	9.50635	10.2293	9.26061	10.0239	0.763276	6.18e-11	0.722996	1.89e-10	0.245735	0.00182036	0.205455	0.00738125	9.34088	9.75153	9.08479	9.74116	0.65637	0.000401109	0.410652	0.00900793	0.256096	0.0725446	0.010379	0.936981	BRPF3
NpSVCuutAnXjggFePk	10.9617	11.4078	10.7101	11.4732	0.763067	9.98e-11	0.446168	1.79e-06	0.251565	0.00181148	-0.0653344	0.373452	10.8765	11.1317	10.9383	11.292	0.353637	0.0716965	0.255202	0.17734	-0.0618788	0.732648	-0.160313	0.383874	PTRH2
WS0EmngHhR4gOrupHg	9.70329	10.5989	9.82035	10.582	0.761692	2.3e-10	0.895611	7.82e-12	-0.117057	0.130975	0.016861	0.823873	9.89481	10.1895	9.9138	10.3275	0.413679	0.00144951	0.294731	0.0115712	-0.0189862	0.847524	-0.137934	0.181531	GRPEL1
Nnunn0fI5LiETL671g	9.21714	10.0006	9.45021	10.2117	0.761479	2.43e-10	0.783479	1.36e-10	-0.233072	0.00472041	-0.211072	0.00950459	9.81377	10.0288	9.74059	9.98883	0.248245	0.0106266	0.215013	0.0219275	0.0731884	0.38011	0.0399565	0.627184	ERRFI1
KSVT1KtU3taL7s7QtY	9.57025	10.4507	9.49048	10.252	0.761476	1.05e-11	0.880443	4.45e-13	0.0797652	0.228512	0.198732	0.00502964	9.64968	10.0334	9.49546	10.0313	0.535887	0.00175106	0.383676	0.013035	0.154226	0.255877	0.00201461	0.987764	DHX33
KkCW8s3nZNUfxNIvSE	8.53108	9.53879	8.55901	9.31918	0.760169	2.08e-09	1.00771	6.42e-12	-0.0279265	0.741076	0.219619	0.0144785	8.78166	9.31453	8.86556	9.51436	0.648793	0.00018913	0.532866	0.00085093	-0.083901	0.482053	-0.199828	0.112029	ZNF195
9AbSdHVfUV0nUV0kjg	11.1468	12.0094	11.0457	11.8054	0.759758	1.94e-11	0.862585	1.26e-12	0.101104	0.140171	0.203932	0.00506052	11.0547	11.7249	11.0016	11.7686	0.76705	0.000529435	0.670188	0.00140482	0.0531056	0.739244	-0.0437561	0.783701	LOC728888
uqeFdeSfoX_H3hXdNc	7.58383	8.38925	7.76497	8.52409	0.759118	7.33e-12	0.805421	2.04e-12	-0.181144	0.00844106	-0.134841	0.0433327	8.13463	8.72726	7.95132	8.63826	0.686947	2.14e-05	0.592628	7.62e-05	0.183318	0.0789172	0.0889994	0.365664	HCST
rSXVW1UE5N0d6u3638	11.7484	12.5443	11.829	12.5877	0.758767	2.78e-12	0.795927	9.77e-13	-0.0805673	0.195226	-0.0434074	0.479985	12.4222	12.7138	12.2927	12.7736	0.480886	0.000313754	0.291648	0.00897179	0.129435	0.184014	-0.0598029	0.525088	FSCN1
i8CkiCYpo5XoJFSTRE	7.9057	8.69822	7.73455	8.49322	0.758675	1.26e-10	0.792514	5.09e-11	0.171157	0.0263107	0.204996	0.00908591	7.92963	8.37818	7.89007	8.37364	0.483572	0.0034445	0.448552	0.00546444	0.0395661	0.763892	0.00454666	0.972403	UCK1
xpSa5fxoeNu65j8qPc	8.38983	9.26157	8.22504	8.98331	0.758273	3.35e-11	0.871746	1.69e-12	0.164788	0.0229017	0.278262	0.000389098	8.30176	8.68678	8.14485	8.48752	0.342671	0.00218254	0.38502	0.000975884	0.156913	0.0927254	0.199262	0.0397006	ZNF200
ieKk.S9dcUXQSh.tSE	9.32662	10.2077	9.31365	10.0719	0.758268	1.92e-11	0.881084	7.48e-13	0.0129634	0.84634	0.135779	0.0508848	9.14411	9.82738	9.23746	9.78019	0.542728	1.37e-06	0.683269	1.5e-07	-0.0933473	0.119759	0.047194	0.410701	TRIM39
ZnlLlNf1SnjnYSsseA	11.0553	11.8817	11.1325	11.8879	0.755415	1.32e-11	0.826478	1.9e-12	-0.0772482	0.244414	-0.00618545	0.924716	11.4755	11.8648	11.5109	11.8959	0.384959	0.000363712	0.38933	0.000333326	-0.0354123	0.643064	-0.0310411	0.684214	GNL3
EVRRxdTr70.KOfcPSU	8.86801	9.78203	8.6443	9.39767	0.753366	3.93e-12	0.914023	5.46e-14	0.223705	0.00117126	0.384363	1.38e-06	8.51835	9.00035	8.50036	9.00826	0.507904	0.000177222	0.482001	0.00026866	0.0179922	0.844309	-0.00791075	0.931138	ZNF329
6di441O.0mGmwQHqko	8.38305	9.1699	8.5322	9.28528	0.753078	4.73e-11	0.786849	1.88e-11	-0.149149	0.0394572	-0.115378	0.105216	8.69347	9.19737	8.69013	9.24329	0.553162	0.0220615	0.5039	0.0334673	0.00334135	0.987346	-0.0459203	0.827651	MCL1
3ejeHh7ni3vQ1BXifQ	7.59249	8.46678	7.70144	8.45446	0.753023	7.41e-11	0.87429	3.12e-12	-0.108948	0.132859	0.0123196	0.861968	7.91123	8.50131	8.10578	8.58348	0.477703	0.0138135	0.590075	0.00417797	-0.194545	0.255057	-0.082173	0.621475	SNORD69
ESqKR7eKIcSSuBLcQo	11.0198	11.7343	11.0557	11.8085	0.75281	3.14e-11	0.714468	9.32e-11	-0.035862	0.598716	-0.0742042	0.280555	11.2016	11.6383	11.3224	11.6271	0.304748	0.00163983	0.436743	0.000107127	-0.120786	0.124352	0.0112086	0.879659	GNL3
fV_BS7XIUjj.5U7s1U	8.52403	9.35649	8.44297	9.19443	0.751459	6.51e-13	0.832461	6.62e-14	0.0810597	0.160959	0.162062	0.00787982	8.43548	8.68592	8.38731	8.70473	0.31742	0.0176536	0.250437	0.0495373	0.0481731	0.677681	-0.0188106	0.870603	MARS2
B4q8hqgh6SopGSse4A	8.75318	9.75687	8.70569	9.45647	0.750775	8.52e-09	1.0037	2.58e-11	0.0474834	0.597844	0.300407	0.00237875	8.77281	9.48732	8.57545	9.3018	0.726354	0.000166254	0.714505	0.000189762	0.197364	0.149496	0.185514	0.173024	MEPCE
9vctUuCSgoCr5Afino	7.6699	8.56457	7.53404	8.28466	0.750627	4.77e-12	0.894664	9.96e-14	0.135869	0.0362713	0.279905	0.000116877	7.79043	8.18187	7.84451	8.29851	0.453995	0.026637	0.391445	0.0492963	-0.0540861	0.764516	-0.116636	0.521664	FBXO45
Knafpxbusi81x6g6dU	9.48917	10.386	9.3769	10.1265	0.749614	1.15e-09	0.896841	2.97e-11	0.112266	0.172536	0.259494	0.00331834	9.23072	9.83665	9.3702	9.83813	0.467935	0.0382714	0.60593	0.0113305	-0.139481	0.494994	-0.00148562	0.994132	FASTKD5
cXQoVQQkrTW7cSXV44	11.7677	12.4483	11.6504	12.3987	0.748268	8.17e-12	0.680542	6.05e-11	0.11731	0.0733621	0.0495838	0.436946	11.4341	12.0461	11.914	12.4002	0.486198	0.00230209	0.611991	0.000447678	-0.479844	0.00251019	-0.354051	0.0147377	EIF3D
9l1IJQBTl6N1TJ91.k	9.4524	10.2197	9.50242	10.25	0.747542	9.29e-12	0.767254	5.32e-12	-0.0500197	0.435268	-0.030308	0.635076	9.58618	10.1372	9.81376	10.2565	0.442696	0.0110109	0.551043	0.00303406	-0.227572	0.142315	-0.119224	0.42421	ITPRIP
u3o7h3vFf9UQjKKg1U	9.10684	9.92597	9.38803	10.1355	0.747498	7.64e-11	0.819128	1.12e-11	-0.281185	0.000454448	-0.209556	0.00595244	9.22605	9.63649	9.31343	9.78855	0.475123	0.00358801	0.410432	0.00855428	-0.0873773	0.506143	-0.152068	0.257386	C1ORF135
9oIdqAkSMehI6Peu6o	8.85663	9.42721	8.83875	9.58598	0.747234	2.93e-11	0.570578	6.48e-09	0.0178818	0.7904	-0.158775	0.0249501	8.74828	9.22493	8.87837	9.26875	0.390381	0.000142848	0.476645	2.64e-05	-0.130085	0.0793495	-0.0438212	0.526537	ANKRD40
W6RLx0f7sN4Dcnngxk	8.32676	9.27709	8.36961	9.11682	0.747204	2.4e-10	0.950337	1.49e-12	-0.0428567	0.56604	0.160276	0.0392816	8.60643	9.56146	8.6517	9.36623	0.714527	4.71e-05	0.955035	3.53e-06	-0.0452786	0.681287	0.19523	0.0974478	TSC22D1
Wq4r_VHt3koKdafDco	9.26598	10.1444	9.19341	9.93995	0.746536	3.62e-12	0.878383	1e-13	0.0725646	0.240068	0.204412	0.00232186	9.05222	9.88807	8.84542	9.61823	0.77281	2.35e-05	0.835845	1.17e-05	0.206801	0.0810146	0.269836	0.0295381	CSRNP2
ThXJHp7hOefrnl3rXg	10.4666	11.2554	10.3727	11.1182	0.745463	1.56e-11	0.788824	4.65e-12	0.0938389	0.157845	0.1372	0.0433054	10.0791	10.892	10.0127	10.7107	0.697926	0.000183762	0.812847	5.2e-05	0.0664138	0.601616	0.181335	0.171187	GTF3C5
xUIlYiievUhQIIiggo	9.72941	10.4539	9.8361	10.5815	0.74544	1.53e-11	0.72451	2.8e-11	-0.106689	0.110071	-0.12762	0.0586004	9.30499	10.0174	9.58184	10.0151	0.433306	0.00206692	0.712442	4.5e-05	-0.276848	0.0255719	0.00228774	0.983235	DDX27
iV9RXSdR3SSOMM0Ixc	8.94614	9.94527	8.93682	9.68208	0.745259	2.01e-10	0.999131	3.85e-13	0.00931588	0.899276	0.263188	0.00132918	9.05345	9.56403	8.98944	9.83966	0.850225	0.000489007	0.510582	0.0129135	0.0640148	0.714658	-0.275628	0.135664	LOC613037
KIJ5RSIcCoKec6KBxI	8.57895	9.0498	8.32117	9.06635	0.74518	5.09e-10	0.470852	1.86e-06	0.257785	0.0023839	-0.0165436	0.83006	8.50395	8.82943	8.6844	9.03489	0.350496	0.0217383	0.325487	0.0303941	-0.180449	0.193913	-0.205458	0.143737	SRRD
3RNS44qqJ5C44SThIU	8.20178	8.9378	8.14695	8.89198	0.745035	6.9e-10	0.736014	8.79e-10	0.0548348	0.48544	0.0458132	0.559436	8.31034	8.70714	8.28394	8.70959	0.42565	0.0117673	0.396803	0.0168613	0.026399	0.853584	-0.00244798	0.986335	SURF2
6JXeJWJXRXUR03NkE4	7.77047	8.54944	7.78942	8.53437	0.74495	3.69e-11	0.778974	1.44e-11	-0.0189548	0.779875	0.0150692	0.824115	7.91591	8.40336	7.92636	8.44912	0.522765	4.33e-05	0.487441	7.83e-05	-0.0104441	0.895559	-0.0457686	0.568124	LIN37
ZSdOqCUTITV.fV_RnY	11.1046	11.848	11.3379	12.0824	0.744562	2.17e-12	0.743478	2.24e-12	-0.233327	0.000531007	-0.23441	0.000506438	11.0342	11.8412	11.258	11.9601	0.702123	1.63e-07	0.807014	4.16e-08	-0.22376	0.00267573	-0.118869	0.0629387	DPF2
0vm6uk4vggpAp_wPxU	7.37903	8.11317	7.43421	8.17842	0.744212	3.63e-11	0.734143	4.82e-11	-0.055182	0.417744	-0.0652506	0.339229	7.83653	8.46409	7.77337	8.19617	0.422804	0.0380903	0.627564	0.00519427	0.0631594	0.729808	0.26792	0.1621	NR4A2
rRCgOh5d34kfV6JxRs	9.42749	9.93121	9.25567	9.99933	0.74366	1.19e-11	0.503723	2.72e-08	0.171821	0.0120813	-0.0681165	0.293596	9.43352	9.75491	9.7802	9.84038	0.06018	0.71387	0.321391	0.0708614	-0.346676	0.0541518	-0.0854647	0.603794	ADORA2B
KDiAaSZYSiaaSOCa8w	9.98304	10.6341	9.92893	10.6725	0.74356	6.86e-10	0.651033	8.95e-09	0.0541149	0.490157	-0.0384114	0.623436	9.86928	10.4263	9.93169	10.4391	0.507458	0.0298219	0.557048	0.0194321	-0.0624077	0.763076	-0.0128175	0.950525	HSPC171
fvtJ91V9Je.eSSUq90	7.81777	8.49025	7.94557	8.68894	0.743368	3.55e-11	0.672486	2.8e-10	-0.127804	0.0673242	-0.198686	0.00643568	8.2477	8.66448	8.35599	8.61669	0.260698	0.0775388	0.416776	0.0102195	-0.108291	0.434055	0.047787	0.726716	PHC2
6FV9ff7flXKCuDeVyU	7.23057	8.12259	7.19632	7.9396	0.743283	7.39e-12	0.892014	1.35e-13	0.034252	0.585865	0.182983	0.00682311	7.59876	7.83843	7.54533	7.85368	0.308349	0.00332875	0.239671	0.0141284	0.0534326	0.5257	-0.0152452	0.854995	CYP27B1
ljgiS313nlfxwkAXok	7.92822	8.47665	7.76716	8.50983	0.742665	9.55e-12	0.548427	4.48e-09	0.161063	0.0166292	-0.0331745	0.601676	7.77899	8.20929	8.00068	8.38091	0.380232	2.8e-05	0.430304	9.33e-06	-0.221694	0.00190024	-0.171622	0.00914769	ZNF697
HiCFaZ.edi6e19e5aw	8.79828	9.70375	8.98466	9.72659	0.741924	8.49e-09	0.905472	1.7e-10	-0.186379	0.0438478	-0.0228306	0.796972	8.85974	9.29969	8.85266	9.27731	0.424649	0.0197272	0.439941	0.016596	0.00708923	0.964204	0.0223806	0.887383	DUS3L
fTiqUIR5cK7qKh6eI8	9.05919	9.46543	8.97465	9.71593	0.741281	2.45e-09	0.406247	4.31e-05	0.0845364	0.31351	-0.250498	0.00537671	8.94061	9.38886	8.92408	9.45773	0.533651	0.00258917	0.448256	0.00751782	0.0165294	0.905192	-0.068865	0.621754	UNC119
Bd9V_3iT10qitF7ivU	7.96185	8.68122	8.06555	8.80618	0.740636	6.72e-12	0.71937	1.25e-11	-0.103696	0.104523	-0.124962	0.0531231	8.00387	8.38228	7.92517	8.35063	0.42546	0.00104543	0.378408	0.00233678	0.0787031	0.423915	0.0316514	0.744464	ZNF24
xrR2o3u9g11UVf3_6I	10.5252	11.3899	10.5191	11.2572	0.738134	3.39e-11	0.864685	1.13e-12	0.00617407	0.926448	0.132725	0.0559423	10.5034	11.2273	10.5008	11.0275	0.526632	0.00597123	0.723864	0.000724697	0.00255903	0.986965	0.199791	0.219582	DOLPP1
95LUl4qd9pA7JOpF0g	8.19026	8.61989	7.97629	8.71342	0.737126	7.02e-11	0.429631	1.44e-06	0.213961	0.00446044	-0.0935334	0.184065	8.70561	9.57506	8.85568	9.23965	0.383973	0.0811184	0.869451	0.00127563	-0.150071	0.466962	0.335407	0.121274	IL6
0l1J95_D19CjqudPuk	7.72508	8.55481	7.77862	8.51511	0.736484	2.17e-11	0.82973	1.68e-12	-0.0535465	0.415578	0.0396996	0.544903	8.06072	8.43691	7.8588	8.25149	0.392684	0.000162334	0.376198	0.000228826	0.201913	0.0139013	0.185427	0.0211644	C1ORF107
Bp_tySwRS7eoI5e_QI	8.72093	9.78031	8.72086	9.45728	0.73642	3.24e-10	1.05939	1.36e-13	6.77e-05	0.999275	0.323036	0.000184533	8.36449	8.92526	8.42186	8.88667	0.4648	0.00174978	0.560763	0.000452737	-0.0573722	0.61678	0.0385911	0.735543	C8ORF33
QVuVUflxXe15fvPsLk	7.71248	8.4616	7.68657	8.42287	0.736306	1.5e-10	0.749122	1.05e-10	0.0259167	0.718034	0.0387327	0.590046	7.9482	8.25822	8.05608	8.45012	0.394037	0.0034315	0.310026	0.0136027	-0.107885	0.325292	-0.191897	0.0950738	SMOX
WneJILqz74xIoL3_UY	7.39579	8.06177	7.31886	8.05513	0.736269	1.6e-11	0.665987	1.3e-10	0.0769254	0.238687	0.00664323	0.917807	7.597	7.93717	7.68022	7.92834	0.248124	0.028081	0.340164	0.00545162	-0.0832145	0.411556	0.00882568	0.929424	NLE1
rnPD9TX8kp6lcpKCek	7.90082	8.82973	7.77454	8.51022	0.735679	6.77e-12	0.928904	3.91e-14	0.126278	0.0494856	0.319503	2.09e-05	7.94042	8.2914	7.80804	8.16899	0.360954	0.000468853	0.350982	0.000578793	0.132383	0.094445	0.12241	0.118512	PLEKHO2
QrqXuuOv5NfXV_1QwI	11.3519	11.9634	11.3245	12.0601	0.735598	2.41e-11	0.611455	1.05e-09	0.0273748	0.676866	-0.0967681	0.148572	11.0791	11.7639	11.209	11.8855	0.676555	0.000157109	0.684804	0.000142393	-0.129914	0.292934	-0.121665	0.323059	RUSC1
TsKukK30d7rT1OSBNI	8.19777	8.99088	8.19309	8.92867	0.735586	7.37e-11	0.793111	1.52e-11	0.00468603	0.945994	0.0622104	0.372361	8.17	8.67938	8.20387	8.58936	0.38549	0.000131586	0.509379	1.2e-05	-0.0338753	0.615194	0.0900135	0.197531	ZNF816A
TleWgkj4Ukgexe_KR8	9.33834	10.1385	9.29289	10.0285	0.73557	2.06e-10	0.80018	3.61e-11	0.0454529	0.533557	0.110063	0.138879	8.97518	9.71274	8.90107	9.55072	0.649654	0.000256772	0.737563	9.19e-05	0.0741121	0.549311	0.162021	0.204795	KEAP1
uBtOLsLkDS6CiaQHqE	8.00125	8.66791	8.1366	8.87209	0.735491	4.83e-09	0.666661	3e-08	-0.135357	0.121652	-0.204187	0.0232686	8.40496	8.83043	8.79538	8.96832	0.172938	0.304197	0.42547	0.0232513	-0.390422	0.0340348	-0.13789	0.408219	ANKRD1
f2eKp70UU1291KtCgs	10.56	11.2939	10.5803	11.3154	0.735111	1.44e-12	0.733936	1.5e-12	-0.020302	0.724307	-0.0214767	0.709103	10.4975	10.702	10.4374	10.6434	0.205924	0.196889	0.204509	0.199739	0.0600593	0.695681	0.0586447	0.702453	TIMM22
66rrbngtBIl.Fe54AA	11.2092	11.7795	11.1985	11.9328	0.734329	1.21e-09	0.570322	1.3e-07	0.010697	0.892718	-0.15331	0.0621326	11.0835	11.4117	11.0578	11.2949	0.237136	0.212425	0.328116	0.0947692	0.0257686	0.887956	0.116748	0.527229	BOP1
KdBVGQvXieBOiQqirg	7.99062	8.60822	8.26506	8.99934	0.734283	9.32e-11	0.6176	2.96e-09	-0.274432	0.000536119	-0.391115	6.88e-06	7.98382	8.61733	8.0775	8.68915	0.611652	9.22e-07	0.633507	6.6e-07	-0.0936736	0.14541	-0.0718187	0.254238	NOL3
3dnuL.aupIZHvg3rJQ	10.2624	11.0188	10.0761	10.8101	0.734013	2.62e-11	0.756369	1.39e-11	0.186374	0.0083174	0.20873	0.0036305	10.1784	10.7045	10.0639	10.6597	0.595732	0.0202094	0.526076	0.0352872	0.114474	0.609611	0.0448182	0.840675	SAFB2
cRUpDfl96.fUlE_If0	11.1918	11.8345	11.1205	11.8544	0.733933	5.43e-11	0.64269	8.08e-10	0.071314	0.299663	-0.0199292	0.769688	12.2397	12.5217	12.3513	12.3611	0.00975504	0.923047	0.28193	0.0163847	-0.111603	0.283022	0.160572	0.133268	FHL2
WbfQoVL541QQCtQAqU	8.60139	9.25745	8.58436	9.31816	0.733806	2.61e-10	0.656056	2.4e-09	0.0170368	0.816542	-0.0607133	0.411341	8.75237	9.32141	8.96002	9.46825	0.508234	0.000625773	0.569043	0.000263783	-0.20765	0.0757429	-0.14684	0.192109	NAMPT
iJCCeiZxeCpiBX9FhI	8.15912	8.99968	8.11205	8.84477	0.732722	3e-10	0.840565	1.75e-11	0.0470684	0.525293	0.154911	0.0440748	8.00127	8.58947	8.08901	8.78574	0.696722	1.84e-05	0.588202	7.93e-05	-0.0877487	0.370916	-0.196269	0.0619584	AKAP8L
Bt6KgN6YBfb_Kh47i4	11.5872	12.3351	11.4576	12.1901	0.732516	7.55e-12	0.747899	4.83e-12	0.129649	0.0442967	0.145031	0.025858	11.2053	11.7267	11.3699	11.8216	0.451704	6.92e-05	0.521357	2.01e-05	-0.164583	0.0417895	-0.0949292	0.209129	RNF114
lVNDNKJeJOLwJO6Ol4	8.9985	9.78332	9.01909	9.75141	0.732329	5.15e-11	0.784819	1.2e-11	-0.0205856	0.761253	0.0319053	0.638145	8.78197	9.33355	8.77419	9.23948	0.465287	4.23e-05	0.551574	9.44e-06	0.00778263	0.912255	0.0940696	0.201208	LRRC37B
odt_nS6.rvV23kegHE	8.96106	9.50726	8.7334	9.46562	0.732222	1e-10	0.546202	2.98e-08	0.227658	0.00297647	0.0416375	0.552782	9.08457	9.26586	8.94071	9.17622	0.235514	0.129765	0.181298	0.232918	0.143857	0.337661	0.0896416	0.544593	URB2
3IFqUIJKCX5oi4aIN4	8.32842	9.28058	8.36991	9.10203	0.732122	7.63e-10	0.952153	3.22e-12	-0.0414842	0.592355	0.178547	0.0279001	8.33194	9.04158	8.49341	9.1789	0.685488	0.000949626	0.709641	0.000738704	-0.161475	0.307013	-0.137322	0.381633	DGCR14
cXkJSHGV_SOnfDpAXk	7.80217	8.44504	7.8755	8.60707	0.731569	1.27e-11	0.642875	1.88e-10	-0.0733378	0.252698	-0.162032	0.0158903	8.0166	8.36286	8.0939	8.47401	0.380113	0.0318879	0.346261	0.0467001	-0.0772991	0.624845	-0.111151	0.484718	NUP98
BqwYWft.rdwVw3ep_U	8.15863	8.92284	8.49898	9.22979	0.730805	2.59e-10	0.764209	1.04e-10	-0.340354	8e-05	-0.306949	0.000264726	8.43406	8.96469	8.37119	8.99712	0.625935	0.000445296	0.530638	0.00147733	0.0628669	0.62242	-0.0324307	0.7986	GPATCH3
0qj69SFVwkxcDUSOe4	8.04417	8.9267	8.07551	8.80569	0.730176	2.32e-10	0.882529	4.35e-12	-0.0313439	0.66655	0.121009	0.104735	8.12804	8.5754	8.07277	8.50836	0.435592	0.000529386	0.44736	0.000432719	0.055272	0.544433	0.0670401	0.464139	ZNF442
fKV4uJIooeyriKgIA4	8.64811	9.45887	8.52256	9.25267	0.730104	5.62e-11	0.810754	6.12e-12	0.12555	0.0730429	0.206199	0.0050562	8.56681	9.02719	8.39947	8.81099	0.411511	0.0186187	0.460376	0.0104706	0.16734	0.282601	0.216205	0.172772	SLC41A1
6IT6IKCQKiKJWE2S1U	7.76925	8.74575	7.82688	8.55667	0.729794	1.3e-10	0.976494	2.51e-13	-0.0576267	0.417134	0.189074	0.0120553	7.83051	8.40056	7.77973	8.14897	0.369236	0.0173109	0.570047	0.00129159	0.0507777	0.705128	0.251589	0.0817518	CCDC137
xkFFEWNPSSU0EuKQh4	8.82187	9.69066	8.87347	9.60311	0.729647	2.18e-11	0.868789	4.98e-13	-0.0515919	0.428413	0.08755	0.184081	8.90625	9.38619	9.03204	9.43475	0.402703	0.00605505	0.479942	0.00200705	-0.125799	0.307457	-0.0485595	0.687073	ZNF621
EX5f9J_FeQzBORKXn4	9.9498	10.795	9.87257	10.6021	0.729554	1.67e-11	0.845159	6.91e-13	0.0772241	0.233688	0.192829	0.00538414	9.52207	10.0548	9.75521	10.1922	0.436981	0.000449539	0.532736	9.28e-05	-0.233142	0.0219524	-0.137387	0.142596	ZNF274
ZBCiMqyE_x0upfqlyU	7.95047	8.81265	8.02345	8.75249	0.729037	2.91e-11	0.862182	7.84e-13	-0.0729874	0.271602	0.0601574	0.362998	8.30791	8.71304	8.20184	8.68209	0.480254	0.00325107	0.405129	0.00895109	0.106073	0.419804	0.0309484	0.811152	KLHL18
6qPyUIkSH6PX3tXVRc	10.2166	11.1622	10.2523	10.98	0.7277	5.43e-12	0.945574	1.61e-14	-0.0357122	0.556303	0.182161	0.00545647	10.6438	11.0496	10.525	10.9271	0.402059	0.00850669	0.405789	0.00807736	0.118717	0.360771	0.122446	0.346509	IER5
3o9516f595p9rohLzo	9.28714	9.97411	9.36222	10.0897	0.727489	6.94e-11	0.686978	2.25e-10	-0.0750808	0.276833	-0.115591	0.0993526	9.46413	9.67401	9.3826	9.76572	0.383118	0.0873403	0.209883	0.324562	0.0815245	0.696048	-0.0917107	0.660641	DHX37
uqkfDrRfsEv_7B1S44	8.30033	8.75479	8.51388	9.24057	0.726693	4.13e-11	0.454467	3.06e-07	-0.213555	0.00332277	-0.485781	9.8e-08	8.54581	9.40422	8.62393	9.11501	0.491086	0.0193082	0.858409	0.000619992	-0.0781198	0.668944	0.289203	0.13329	PTGER4
WqCXobedHojhG5uq74	9.06972	10.0925	9.21648	9.94306	0.726582	9.01e-09	1.02273	9.2e-12	-0.146753	0.101287	0.149399	0.0955938	9.31261	10.0755	9.30738	10.0532	0.745868	0.0497605	0.762886	0.0456126	0.00523128	0.987871	0.0222491	0.948451	SNHG7
cVFFf.ClLwcxxLQxbo	7.81487	8.78677	7.9023	8.62811	0.72581	2.55e-10	0.971894	5.13e-13	-0.0874211	0.234683	0.158663	0.0364692	7.97207	8.27506	8.24643	8.51922	0.272791	0.0681792	0.302994	0.0464165	-0.274359	0.0668434	-0.244155	0.0974275	RSRC2
Nic3g59cAJitXUBb7Q	7.22915	8.06028	7.05148	7.77629	0.724807	2.87e-10	0.831133	1.68e-11	0.177661	0.0209843	0.283986	0.000580468	7.84996	8.42642	7.68229	8.03286	0.350573	0.020618	0.576466	0.00106797	0.167671	0.220122	0.393564	0.0115157	IL12A
TuXZF9BpOgq9EfqIB0	9.23021	9.95065	9.1361	9.86084	0.724744	5.45e-10	0.720448	6.13e-10	0.0941091	0.217815	0.0898122	0.238924	9.10386	9.49029	9.07689	9.63075	0.55386	0.00152659	0.386431	0.0134313	0.0269613	0.839611	-0.140467	0.304099	ZNF700
opVElXnh0AQcOB3oJU	7.79603	8.46832	7.73102	8.45533	0.724308	2.35e-11	0.672288	1.11e-10	0.0650085	0.318391	0.0129893	0.840453	7.91021	8.43033	8.14428	8.55488	0.410592	0.0374398	0.52012	0.0123731	-0.234072	0.202703	-0.124545	0.485331	C6ORF48
BH0VaJaHfGG43o1Lq4	10.2748	11.0432	10.3377	11.0609	0.723204	8.33e-09	0.768388	2.63e-09	-0.0628608	0.469064	-0.0176771	0.837886	10.5956	11.1077	10.406	10.8492	0.443239	0.0145518	0.51211	0.00662426	0.189592	0.237857	0.258462	0.117427	METTL11A
l.lN1d5EHxf7u39eCE	9.39276	10.173	9.26682	9.98947	0.722646	4.12e-10	0.78025	8.62e-11	0.125941	0.0976754	0.183546	0.0190123	9.06935	9.74262	9.34449	9.80074	0.456251	0.00661616	0.673265	0.000486759	-0.275137	0.0675679	-0.0581229	0.6752	NPIP
lpflJe7n7qBF_xeJ8Q	10.5129	11.1152	10.5007	11.2232	0.722571	2.58e-11	0.602331	1.06e-09	0.012219	0.850074	-0.108021	0.103755	10.1703	10.8818	10.3449	11.1067	0.761786	0.000645137	0.711464	0.00105953	-0.174571	0.29534	-0.224893	0.185031	AXUD1
KkWOREWRVFHsd4D6Ys	11.638	12.3651	11.5146	12.2371	0.722552	1.41e-10	0.727011	1.24e-10	0.123474	0.0874918	0.127933	0.0772641	11.4598	11.9015	11.4897	11.9655	0.475833	0.00352388	0.441754	0.00555464	-0.0299025	0.818024	-0.0639815	0.624136	RNPS1
EgX.UL43NS4bpeupv0	10.9599	12.0694	11.2858	12.0082	0.722465	2.29e-11	1.10943	1.63e-15	-0.32582	2.71e-05	0.0611458	0.345587	11.4907	12.0324	11.4294	12.0091	0.579756	0.000756498	0.541693	0.00123088	0.0613432	0.628891	0.0232807	0.853748	TMEM158
oKlS6.xgzqDlegq1F8	8.91268	9.73734	8.91298	9.63542	0.722445	8.98e-11	0.824661	5.5e-12	-0.000297879	0.996535	0.101919	0.145921	8.69906	9.18996	8.61412	9.10891	0.494793	0.00026158	0.490897	0.000278327	0.0849457	0.373886	0.0810498	0.395375	ZNF7
xohIhIpYJ3UoAoko4Q	9.98211	10.5301	9.85996	10.5819	0.72193	1.83e-10	0.548021	3.69e-08	0.122155	0.094352	-0.0517536	0.468155	9.76454	10.1529	9.70153	10.0404	0.338903	0.063151	0.38832	0.0375238	0.0630034	0.70671	0.112421	0.50521	PELP1
Ep7FbYOi.43Z4v6L6o	9.16067	10.2055	9.20099	9.9225	0.721516	8.15e-11	1.04482	2.54e-14	-0.0403224	0.555656	0.282979	0.00030178	9.37843	9.87082	9.07282	9.73626	0.663438	0.000157005	0.492396	0.00147982	0.30561	0.0233125	0.134567	0.268042	ZNF419
KQootXnp3hizgjg5XQ	10.859	11.4092	10.8127	11.534	0.72131	6.12e-12	0.550203	1.61e-09	0.0463666	0.444592	-0.12474	0.0469723	10.5282	10.9955	10.5672	11.0576	0.490391	0.00226271	0.467317	0.00309649	-0.0390605	0.755057	-0.0621345	0.620998	RIOK2
TLd3FeqKBLp90iXqkw	8.8462	9.88693	9.0235	9.74464	0.721138	1.12e-10	1.04072	3.89e-14	-0.177296	0.0158552	0.142291	0.0482356	9.13463	9.7456	8.98111	9.63433	0.653222	6.54e-05	0.610966	0.000114231	0.153517	0.161538	0.111261	0.299326	TRIM11
36U54eVFuSkIBN7Un4	9.69042	10.7397	9.91513	10.6356	0.720493	4.7e-10	1.04929	1.56e-13	-0.224708	0.00523758	0.104093	0.16883	9.8099	10.6311	9.81699	10.5707	0.753703	8.08e-06	0.821237	3.68e-06	-0.00708419	0.940461	0.0604503	0.527994	SCNM1
loOghU3N391AVCACA0	10.9627	11.8292	10.9428	11.6627	0.719869	5.95e-09	0.866523	1.53e-10	0.0198344	0.814396	0.166489	0.0574561	10.4624	11.0524	10.5874	11.0107	0.423323	0.0218589	0.590026	0.0035193	-0.125001	0.443989	0.0417019	0.795837	NOP56
KSlWkkecfqKJR9F.s8	9.22831	10.1207	9.57516	10.295	0.719846	1.43e-09	0.892404	1.78e-11	-0.346844	0.00014807	-0.174286	0.033873	9.32426	9.97819	9.32688	9.67024	0.343368	0.138499	0.653926	0.0116461	-0.00261181	0.990491	0.307946	0.179536	AKIRIN1
fRrtH9Tq9Lzea0FGt4	9.53517	10.3034	9.42374	10.1433	0.719543	5.31e-11	0.768189	1.34e-11	0.111431	0.103494	0.160078	0.0227347	9.3039	9.86211	9.44408	10.0376	0.593512	5.27e-05	0.55821	8.83e-05	-0.140183	0.150083	-0.175485	0.0792914	SHPK
oUxq_v0XXS1flxVLiI	8.06372	8.8693	8.17936	8.89817	0.718813	9.17e-11	0.805582	8.34e-12	-0.115644	0.099674	-0.0288746	0.673089	7.60052	7.94447	7.64524	7.88453	0.239284	0.0101696	0.343955	0.00103559	-0.0447269	0.570435	0.059944	0.44984	CXCL16
Bhnt0F1F2aaBWKEol0	9.24913	10.1099	9.15794	9.8756	0.717656	1.37e-10	0.860751	2.94e-12	0.0911929	0.197337	0.234288	0.00225038	9.19901	9.55266	9.44825	9.84925	0.401004	0.00729701	0.353649	0.0144063	-0.249242	0.0645313	-0.296597	0.0328499	BTF3
Zle_ESt.XCnkK.Keuk	11.8196	12.721	11.9099	12.6272	0.717262	8.37e-10	0.901317	7.46e-12	-0.0903111	0.241511	0.0937437	0.224576	11.6945	12.4025	11.8707	12.4258	0.555099	0.00174605	0.708002	0.000294303	-0.176185	0.213045	-0.0232817	0.864193	CCND3
3rTUn7X8tLI3KB0Uug	8.82626	9.57726	8.74742	9.46444	0.717014	2.11e-09	0.750999	8.5e-10	0.0788332	0.327203	0.112818	0.165049	8.54578	9.34608	8.71552	9.27927	0.563752	0.000859745	0.800301	5.38e-05	-0.169742	0.192958	0.0668065	0.595289	ZMYM5
6ipCUUDxcp4ryIj6Uk	9.14453	9.93225	9.44435	10.1603	0.715987	5.95e-10	0.787723	8.55e-11	-0.299826	0.000425268	-0.22809	0.00488227	10.6875	10.9663	11.2534	11.036	-0.217316	0.249502	0.278776	0.147577	-0.565816	0.0094637	-0.0697246	0.703407	EMP1
6Nd4gBJUSh6tdfNbfk	11.1348	11.9076	11.0935	11.8095	0.715981	2.98e-10	0.772772	6.22e-11	0.0412581	0.568348	0.0980491	0.181658	10.9386	11.3941	10.6636	11.2928	0.629161	0.00110723	0.455476	0.00860293	0.275047	0.0785385	0.101362	0.487933	C12ORF41
xYd6rrnZcXl3WJ10Pc	7.5611	8.38578	7.46311	8.1789	0.71579	9.03e-12	0.824679	4.12e-13	0.0979852	0.116819	0.206874	0.00210389	7.65162	7.9557	7.65022	7.99394	0.343719	0.00095633	0.30408	0.0022292	0.00140321	0.985512	-0.0382355	0.622847	DPF1
Zh6jfgKrA30mAEppgc	8.17664	8.92363	8.21668	8.93159	0.714908	3.23e-09	0.74699	1.38e-09	-0.040041	0.62284	-0.00795919	0.921936	8.38934	8.86204	8.55391	8.91732	0.363409	0.00927314	0.472698	0.00184388	-0.164571	0.178339	-0.0552808	0.637775	LOC649169
cqW9.cK7azuqLrEA60	10.7456	11.7102	10.5261	11.2406	0.714481	4.77e-12	0.964584	5.86e-15	0.219467	0.000926442	0.46957	2.16e-08	10.4113	11.0669	10.3545	11.023	0.668571	8.43e-05	0.655639	9.92e-05	0.0568289	0.607933	0.0438965	0.691124	SFRS17A
TlR9ju_9_2R8qE0NCg	9.07452	9.48209	8.84662	9.56	0.713383	1.2e-10	0.407561	2.92e-06	0.227907	0.00255311	-0.0779138	0.262682	8.7587	8.97196	8.88109	9.16893	0.287837	0.166863	0.213255	0.295603	-0.122388	0.540976	-0.196971	0.33213	C5ORF35
ulC0Eu3eq6TX_R4D8Q	9.21239	10.0052	9.42527	10.1382	0.712958	2.04e-10	0.792785	2.25e-11	-0.212887	0.00531898	-0.133061	0.0679519	8.9959	9.53261	8.92837	9.50114	0.572773	0.00048036	0.536717	0.000778709	0.0675326	0.567926	0.0314764	0.788776	TMEM170A
09Jkl_l2qSepVdO5S8	9.45971	10.2518	9.67263	10.3854	0.712806	8.93e-11	0.792058	9.75e-12	-0.212921	0.00391361	-0.133669	0.0569888	9.44355	10.0575	9.57923	10.4016	0.822341	0.000175613	0.613911	0.00156397	-0.135673	0.36915	-0.344104	0.0377119	ADRM1
3CxBSZ.pBjqeTiWeh4	7.81241	8.77998	7.93232	8.64463	0.712309	2.2e-08	0.967571	5.39e-11	-0.119903	0.188736	0.135359	0.139719	8.21521	8.42617	8.19916	8.45661	0.257447	0.00814237	0.21096	0.0226649	0.0160416	0.842796	-0.0304452	0.707344	PUS1
ig726CpSi9e4BSjHkk	8.38274	8.96015	8.3129	9.02501	0.712112	2.92e-12	0.577408	2.4e-10	0.069842	0.231421	-0.0648628	0.265459	8.46311	8.85553	8.57208	9.03179	0.459707	0.171199	0.392419	0.237035	-0.108971	0.734434	-0.17626	0.584942	MEX3B
EJJIm5SWS7_ol4KCHg	10.3969	11.2093	10.3574	11.0691	0.711623	9.53e-10	0.812387	6.5e-11	0.0394758	0.604157	0.14024	0.0739038	10.1164	10.8448	10.2331	11.0423	0.809226	3.99e-05	0.728414	9.7e-05	-0.116713	0.349166	-0.197525	0.126949	XAB2
lN.lKFCMhVJl_uSCeg	8.32659	9.18995	8.42481	9.13602	0.711203	1.21e-09	0.863364	2.31e-11	-0.0982276	0.208273	0.0539325	0.484754	8.44722	9.08896	8.56074	9.001	0.440261	0.000314687	0.64174	1.33e-05	-0.11352	0.201737	0.0879589	0.314892	LOC729774
9VqslPr36N7vIOLn9U	9.02052	9.75277	8.75518	9.46637	0.711193	2.09e-10	0.732244	1.15e-10	0.265343	0.000806161	0.286394	0.00037132	8.65764	9.09963	8.62388	9.0505	0.426623	0.00120505	0.441992	0.000936912	0.0337641	0.734017	0.0491323	0.622111	POLR3A
uo4qR7mizrR4oPQ6SY	8.37988	8.99691	8.61237	9.32347	0.711103	6.33e-11	0.617036	1.12e-09	-0.232494	0.00160611	-0.326561	4.03e-05	9.14276	9.70102	9.08888	9.40404	0.315164	0.0245239	0.558253	0.000817339	0.0538875	0.662315	0.296976	0.0319305	CENPV
B0R6ZwlcQu0oe6AJfU	8.49134	9.24821	8.35755	9.06847	0.710922	1.29e-10	0.756874	3.52e-11	0.133788	0.0603561	0.179739	0.0139839	8.2478	8.67213	8.27022	8.86364	0.593417	9.31e-05	0.424336	0.00123015	-0.0224261	0.820732	-0.191508	0.0742678	ZNF274
utLUKKzvfUQSX3SXec	8.969	9.81815	8.89017	9.60098	0.710807	1.56e-11	0.849156	3.26e-13	0.0788277	0.211378	0.217176	0.00162072	8.91953	9.3479	8.8903	9.33623	0.445931	0.00981307	0.428373	0.0121719	0.0292281	0.840154	0.0116708	0.935755	ALKBH1
EMSF.koXji4V96J6Uo	8.27041	8.88455	8.29954	9.01027	0.710731	2.33e-10	0.614145	4.15e-09	-0.0291364	0.680741	-0.125722	0.0845313	8.37815	8.87114	8.52185	9.00718	0.485328	0.000198956	0.492992	0.000175464	-0.143696	0.127051	-0.136032	0.146319	PISD
W0X27t9Lt0_01efe.o	12.4071	12.9962	12.2299	12.9405	0.710537	8.04e-12	0.589077	3.96e-10	0.177164	0.00641083	0.0557039	0.358551	11.9447	12.6778	11.9048	12.6024	0.697569	6.61e-05	0.733067	4.34e-05	0.0398858	0.72151	0.0753838	0.503964	RBM22
iaYjeBW3Vq57Ay3jAY	9.03301	9.74434	8.78022	9.49075	0.710528	5.77e-12	0.711336	5.63e-12	0.252788	0.000221893	0.253596	0.000214119	8.91528	9.18563	8.92563	9.40517	0.479543	0.0184191	0.270348	0.145326	-0.0103489	0.953078	-0.219544	0.228859	LUC7L
ZS.1LRPrlPSh1J78Sg	8.6846	9.30328	8.492	9.20237	0.710369	8.44e-12	0.618681	1.53e-10	0.192606	0.00347053	0.100918	0.103233	8.94134	9.1664	8.74433	8.96698	0.222651	0.0199871	0.225056	0.0189796	0.197013	0.0346522	0.199418	0.0329141	YOD1
oHjV5_5KUuinfqfogQ	9.00588	9.67603	9.12251	9.83262	0.710108	7.55e-11	0.670144	2.48e-10	-0.11663	0.090291	-0.156593	0.0260538	8.81756	9.37307	8.94069	9.25152	0.310831	0.0402653	0.555511	0.00172472	-0.123125	0.374389	0.121555	0.380276	SLC29A1
op.x0idEn20E0iD0Z4	7.79217	8.58853	7.62432	8.33362	0.709294	1.78e-11	0.79637	1.47e-12	0.167842	0.0116929	0.254918	0.000352821	7.87658	8.38267	7.87865	8.3938	0.515155	4.24e-05	0.50609	4.94e-05	-0.00207387	0.97884	-0.0111389	0.886773	ZNF383
iXxN6egJIl16gRN6eQ	8.84266	9.65036	8.72832	9.43709	0.708766	6.16e-10	0.8077	4.27e-11	0.114337	0.131118	0.213271	0.00745834	8.53194	8.97758	8.70621	9.2783	0.572094	0.0449512	0.445641	0.105109	-0.174269	0.502706	-0.300722	0.257503	XRCC3
HnsnX6pArHDV.SRVR0	12.3269	13.017	12.377	13.0847	0.707678	1.38e-11	0.690162	2.35e-11	-0.0501723	0.417373	-0.0676889	0.276483	12.1713	12.7422	12.1813	12.8983	0.716968	0.00161774	0.570921	0.00682259	-0.00998812	0.954156	-0.156035	0.378465	SF3B4
WBSkpcDEeVC6V97ukE	7.5179	8.17565	7.51762	8.22475	0.707124	1.13e-11	0.65775	5.2e-11	0.000274332	0.996401	-0.0490989	0.422578	7.74716	7.77651	7.69161	7.93156	0.239955	0.16947	0.0293492	0.860145	0.0555537	0.73926	-0.155052	0.361688	HS.163264
ofV4JCIczpfS5Ah9IU	8.86332	9.49326	8.60219	9.30926	0.707073	1.08e-10	0.629939	1.11e-09	0.261134	0.00065075	0.184	0.0110832	8.76642	8.96003	8.8627	9.15797	0.295271	0.0225158	0.19361	0.10855	-0.09628	0.402311	-0.197941	0.101784	AMMECR1L
NvkTSXb3V1HoOTu9Hk	7.5712	8.33972	7.58305	8.28994	0.706893	3.68e-11	0.768521	6.25e-12	-0.011846	0.85388	0.0497816	0.441555	7.80581	8.15116	7.84616	8.27721	0.431044	8e-05	0.345354	0.000469756	-0.0403549	0.570217	-0.126045	0.0959258	CXORF15
ZIloRe5HZ1sXoXng0w	8.29338	9.06507	8.31679	9.02295	0.706162	2.88e-11	0.771686	4.34e-12	-0.0234041	0.712742	0.0421199	0.508886	8.0893	8.52925	8.35121	8.58244	0.231233	0.0198146	0.439952	0.000339552	-0.261907	0.0105015	-0.0531877	0.540535	SETD4
3TD0xLVXvjqXcr3.eU	7.70887	8.62587	7.6943	8.40039	0.706099	5.96e-11	0.917008	2.1e-13	0.0145692	0.824662	0.225478	0.00192582	7.98403	8.26199	8.00943	8.33882	0.329383	0.000777995	0.277962	0.0025212	-0.0254041	0.724913	-0.0768252	0.298927	HS.529514
EiJOOub_JtLCYiAoaY	10.6099	11.376	10.606	11.3121	0.706078	8.72e-12	0.766072	1.49e-12	0.00392132	0.947893	0.0639155	0.292214	10.7326	11.4295	10.8818	11.4071	0.525265	0.000315997	0.696881	3.06e-05	-0.149205	0.163236	0.0224108	0.826029	NGDN
HuyJCRv9RdHt1NdRd4	9.43075	10.1485	9.49827	10.2041	0.705877	3.67e-10	0.717707	2.62e-10	-0.0675204	0.351295	-0.0556902	0.44075	9.45153	9.66702	9.27114	9.77994	0.508799	0.0127545	0.215495	0.231022	0.18039	0.310989	-0.112914	0.519508	SLC5A6
ZKTWWVbtk16DAO6d6Q	7.50096	7.83233	7.72225	8.4274	0.70515	2.73e-10	0.331368	7.4e-05	-0.221293	0.00407789	-0.595075	7.56e-09	8.27636	9.55942	7.95602	8.60274	0.646714	0.00712614	1.28306	4.95e-05	0.320339	0.12787	0.956684	0.000526416	CENTA1
EueEEqfOK3OxfDdv3U	9.22335	9.80149	9.14646	9.85146	0.705007	1.05e-10	0.578135	5.36e-09	0.076897	0.260343	-0.0499742	0.461165	8.74721	9.22734	8.87371	9.23452	0.360812	0.00306749	0.48013	0.000410163	-0.126503	0.207071	-0.00718474	0.940529	NFXL1
E4BKZc.DYSIVRcf6l4	8.11112	8.92991	8.08816	8.79301	0.704853	3.93e-11	0.818783	1.59e-12	0.0229627	0.721414	0.136892	0.0414299	8.10407	8.51425	8.2586	8.48662	0.22802	0.105712	0.410185	0.00927645	-0.154535	0.256458	0.0276302	0.834132	KCTD5
ZPE6v1Se.maX6JFRIo	7.57862	8.18516	7.61043	8.31528	0.704845	2e-10	0.606535	3.9e-09	-0.0318118	0.648272	-0.130121	0.0705926	7.90644	8.29039	7.85211	8.16907	0.316956	0.000438878	0.383958	9.53e-05	0.0543243	0.405193	0.121326	0.0803413	RCE1
foUSTdVfTigKTp6oeg	7.97216	8.88464	8.04765	8.75133	0.703688	3.42e-09	0.912486	1.78e-11	-0.0754879	0.350704	0.133311	0.105512	8.25844	8.58153	8.21196	8.77272	0.560757	0.00111913	0.323095	0.0272652	0.0464792	0.719232	-0.191182	0.158507	SULT1A1
NwOS_7UvopSrFE7RKY	9.03648	9.74895	8.8198	9.52294	0.703139	1.57e-10	0.712475	1.19e-10	0.216679	0.00379725	0.226014	0.00270624	8.55776	8.90577	8.77515	9.13845	0.363304	0.016823	0.348003	0.0207306	-0.217383	0.118426	-0.232684	0.0973563	SPTY2D1
opL3unr.rLWp0T3RHk	9.33569	10.1862	9.36483	10.0673	0.702495	8.57e-11	0.850528	1.46e-12	-0.0291466	0.662005	0.118887	0.0832058	9.22856	9.72769	9.30544	9.72756	0.42212	0.00534197	0.499127	0.00183577	-0.0768748	0.536604	0.000131781	0.999147	NUPL2
3RSV_0DjtU3wU7kP7U	10.1725	10.686	9.79475	10.4972	0.702406	6.84e-10	0.5135	2.23e-07	0.377729	2.36e-05	0.188823	0.0158682	9.71176	10.3298	9.46791	10.1601	0.692195	3.24e-05	0.617989	8.52e-05	0.243848	0.0333214	0.169643	0.117686	RNF103
HlEop_ypN9SuqAS3yM	9.68338	10.485	9.65356	10.3559	0.702347	1.2e-10	0.801652	7.48e-12	0.0298157	0.659971	0.129121	0.0652541	9.5051	10.026	9.82945	10.2726	0.443178	4.12e-05	0.520878	9.9e-06	-0.324344	0.000515061	-0.246644	0.00344358	NAT9
HUlWOSiJ7V_fUj65JA	8.87287	9.69084	8.78905	9.49137	0.702314	3.7e-10	0.81797	1.58e-11	0.0838162	0.247352	0.199472	0.00928352	8.90177	9.25693	8.89372	9.3144	0.420682	0.00042884	0.355163	0.00146903	0.00804942	0.924448	-0.0574692	0.503109	SUPV3L1
Zi7554JE1_Q7qLkSi0	11.0809	11.905	11.1115	11.8136	0.702168	1.09e-10	0.824106	3.7e-12	-0.0305699	0.650328	0.0913681	0.182451	10.7088	11.3687	11.1088	11.4959	0.387127	0.00252864	0.659918	4.28e-05	-0.399983	0.00203699	-0.127191	0.221988	EIF2B2
ui.s0dBNKo5eKLmJ1E	8.43348	9.35494	8.55829	9.26045	0.702158	6.29e-11	0.921467	1.76e-13	-0.124811	0.0658302	0.0944974	0.157679	8.62858	9.0421	8.51215	9.02236	0.510204	0.000254003	0.413526	0.00121894	0.116424	0.242394	0.0197463	0.837529	ZSCAN21
KO51fUnriKKLyJ62.4	9.34472	10.2343	9.71113	10.4122	0.701068	2.25e-11	0.889574	1.25e-13	-0.36641	3.33e-06	-0.177905	0.00794511	9.34338	10.1308	9.24253	10.0058	0.763294	3.15e-06	0.787427	2.36e-06	0.100847	0.259905	0.12498	0.169396	IDS
EYR7oeBEeCd46gBeuE	8.93284	9.7768	9.01223	9.7132	0.70097	9.31e-11	0.843964	1.8e-12	-0.0793885	0.240335	0.0636056	0.344454	8.89687	9.51266	8.87391	9.43183	0.557924	0.00943313	0.615788	0.00535599	0.0229574	0.898452	0.0808221	0.654724	ABHD5
Nhu93rVO3yapOsa.bk	9.1112	9.85827	8.92393	9.6248	0.700874	1.19e-09	0.747072	3.33e-10	0.187266	0.019301	0.233464	0.00453926	8.88834	9.22896	8.95421	9.48743	0.533226	0.00045538	0.34062	0.00880287	-0.0658679	0.547157	-0.258474	0.0339362	CARKD
6Luhx00tuunlOSnZTk	7.68047	8.49197	7.61788	8.31724	0.69936	1.41e-09	0.811495	7.01e-11	0.0625979	0.4141	0.174733	0.0288968	7.82006	8.26353	7.87009	8.16832	0.298233	0.000408173	0.443475	1.5e-05	-0.0500311	0.410599	0.0952109	0.132721	ECE2
ipXV5HVd_ebvj_ikeQ	11.7192	12.3925	12.1009	12.7988	0.69797	6.88e-11	0.673286	1.45e-10	-0.381648	3.77e-06	-0.406333	1.45e-06	11.6367	12.5165	11.7302	12.4124	0.682223	0.000136597	0.879859	1.55e-05	-0.0935161	0.439091	0.10412	0.390644	ATP6V0B
ldIp7Ktfq8SJaogYL0	8.98406	9.73627	9.04614	9.7433	0.697155	6.28e-07	0.752218	1.77e-07	-0.062088	0.561295	-0.0070257	0.947411	8.85015	9.51486	8.54264	9.17436	0.631718	0.00559861	0.664712	0.00411208	0.307506	0.119879	0.340501	0.0889598	TOR3A
rJ4oJcid0gktf4nrso	11.3537	11.9901	11.1069	11.804	0.697034	7.3e-11	0.636393	4.67e-10	0.24676	0.000817174	0.186119	0.00824423	11.0891	11.5585	11.2454	11.5439	0.298483	0.163374	0.469437	0.0391551	-0.156327	0.449598	0.0146272	0.94279	RPL34
c7XeqIK5TrfK7e5VKE	8.02956	8.63321	8.56771	9.2646	0.696893	1.43e-11	0.60365	2.83e-10	-0.53815	2.74e-09	-0.631393	1.13e-10	8.39339	9.10995	8.37684	9.15411	0.777265	2.91e-06	0.71656	6.15e-06	0.0165509	0.850106	-0.0441541	0.616065	MYD88
roC6BSA65Qp7p71f24	9.5871	10.404	9.7258	10.4226	0.696766	1.2e-10	0.816913	4.18e-12	-0.138704	0.0471139	-0.018557	0.782249	9.6928	10.2196	9.73858	10.2613	0.522755	0.00806644	0.52677	0.00772504	-0.0457758	0.780323	-0.0417604	0.799097	STK19
KUK7wqjLF1Q9CSIB4U	8.62882	9.4279	8.50757	9.20403	0.696467	5.66e-10	0.799082	3.39e-11	0.121254	0.103128	0.223869	0.0044786	8.42777	8.91842	8.35628	9.02444	0.668151	0.0029709	0.490653	0.0171913	0.0714809	0.688231	-0.106017	0.553658	HHEX
TCVe4KEEVefqIi1TtQ	9.21217	10.0149	9.35071	10.0469	0.696223	6.95e-10	0.802758	3.79e-11	-0.138534	0.0671628	-0.0319988	0.662262	9.20848	9.82568	9.10832	9.76904	0.660722	0.00436877	0.617201	0.006563	0.100161	0.593988	0.0566397	0.761961	FDX1L
KBUqfyCninqo_fgtKI	9.22506	10.0485	9.14109	9.83651	0.695421	2.35e-10	0.823485	6.86e-12	0.083972	0.231726	0.212036	0.00479797	8.92046	9.33722	8.88768	9.4126	0.524925	0.000889256	0.416756	0.00417809	0.0327862	0.779403	-0.0753835	0.523025	FTSJ2
9ezChdEkHfVHhtFuE4	8.59731	9.47745	8.57729	9.27157	0.69428	9.35e-10	0.880136	6.97e-12	0.0200193	0.786947	0.205876	0.00949177	8.46011	9.08859	8.59775	9.10263	0.504878	0.000168418	0.62848	2.67e-05	-0.137641	0.148866	-0.0140387	0.876675	CENPO
rrKHQUHgF4f1V7F9JU	9.10013	9.88515	9.11223	9.80623	0.693995	5.46e-12	0.785015	3.69e-13	-0.0120994	0.833984	0.0789208	0.179349	8.75605	9.26898	8.75506	9.38139	0.626326	0.00103111	0.512923	0.00391779	0.000991658	0.99444	-0.112411	0.436556	CDAN1
l6qEigXqi1Nk7XEN50	9.38554	10.0121	9.48101	10.1749	0.693914	2.27e-10	0.626571	1.74e-09	-0.0954711	0.174123	-0.162814	0.024938	9.3208	9.76938	9.27736	9.81574	0.538376	0.00170162	0.448577	0.00546215	0.0434371	0.741692	-0.0463614	0.725085	FBXL11
6093tSS04FX0XUOF40	11.148	11.8652	11.0899	11.7837	0.693804	8.72e-10	0.717153	4.51e-10	0.0581668	0.43288	0.0815165	0.274562	10.6556	11.3524	10.7207	11.405	0.684331	0.000520426	0.6968	0.000454056	-0.065054	0.647708	-0.0525852	0.711357	POLR2C
0eL0eWt7fWJ5ve1_04	8.85399	9.74691	9.03138	9.72443	0.69305	4.57e-09	0.892926	2.8e-11	-0.17739	0.0345925	0.022486	0.779284	8.60068	9.05044	8.80376	9.46055	0.656789	0.0292333	0.449767	0.113024	-0.203086	0.451872	-0.410108	0.144446	PKMYT1
Be9JXOXCFXOeqEcSkQ	7.72447	8.50628	7.69759	8.39017	0.692589	3.73e-11	0.781807	2.81e-12	0.0268893	0.670272	0.116106	0.0746299	7.88876	8.20129	7.85905	8.2812	0.422149	6.42e-05	0.312527	0.000696575	0.0297116	0.660233	-0.0799106	0.250585	CENPO
9epLgujNHgojKCUhxE	8.82083	9.49735	8.61072	9.30322	0.6925	4.95e-10	0.676527	7.88e-10	0.210108	0.00651504	0.194135	0.0111033	9.45199	9.09275	9.49246	9.38008	-0.112373	0.311193	-0.359237	0.00640063	-0.0404662	0.709168	-0.28733	0.0208428	ATF4
xeJUooRVExbUlzceiA	9.56892	10.4435	9.58031	10.2722	0.691862	8.33e-11	0.874536	5.49e-13	-0.0113827	0.861971	0.171292	0.0139592	9.65344	10.0747	9.57813	10.0992	0.521101	9.67e-05	0.421306	0.000520536	0.0753072	0.396349	-0.024488	0.779246	FLAD1
iiipihinwAfdI0NuTU	9.41979	10.2263	9.48996	10.1816	0.691657	1.4e-09	0.806516	6.3e-11	-0.0701721	0.355401	0.0446878	0.554138	9.72817	10.2883	9.57824	10.0614	0.48318	0.000691436	0.560158	0.000222903	0.149924	0.169051	0.226902	0.0483292	TUBB2A
rSd7BdW_bQtwFCPO4c	11.8714	12.5146	11.7825	12.474	0.691436	3.88e-10	0.64321	1.63e-09	0.0888654	0.214867	0.0406398	0.565792	12.8213	13.1126	12.8172	12.8052	-0.011969	0.907559	0.291324	0.0153961	0.00409299	0.968316	0.307386	0.0116633	FHL2
fRZTUXc1FUwrVxJC6g	7.46269	8.21159	7.44056	8.13164	0.691087	1.04e-11	0.748895	1.85e-12	0.0221354	0.708991	0.0799435	0.184919	7.57499	7.95138	7.66358	8.08783	0.424259	1.77e-05	0.376393	5.03e-05	-0.0885861	0.149386	-0.136452	0.0365875	ZNF584
ZuVU025DF0uSQdfj34	7.55857	8.18666	7.38059	8.07105	0.690462	9.47e-12	0.628088	6.96e-11	0.177988	0.00532324	0.115614	0.0585055	7.69889	7.97753	7.75195	7.81361	0.0616509	0.268585	0.278641	0.000316029	-0.053064	0.33724	0.163926	0.0106484	RPL22L1
0rUl4K9wILFRl3rk4U	8.00454	8.77725	8.0119	8.7015	0.689603	3.31e-11	0.772709	2.92e-12	-0.00735212	0.906238	0.075754	0.231623	8.11549	8.51512	8.14814	8.6768	0.528662	4.04e-05	0.399629	0.000396037	-0.0326512	0.683594	-0.161685	0.0636594	SIRT7
NnyXF8AqdYEcTyXEvo	8.94383	9.63204	8.86456	9.55389	0.689326	1e-10	0.688204	1.04e-10	0.0792715	0.234983	0.0781492	0.24149	8.83449	8.95749	8.81637	9.04007	0.223701	0.189336	0.122992	0.457148	0.0181221	0.911567	-0.0825875	0.614907	PNO1
ukoevq3qjc6TUIS4R0	6.98949	7.17178	7.05007	7.73879	0.688718	4.08e-12	0.182298	0.0032104	-0.0605888	0.289027	-0.567009	2.41e-10	7.65935	9.45801	7.40776	7.90954	0.501787	0.100006	1.79866	6.05e-05	0.251595	0.385754	1.54847	0.000207599	OASL
xBeblElWXV5eiRH8g8	8.64611	9.66481	9.28267	9.97084	0.688175	1.18e-09	1.01869	3.03e-13	-0.636553	5.31e-09	-0.306033	0.00032401	8.99498	9.55767	9.11073	9.68086	0.570132	0.00412475	0.562691	0.00447179	-0.115747	0.473726	-0.123187	0.446533	TCEB3
H2peEEZMa8KT5Rcfbo	7.79179	8.51578	7.97288	8.66056	0.687679	5.9e-11	0.723986	2.01e-11	-0.181093	0.00844929	-0.144787	0.0310116	8.24909	9.0323	8.39003	8.8024	0.412376	0.148833	0.783208	0.0137242	-0.14094	0.605237	0.229892	0.40427	HS.545589
Th6f_qxCrhyBfXqHek	9.34123	10.0691	9.25428	9.9418	0.687518	4.14e-11	0.727848	1.24e-11	0.0869535	0.174822	0.127284	0.0515865	9.26896	9.84482	9.3236	9.99768	0.674076	0.000292909	0.575859	0.000954418	-0.0546419	0.674247	-0.152859	0.253201	ZNF142
HI7XSGoK.iCrSOspqU	9.80336	10.7216	9.88669	10.5742	0.687501	3.2e-10	0.918282	6.96e-13	-0.0833265	0.237002	0.147454	0.0419416	9.56346	9.97606	9.45799	9.88316	0.425166	0.0164924	0.412607	0.0191052	0.105465	0.494195	0.0929058	0.545972	CCDC97
WU.npH.DqThLv3g3i0	8.11516	8.67181	8.31445	9.0017	0.687249	1.41e-09	0.556651	7.14e-08	-0.199293	0.0125073	-0.329892	0.000152926	8.20381	8.73861	8.28423	8.51638	0.232144	0.00684874	0.534799	1.26e-05	-0.0804248	0.269944	0.222231	0.00877013	ZNF684
QWq7Z1IXOOH7yUCHlE	7.18361	8.07311	7.15173	7.83804	0.686311	5.14e-09	0.889503	2.82e-11	0.0318782	0.690323	0.23507	0.00645096	7.73208	9.12679	7.71387	8.47156	0.757692	0.0657756	1.39471	0.003349	0.0182158	0.961503	0.655232	0.104605	GDF15
HiTqPjaSQiwIRJ1IpU	10.629	11.4017	10.7256	11.4119	0.686263	2.32e-10	0.772743	1.98e-11	-0.0966251	0.165083	-0.0101458	0.881848	10.245	10.7973	10.2132	10.8347	0.621441	0.00150085	0.552301	0.00327968	0.0317731	0.831268	-0.0373672	0.802215	MRPL38
iQou135131FdLo4w3g	8.70806	9.58247	8.68923	9.3754	0.686171	7.65e-11	0.87441	4.19e-13	0.0188292	0.771026	0.207068	0.00340403	8.78181	9.2565	8.76288	9.37328	0.610399	0.0016582	0.474691	0.00797248	0.0189365	0.898531	-0.116772	0.438438	LOC440348
ukeCh_nro6pH6c549k	9.04238	10.195	9.10891	9.79502	0.686119	3.61e-10	1.15266	4.5e-15	-0.0665285	0.344518	0.400017	4.85e-06	8.70261	9.38488	8.84476	9.39783	0.553068	0.000251958	0.682271	4.46e-05	-0.142156	0.191341	-0.0129526	0.901084	C16ORF91
HC_PwT7dVUQWZ_HJ_c	7.48565	8.32917	7.38678	8.07271	0.685929	1.59e-10	0.843522	2e-12	0.0988639	0.148353	0.256457	0.000692675	7.64655	7.84803	7.73764	8.00346	0.26582	0.00851819	0.201485	0.0332561	-0.0910983	0.292305	-0.155433	0.0865958	RNY5
9qDd_iB4p4qyKizlQs	8.36335	9.16123	8.42248	9.10753	0.685057	9.11e-12	0.797879	3.27e-13	-0.0591223	0.315786	0.0537002	0.361363	8.36962	8.92414	8.31021	8.74031	0.430103	0.00728442	0.554512	0.00146023	0.0594142	0.65518	0.183823	0.184284	WIBG
KeyPr9TEqC91tc5Dv0	9.67663	10.5839	9.71898	10.404	0.685004	1.36e-11	0.907308	2.78e-14	-0.0423489	0.478462	0.179954	0.00525185	9.57046	9.96728	9.79479	10.0388	0.244043	0.202031	0.396816	0.0502399	-0.224327	0.238063	-0.0715536	0.697723	SCML1
0CaOkkeCBCVSvUvUq0	8.30658	9.08544	8.23998	8.92472	0.684743	3.24e-10	0.778861	2.26e-11	0.0666014	0.340443	0.16072	0.0272528	8.33212	8.59285	8.24302	8.67918	0.436151	0.0208891	0.260724	0.133809	0.0890993	0.590093	-0.0863277	0.601549	PINX1
W_UCU5IEGUJWJICKmE	11.4333	12.1191	11.5523	12.2367	0.684467	1.67e-10	0.685809	1.61e-10	-0.118938	0.0849985	-0.117596	0.0883672	11.388	11.9805	11.6159	12.301	0.685103	0.00226696	0.592464	0.00564405	-0.227839	0.209763	-0.320479	0.0883534	ADRM1
Ng5.RokD3l0fdRoqVU	10.1195	10.9118	10.2048	10.889	0.6842	1.44e-11	0.792255	6.01e-13	-0.085287	0.160325	0.0227687	0.70255	9.86329	10.7386	9.61145	10.3224	0.710895	0.00807964	0.87529	0.00225638	0.251839	0.272961	0.416234	0.083694	TP53I3
BgU3oZZXrfNp3ddNcs	10.5748	11.387	10.5792	11.2634	0.68411	2.77e-11	0.812152	6.85e-13	-0.00441673	0.942651	0.123626	0.0526925	10.2503	10.5722	10.2309	10.518	0.287074	0.163204	0.321862	0.122245	0.0194074	0.921113	0.0541952	0.782481	IRX3
Hepl7oM5SAMOl5OQro	8.31206	9.14972	8.30101	8.98327	0.682261	2.49e-11	0.837668	2.9e-13	0.0110497	0.856103	0.166456	0.0106568	8.26313	8.78669	8.16177	8.69276	0.53099	1.75e-05	0.523559	1.98e-05	0.10136	0.183383	0.0939282	0.214882	DBR1
KeO7d0SfgCXiEnt_4o	12.5875	13.1717	12.5994	13.281	0.681598	6.45e-10	0.584184	1.26e-08	-0.0118828	0.8677	-0.109297	0.134176	12.9732	13.3251	12.4868	13.0588	0.572014	0.0391689	0.351891	0.176249	0.486467	0.0716017	0.266343	0.296818	HLA-B
3YSSTiATeQJYuh3FKk	7.98895	8.55859	7.88355	8.56486	0.681307	5.9e-11	0.569633	2.17e-09	0.105401	0.105499	-0.00627297	0.921175	8.15661	8.54743	8.26627	8.69282	0.426552	0.00382518	0.390824	0.00648203	-0.109658	0.362322	-0.145387	0.234124	C21ORF66
WpAS_uu1x.XjAuleeQ	8.82844	9.67574	8.90811	9.58938	0.681271	6.17e-11	0.847299	5.71e-13	-0.0796684	0.216902	0.0863604	0.181879	8.64633	9.30864	8.50757	8.99733	0.489756	0.000813188	0.662304	7.59e-05	0.138761	0.215146	0.311309	0.0137261	TMEM41A
6oKFa.Siee1LWlxIlI	8.50302	9.27986	8.61902	9.30024	0.681226	6.9e-11	0.776842	4.27e-12	-0.115998	0.0784602	-0.020383	0.749828	8.589	9.1195	8.64586	9.17051	0.524654	0.00021798	0.530503	0.00019955	-0.056855	0.561232	-0.0510068	0.601597	LOC652545
Z11Lpep5AueKaTwigs	6.9429	7.34544	7.07676	7.75659	0.679825	4.06e-10	0.402541	4.2e-06	-0.133859	0.0630639	-0.411144	3.07e-06	8.8898	9.23055	8.99209	9.58927	0.597186	0.0429735	0.340753	0.216665	-0.102292	0.700894	-0.358725	0.195141	NPPB
lSk6f796.Q3vdvX7Fo	10.4267	11.2068	10.2818	10.9615	0.679698	5.47e-11	0.780107	2.92e-12	0.144957	0.0285607	0.245366	0.000587366	9.9552	10.3357	10.1072	10.589	0.481833	0.00256108	0.380468	0.0104951	-0.151999	0.240503	-0.253363	0.0637207	BAG5
cVSIwKeU.6q3sfOl4A	7.15836	7.70072	7.2003	7.87971	0.679407	4.53e-11	0.542358	4.14e-09	-0.041941	0.503551	-0.17899	0.00772788	7.47416	7.84504	7.49643	7.80405	0.307628	0.0212714	0.370874	0.0080808	-0.0222604	0.848287	0.0409855	0.725245	TNFAIP3
6qyJeQheIX1D564ro4	10.8277	11.5959	10.7127	11.3921	0.67932	3.85e-11	0.768234	2.79e-12	0.114927	0.0725705	0.203842	0.0027298	10.536	11.0462	10.5262	11.0266	0.500409	0.0449946	0.510188	0.04167	0.00982733	0.965152	0.0196064	0.930551	FAM82A2
xXTqohknuRRCO7vAIk	9.19437	10.0408	9.27845	9.95776	0.67931	4.78e-10	0.846389	4.89e-12	-0.0840798	0.236481	0.0829992	0.24239	8.88322	9.5569	8.94008	9.34901	0.408924	0.048363	0.673675	0.00396566	-0.0568621	0.761919	0.207889	0.281044	UTP23
0Svv6Xd61N_pPK91JI	9.64917	10.3283	9.53403	10.2133	0.679246	3.33e-09	0.679115	3.34e-09	0.115135	0.144945	0.115004	0.145385	9.39516	10.1667	9.40605	10.0167	0.610616	0.00483762	0.77154	0.00103244	-0.0108894	0.950478	0.150035	0.40054	ADAR
ctclTeXQdd1f8r7Kgg	9.4149	10.2314	9.47881	10.1569	0.678138	2.81e-11	0.816492	5.09e-13	-0.0639033	0.299323	0.0744511	0.228367	9.20334	9.58197	9.34315	9.77064	0.427493	0.0169391	0.378628	0.0298259	-0.139812	0.373891	-0.188678	0.237375	C9ORF6
01OVCvVK5KEiu6XPsU	9.60174	10.4556	9.76836	10.4464	0.678026	6.28e-11	0.853881	4.41e-13	-0.166618	0.0134451	0.00923759	0.883948	9.63265	10.1808	9.66852	10.3493	0.680807	4.93e-06	0.54812	3.42e-05	-0.0358707	0.660001	-0.168558	0.0582896	C17ORF53
BU6gOUeyttjF3p4KPk	10.1688	10.9981	10.0735	10.7512	0.677676	1.66e-09	0.82933	2.74e-11	0.0952557	0.207627	0.246911	0.0025456	9.43784	10.0608	9.91746	10.2903	0.372854	0.116573	0.622985	0.0163728	-0.479611	0.0513162	-0.22948	0.315919	TMPO
3ded.cTh6l1fqegg_o	7.23269	7.79786	7.21639	7.89379	0.677409	1.54e-10	0.565168	5.52e-09	0.016308	0.805042	-0.0959334	0.154708	7.51722	7.76617	7.76265	7.92334	0.16069	0.0883716	0.248949	0.0149296	-0.245424	0.0160416	-0.157166	0.094624	TGM2
WE5Vi5oIo.EKJzuLlo	8.31671	9.00789	8.38209	9.05933	0.677241	2.28e-11	0.691173	1.48e-11	-0.0653716	0.283287	-0.0514397	0.396419	8.5925	9.20635	8.47364	8.95042	0.476776	0.000160827	0.613858	1.88e-05	0.118854	0.180991	0.255937	0.0110231	SENP5
9kpQkqQVRFfhMAk34I	11.3921	12.1152	11.2048	11.882	0.677234	6.05e-11	0.723115	1.53e-11	0.187303	0.00605126	0.233184	0.000978089	11.1462	11.589	11.1887	11.2831	0.0943882	0.207204	0.442792	7.5e-05	-0.0424491	0.558159	0.305955	0.00130491	C19ORF48
rsS50XA1N4cfvXuV34	12.0062	12.5071	12.0254	12.7022	0.676803	1.41e-10	0.500883	4.62e-08	-0.0192601	0.769501	-0.19518	0.00600687	12.1272	12.1106	12.1695	12.2591	0.0895753	0.608646	-0.0165596	0.92411	-0.0423131	0.807929	-0.148448	0.401421	DKC1
il6VUdUF_nch7x3wn8	10.6865	11.5588	10.6173	11.2936	0.676241	4.63e-11	0.872285	1.87e-13	0.0691912	0.271774	0.265235	0.000223677	10.571	11.1459	10.5137	11.2879	0.774178	0.000237259	0.574975	0.00209098	0.0572248	0.693652	-0.141978	0.33777	TJAP1
N.aiaj79mSgkp1P8mU	7.78376	8.70772	7.86625	8.54238	0.676134	4.78e-10	0.923958	6.53e-13	-0.0824847	0.24311	0.165339	0.0243574	7.84435	8.27979	7.67089	7.96936	0.298466	0.168923	0.435438	0.0554165	0.173457	0.409534	0.310428	0.153975	YTHDC1
xRCe9.VLxANe72vsF4	10.3771	10.9646	10.1818	10.8579	0.676038	6.94e-10	0.587553	1.04e-08	0.195249	0.0102243	0.106763	0.141322	9.89015	10.3212	9.97294	10.2602	0.287257	0.0112756	0.431063	0.000872712	-0.0827914	0.39553	0.0610145	0.527845	THUMPD1
rzhQSRP7givZKjCq5E	7.116	7.80524	7.12494	7.80064	0.675701	1.1e-10	0.689239	7.32e-11	-0.0089406	0.890274	0.00459758	0.943435	7.56579	7.90737	7.65854	7.92533	0.266795	0.00147654	0.341583	0.000235637	-0.0927493	0.166191	-0.0179611	0.778718	ETV5
Kb35rqL1UH0ElgkKH4	8.79405	9.59543	8.80657	9.482	0.675433	1.39e-08	0.801386	5.13e-10	-0.0125248	0.879931	0.113428	0.179165	8.73264	9.18423	8.83907	9.15551	0.316438	0.00493601	0.451589	0.000431027	-0.106438	0.258307	0.0287128	0.753367	TBRG4
lNm_u3iKi_iJ6_u6Kg	9.26464	9.96028	9.28515	9.96047	0.675316	1.12e-10	0.695635	6.08e-11	-0.020511	0.751901	-0.000191431	0.997643	9.3097	9.6318	9.26901	9.44916	0.18015	0.237029	0.322094	0.0477938	0.0406884	0.782405	0.182632	0.231063	ZNF696
ifKI6eH4_NxnC6IT9E	7.32482	8.04192	7.50981	8.18507	0.675268	1.57e-09	0.717103	4.78e-10	-0.184989	0.0181568	-0.143154	0.0616821	8.14371	8.55301	8.28528	8.49945	0.214169	0.266025	0.409299	0.0475531	-0.141577	0.454422	0.0535523	0.77458	NEDD9
KVTueeLpQjjlKeVzEc	7.8946	8.64801	7.77706	8.45213	0.675065	4.3e-08	0.753408	5.68e-09	0.11754	0.190157	0.195884	0.0339027	7.99992	8.22092	8.16654	8.5579	0.391355	0.000274733	0.220996	0.0120391	-0.166623	0.0441339	-0.336982	0.000849925	SELO
TqKerhejzcS4kh8DoE	9.36021	10.1409	9.37191	10.0463	0.674434	3.08e-09	0.780676	1.69e-10	-0.0116929	0.878428	0.0945489	0.223021	9.4538	9.90489	9.19675	9.90191	0.705153	0.000154052	0.451095	0.00386859	0.257046	0.0602573	0.00298786	0.980913	GCC1
WguiinKqUS_efTwTIo	7.97217	8.65231	7.94673	8.62069	0.673961	3.57e-10	0.68014	2.97e-10	0.0254388	0.7106	0.0316182	0.644919	8.25649	8.82944	8.01392	8.52116	0.50724	0.00022125	0.572951	8.19e-05	0.242572	0.0238941	0.308283	0.00689572	PARP14
oKZ9UH0x6SiriivR4k	7.14509	7.7662	7.06165	7.73557	0.673922	4.31e-11	0.621114	2.32e-10	0.083437	0.184556	0.0306294	0.620817	7.42147	7.75457	7.54582	7.84142	0.295606	0.0132773	0.3331	0.00690521	-0.124346	0.237371	-0.0868519	0.400921	ETV4
rqv7PpkUI3UElLu79U	8.92828	9.63324	9.12765	9.80151	0.673859	2.77e-09	0.704959	1.15e-09	-0.199369	0.0137007	-0.16827	0.0343618	8.7035	8.81665	8.50883	8.85613	0.347304	0.0403104	0.11315	0.462329	0.19467	0.217463	-0.0394835	0.795203	CSE1L
NSKe6JirLKJ.1SLnuE	8.69417	9.42189	8.94734	9.62085	0.673505	1.64e-11	0.72772	3.12e-12	-0.253176	0.000207326	-0.198961	0.00221799	8.84318	9.55754	8.83713	9.35241	0.515281	0.00279698	0.71436	0.00026716	0.00605156	0.964394	0.20513	0.151086	MOBKL2C
Ed6OOUeOXqgwK6Ju6A	9.23811	10.0646	9.37465	10.0475	0.672892	6.98e-10	0.826517	9.99e-12	-0.136534	0.0623442	0.0170915	0.809048	9.61286	10.3306	9.32356	10.2069	0.883317	5.46e-05	0.717779	0.000297611	0.289295	0.0565204	0.123757	0.379481	STOM
uAAYeVNWrX9Xjq_qS8	10.414	11.2764	10.4649	11.1368	0.671907	2.92e-11	0.862396	1.28e-13	-0.0509392	0.402768	0.139551	0.0280631	10.7442	10.966	10.6282	11.0362	0.408011	0.0763815	0.221783	0.308993	0.116025	0.587599	-0.0702027	0.741647	MAP2K3
umcCnv_gUu_fvWauPo	8.60874	9.33697	8.59623	9.26773	0.6715	1.59e-10	0.728236	2.95e-11	0.0125133	0.848642	0.0692488	0.296081	8.5405	9.14252	8.72329	8.82974	0.106449	0.536035	0.602021	0.00442987	-0.182792	0.296612	0.31278	0.0883924	GAR1
rl97KD3.qguKCUrUa0	9.15144	9.92771	8.87462	9.546	0.671371	3.33e-10	0.776274	1.65e-11	0.276813	0.000369565	0.381716	6.6e-06	8.68551	8.97032	8.52547	8.82063	0.295164	0.101406	0.284813	0.112422	0.16004	0.351937	0.149689	0.382691	CD83
ZTSkSKRZBFF5pB1IXc	8.58505	9.35158	8.64653	9.31728	0.670741	8.56e-11	0.766524	5.1e-12	-0.0614804	0.33772	0.0343026	0.590347	8.52486	8.94013	8.58175	8.97971	0.397962	0.0152083	0.41527	0.0122098	-0.0568929	0.686571	-0.0395855	0.778441	TIMM44
umiBmpJx1fSQnQn.zE	8.45836	9.17429	8.47638	9.14696	0.67058	5e-11	0.715928	1.26e-11	-0.0180171	0.771184	0.0273313	0.659443	8.40253	8.71823	8.45564	8.57485	0.119211	0.450619	0.315699	0.0636583	-0.0531108	0.733886	0.143377	0.367214	LOC645233
6X8XXurg7nqVevR5IQ	9.3589	10.1215	9.40949	10.0797	0.670218	5.34e-11	0.76255	3.44e-12	-0.0505918	0.418031	0.0417408	0.503128	9.38755	9.78783	9.35544	9.95245	0.597014	0.00527625	0.40028	0.0392696	0.0321185	0.853592	-0.164615	0.354291	TMEM208
Z_QKopNLtfpKeP3Kyg	9.68109	10.4473	10.0529	10.7228	0.669833	1.02e-06	0.766177	1.09e-07	-0.371837	0.00151166	-0.275493	0.0141147	11.387	10.9623	11.9234	11.838	-0.0854566	0.821615	-0.424693	0.276272	-0.536423	0.176192	-0.875659	0.0384779	CTGF
0fe1V85QQjpfVd4BAs	9.89594	10.774	10.0375	10.7071	0.669622	1.98e-11	0.878103	5.2e-14	-0.141558	0.0232425	0.0669235	0.263895	9.55046	10.0244	9.76389	10.1962	0.432352	0.00145923	0.47391	0.000759562	-0.213435	0.0592303	-0.171877	0.117753	C9ORF6
QOlOFSCziiTuaiSSnQ	11.7234	12.2806	11.9102	12.5786	0.668397	2.27e-09	0.55716	6.63e-08	-0.186736	0.0180767	-0.297973	0.00044995	11.6204	12.1173	11.6746	12.0978	0.4232	0.00326356	0.496854	0.001109	-0.0541721	0.636668	0.0194814	0.864458	SF3B2
ruQhI6p7.VUXeLL6K0	8.94385	9.55311	9.21159	9.87864	0.667048	1.98e-10	0.609262	1.22e-09	-0.267742	0.000374271	-0.325527	3.77e-05	8.95831	9.21622	8.88075	9.25793	0.377184	0.00304421	0.257906	0.0245781	0.0775615	0.447083	-0.0417156	0.679504	C1ORF166
QtXtXVAkSJEgOKW.E4	10.0163	10.8823	10.0988	10.7653	0.666463	1.02e-10	0.866027	3.71e-13	-0.082519	0.202439	0.117045	0.0751744	9.98472	10.4383	9.91919	10.4403	0.521138	0.00164636	0.45357	0.00406946	0.0655305	0.607124	-0.00203799	0.987156	FEM1A
xVIUOk88rfAsvHV924	9.807	10.7954	9.66219	10.3285	0.666281	1.09e-10	0.988438	2.03e-14	0.144806	0.0307147	0.466964	9.73e-08	9.67254	10.5216	9.4775	10.229	0.751464	6.08e-05	0.849026	2.11e-05	0.195038	0.122906	0.292601	0.0296657	PPM1D
cBJNd9RnSC73r6pSk4	9.17643	9.84488	9.05435	9.72033	0.66598	3.47e-08	0.668449	3.24e-08	0.122079	0.163716	0.124548	0.155684	8.63614	9.04883	8.68353	8.8637	0.180166	0.33296	0.412692	0.041474	-0.0473888	0.794615	0.185137	0.320411	ISG20L2
iHH0O4oe6giT7kS9OU	7.88279	8.72938	7.88207	8.54801	0.665939	2.03e-11	0.846582	1.08e-13	0.000724754	0.99018	0.181367	0.00461721	8.04864	8.54828	7.96263	8.46728	0.504649	6.73e-06	0.499634	7.37e-06	0.0860099	0.186184	0.0809952	0.211019	ZNF225
Kbzrp9J9HKDqESreqk	7.84693	8.71967	7.90862	8.57455	0.665927	2.49e-09	0.87274	9.99e-12	-0.0616966	0.411661	0.145116	0.060754	7.97909	8.48931	8.00392	8.37749	0.373564	9.69e-05	0.510227	6.35e-06	-0.0248345	0.692362	0.111828	0.0957776	DOHH
clX.OKO4y_eQOKrxI4	8.50555	9.0966	8.57637	9.24098	0.664611	2.19e-10	0.591056	2.26e-09	-0.0708214	0.288123	-0.144377	0.03628	9.00608	9.59484	9.35813	9.50468	0.146543	0.378596	0.588756	0.00389913	-0.352051	0.0506853	0.090162	0.583501	SPRY2
TKpF4q3iVXzixUIKHs	9.24462	9.85733	9.08682	9.75083	0.664017	5.79e-11	0.612709	3.01e-10	0.157803	0.0160548	0.106495	0.0936687	9.04371	9.49246	9.19988	9.49273	0.292855	0.00497033	0.448749	0.000250513	-0.156168	0.0864414	-0.000274304	0.997409	FBXL12
EOWzKdugerjehXek3c	10.8527	11.425	10.8298	11.4936	0.663826	2.89e-10	0.5723	5.32e-09	0.0229288	0.73148	-0.0685974	0.30911	10.8051	11.3955	10.9771	11.3088	0.331623	0.0707296	0.590426	0.00469576	-0.172028	0.319944	0.0867749	0.609327	LOC652595
Tkie_jd7tejvh5fg.U	7.45634	8.00456	7.27521	7.93864	0.663434	2.52e-10	0.548225	1.04e-08	0.181132	0.010618	0.0659225	0.324478	7.54905	7.83093	7.53541	7.85427	0.318858	0.00354629	0.281881	0.00743045	0.0136407	0.875572	-0.0233362	0.789034	CCNE1
uSfI6ingbjh6cRBIjk	11.7037	12.3867	11.6487	12.312	0.663348	9.55e-09	0.682991	5.51e-09	0.055053	0.492311	0.0746964	0.353439	11.3073	11.7657	11.312	11.5649	0.252936	0.0603819	0.458368	0.00317101	-0.00461375	0.97007	0.200818	0.124207	CEBPZ
Hl_fyRKzglIJSTdB7k	10.9452	11.6233	10.6992	11.3623	0.663099	7.4e-10	0.67814	4.73e-10	0.245965	0.00153211	0.261006	0.000883278	10.6868	10.7983	10.8847	11.0525	0.167823	0.0316047	0.111513	0.128885	-0.197898	0.0145606	-0.254208	0.00348956	POLR1E
ojejiSNbROd916niZQ	7.61793	8.42886	7.68452	8.34719	0.662666	3.55e-11	0.810935	4.54e-13	-0.0665919	0.27427	0.0816767	0.182544	7.88756	8.3941	7.93748	8.6913	0.753817	0.00398437	0.50654	0.0320837	-0.0499224	0.812083	-0.297199	0.17613	LRDD
NXui3vHvf3kKHRdfiU	8.88887	9.4749	8.57378	9.23638	0.662607	1.27e-10	0.586027	1.49e-09	0.315099	3.96e-05	0.238518	0.000899995	8.68242	8.91323	8.53361	8.65033	0.116718	0.368582	0.230809	0.0916325	0.14881	0.257399	0.262901	0.0593358	RCL1
xQkV1dytSoc0SCCSk4	10.9979	11.3467	10.6397	11.3017	0.662008	4.29e-10	0.348739	2.28e-05	0.358208	1.58e-05	0.0449387	0.509754	10.3411	10.7987	10.2047	10.6149	0.410211	0.0363764	0.457632	0.0224468	0.136376	0.442441	0.183797	0.306217	FAM111A
QRUS9J6e_P9HkHeX_4	9.23787	9.79902	9.2429	9.90476	0.661862	2.28e-09	0.561152	4.94e-08	-0.00503651	0.945631	-0.105747	0.160522	9.05286	9.13727	9.05752	9.05153	-0.00599238	0.961293	0.0844024	0.499177	-0.0046588	0.969901	0.085736	0.492577	RIOK1
0lQ1XozriVZTn.PezY	7.68291	8.28515	7.5816	8.24258	0.660977	2.72e-10	0.602242	1.73e-09	0.101304	0.134991	0.0425694	0.522205	7.5956	7.90883	7.5482	7.76448	0.216289	0.0495005	0.313231	0.0087771	0.0474068	0.636157	0.144349	0.167595	FLCN
6dIvrulxenMTfTV1UU	10.9343	11.6887	11.1405	11.8014	0.660889	1.54e-10	0.754411	9.66e-12	-0.206219	0.00342061	-0.112697	0.0894139	10.8284	11.5061	10.5946	11.4252	0.830687	0.00305515	0.677656	0.0101973	0.233853	0.304093	0.0808217	0.716159	DDRGK1
3O7wuSiE_s96kn1wzk	7.8239	8.37749	7.82021	8.48108	0.660868	1.36e-07	0.553595	2.42e-06	0.00368844	0.968071	-0.103584	0.266962	8.6443	8.95674	8.54173	8.9303	0.388568	0.0357471	0.312443	0.0801149	0.102571	0.538094	0.0264462	0.87275	F3
6nXdSKQLoIjXkIRNzU	7.53863	8.18629	7.50475	8.1648	0.66005	1.82e-11	0.647663	2.71e-11	0.0338769	0.560914	0.0214904	0.711657	7.72935	8.00278	7.72058	7.9545	0.233914	0.000885292	0.273428	0.000272876	0.00876447	0.866311	0.0482792	0.363443	TRIM39
xJKRUp.Igsyqn31eeo	9.61498	10.4256	10.0227	10.6823	0.659598	1.57e-10	0.810624	2e-12	-0.407732	1.06e-06	-0.256706	0.000458235	10.2114	10.6329	10.0996	10.5415	0.441934	0.000675098	0.421533	0.000952276	0.111809	0.253402	0.0914071	0.345347	LRRC41
Zr.dcToWElA3l9F6Rk	7.24252	7.83565	7.1714	7.83056	0.659169	1.9e-10	0.593126	1.56e-09	0.0711233	0.278917	0.00508062	0.937612	7.55501	8.09829	7.45903	7.85096	0.391934	0.0010607	0.543284	8.41e-05	0.0959793	0.296312	0.247329	0.017155	TAP2
3U6L.KKo6X9a32R9TU	7.43243	8.6042	7.48935	8.1484	0.659047	2.75e-10	1.17177	8.85e-16	-0.0569208	0.392634	0.455802	2.65e-07	7.77865	8.08879	7.77062	8.26402	0.493398	0.000351553	0.310138	0.0079731	0.00803419	0.93399	-0.175226	0.0928838	TNFRSF10D
xpa.LhVOHxJa98XfK4	10.6028	11.4965	10.4714	11.1289	0.657508	7.82e-10	0.893771	1.26e-12	0.131323	0.0677249	0.367586	1.53e-05	9.98708	10.8578	9.73127	10.9088	1.17754	4.25e-08	0.870765	8.01e-07	0.255811	0.0114762	-0.0509641	0.554581	TST
HS9GvnXqJ5V1bRNIF8	8.14398	8.86316	8.29562	8.95282	0.657194	3.96e-11	0.719186	5.84e-12	-0.151646	0.017138	-0.0896538	0.143656	8.7624	9.03402	8.86967	9.14862	0.278944	0.005985	0.271614	0.00698831	-0.107267	0.213979	-0.114597	0.186573	SLC25A22
rESKC_nIpa1fX6lXdM	7.38693	7.91427	7.33074	7.98789	0.657154	4.76e-11	0.527336	3.92e-09	0.0561944	0.357225	-0.073623	0.230549	7.69839	8.05243	7.53746	7.74941	0.211945	0.0056846	0.354034	0.000150332	0.160931	0.0241815	0.30302	0.000508318	FLT3LG
EpeCOoj1wuiiB7l8eE	10.8228	11.5849	10.676	11.3312	0.655207	4.34e-10	0.762104	1.92e-11	0.146848	0.036718	0.253745	0.000797932	10.2071	10.7984	10.3655	10.8882	0.522691	0.0175811	0.591311	0.00924148	-0.158392	0.412121	-0.0897717	0.638224	C12ORF47
oX.kTa3eURksg.WSp4	7.79911	8.498	7.93292	8.58655	0.653623	3.43e-09	0.698889	9.32e-10	-0.133809	0.081636	-0.0885434	0.241161	7.97027	8.44526	7.81188	8.2296	0.417713	6.58e-06	0.474986	2e-06	0.158388	0.00977961	0.215661	0.00144097	KIAA0562
H.i9e.9l8y.7i7_KhA	7.32555	7.93505	7.20151	7.85431	0.652795	6.98e-11	0.609497	2.85e-10	0.124037	0.0513896	0.080739	0.194905	7.61319	8.03472	7.70791	7.98927	0.281356	0.00281634	0.421528	0.000144914	-0.0947256	0.218624	0.0454466	0.543403	SLMO1
xp2ApCJUk2v9IEXE3o	9.93281	10.5029	9.81709	10.4697	0.652633	4.11e-11	0.570136	6.5e-10	0.115726	0.061389	0.0332283	0.578855	9.63232	10.0997	9.69313	10.1561	0.462974	0.000231886	0.467377	0.000215102	-0.0608026	0.486379	-0.0563999	0.517789	C18ORF21
l4QRT6obmJ3nJkpSrQ	8.04155	8.6918	8.2923	8.94168	0.649389	2.59e-10	0.65025	2.52e-10	-0.250747	0.000638527	-0.249885	0.000660816	8.39866	8.92514	8.35889	8.87564	0.516748	0.000194249	0.526478	0.000167212	0.039771	0.674226	0.0495011	0.601715	UBXN11
xAVICc5yNVUJUtitXo	7.76017	8.64078	7.73142	8.37959	0.648169	7.54e-10	0.880609	1.23e-12	0.0287554	0.674531	0.261194	0.000709094	7.91923	8.3255	7.87852	8.27947	0.400955	0.000307855	0.406269	0.000277762	0.0407108	0.601758	0.0460255	0.555931	RNF25
x4gMJOgM8nlW3lPRSg	10.5262	11.4133	10.4459	11.094	0.648163	5.66e-09	0.887137	9.88e-12	0.0802983	0.295016	0.319272	0.000257933	10.0135	10.6796	9.88118	10.5038	0.62266	0.000296584	0.666042	0.000173869	0.132359	0.283021	0.17574	0.162575	THAP10
350EhU0LRnvoSl26ZA	7.75856	8.37778	7.89538	8.54323	0.647849	3.64e-10	0.619222	8.98e-10	-0.136828	0.0461843	-0.165455	0.0178021	7.81385	8.48985	7.70162	8.60666	0.905043	5.18e-05	0.675995	0.000540517	0.112234	0.431931	-0.116814	0.41397	C17ORF44
QkkzUfd7SXQkk0_QSM	9.21886	10.0033	9.18545	9.83292	0.647465	4.18e-11	0.784393	6.74e-13	0.0334104	0.574061	0.170338	0.0075956	9.11386	9.38474	9.18355	9.63497	0.451418	0.00126625	0.270882	0.0245608	-0.0696895	0.513755	-0.250226	0.0347971	NUPL2
H5uE6lHcoStNdVi1ec	8.79068	9.5921	8.87097	9.5183	0.647322	2.89e-08	0.801425	4.87e-10	-0.0802998	0.336011	0.0738034	0.375874	8.74556	9.23514	8.82307	9.16288	0.339816	0.00841687	0.489573	0.000795576	-0.0775032	0.47576	0.0722539	0.505453	FARSA
WVI_nU6AKKBJv1sA_E	11.5776	11.9713	11.4317	12.0787	0.646947	4.66e-08	0.393692	8.4e-05	0.145868	0.0948343	-0.107387	0.212924	11.5655	11.6649	11.6203	11.5564	-0.0639044	0.735582	0.0993972	0.600857	-0.0548185	0.771883	0.108483	0.568508	TARS
riklHTo9C16dZd9TSg	10.1943	11.0355	10.2056	10.8524	0.646805	4.64e-09	0.841185	2.34e-11	-0.0112982	0.880106	0.183082	0.0207124	9.99229	10.4599	10.0363	10.4811	0.444822	0.0146176	0.467557	0.0112718	-0.0439933	0.777996	-0.0212577	0.891475	MRPS12
3UD6ILd6XoCKVJeJ5I	8.58363	9.23384	8.52569	9.17246	0.64677	1.06e-08	0.650208	9.62e-09	0.0579405	0.461452	0.0613778	0.43561	8.50725	8.72103	8.49428	8.83232	0.338042	0.00029169	0.21378	0.00671261	0.012966	0.841732	-0.111296	0.108282	DUS1L
Zh3jvqyel3uqPsLleI	10.6253	11.2056	10.56	11.2063	0.646374	5.54e-10	0.580369	4.54e-09	0.0653081	0.335078	-0.00069644	0.99172	10.0953	10.5761	10.1516	10.4361	0.284579	0.276139	0.48086	0.0797247	-0.056295	0.824524	0.139985	0.583767	TACO1
HlBzpe6NA1JeeXn.zo	11.531	12.3067	11.4864	12.1327	0.646308	1.66e-10	0.775706	3.55e-12	0.0446547	0.48218	0.174052	0.0101529	10.6377	10.9711	11.0158	11.6247	0.608928	0.00209747	0.333435	0.0491449	-0.378136	0.0293238	-0.653629	0.00129262	TFAM
xW490q57jquKsqok.s	8.56864	9.37295	8.68698	9.33299	0.646006	2.68e-09	0.804312	3.2e-11	-0.118344	0.112537	0.0399623	0.583563	8.78923	9.1207	9.00541	9.34801	0.342607	0.0216873	0.331467	0.0252712	-0.216173	0.118262	-0.227313	0.102485	PES1
TPhZPdbnp.H_Sgnfok	7.83782	8.45057	8.15653	8.80224	0.64571	4.31e-10	0.612752	1.22e-09	-0.318709	5.32e-05	-0.351667	1.45e-05	8.20643	8.56514	8.14599	8.50334	0.357356	0.00229402	0.358711	0.00223729	0.0604459	0.512069	0.0618003	0.502866	RSC1A1
HuV.XSgvnu.T9.o6Hc	9.68313	10.3296	9.48292	10.1285	0.64563	9.13e-11	0.646424	8.9e-11	0.200215	0.0029288	0.20101	0.00283558	9.25705	9.65631	9.24224	9.53597	0.293726	0.00199346	0.399259	0.00020792	0.0148132	0.840222	0.120346	0.122898	RDH10
r1SeCVHu5QKCCdUqec	7.88188	8.73001	7.8597	8.50531	0.645615	8.99e-10	0.848129	3.1e-12	0.0221822	0.746999	0.224696	0.00287409	8.00062	8.2432	7.95234	8.27194	0.319598	0.0107939	0.242574	0.0395846	0.0482857	0.649173	-0.0287381	0.785886	TOP3A
09kidveWWSQwJ1.lmA	8.36033	9.19677	8.42353	9.06859	0.64506	2.14e-10	0.836447	8.62e-13	-0.0632002	0.327297	0.128186	0.0534986	8.37571	8.49665	8.52558	9.06539	0.539803	0.000998412	0.120938	0.33333	-0.149869	0.23617	-0.568735	0.000683403	ECGF1
ugslUuLvLjkndelUig	10.0044	10.7954	10.0175	10.6623	0.644804	5.83e-11	0.791003	7.28e-13	-0.0131022	0.827101	0.133097	0.0340571	9.76966	10.2779	9.80224	10.1986	0.396336	0.0126944	0.50827	0.0029775	-0.0325826	0.809574	0.0793519	0.560077	MPHOSPH10
uUfkXdRf6RyB14hFH0	10.2444	10.9882	10.1336	10.7782	0.644647	7.66e-09	0.743856	4.74e-10	0.110805	0.156628	0.210014	0.0104623	9.96352	10.2874	9.81967	10.3453	0.525647	0.00126215	0.323864	0.0216813	0.143851	0.257175	-0.0579326	0.639188	PLAGL2
rtcwORde0AU5eIrVp4	9.59108	10.1767	9.40736	10.0519	0.644581	6.08e-09	0.585597	3.58e-08	0.183716	0.0215629	0.124732	0.108534	9.2503	9.46078	9.26364	9.56097	0.297324	0.0103741	0.210487	0.0505565	-0.0133442	0.891204	-0.100182	0.316531	RRP1B
Qkj0tRIXfnlXS4Qs54	8.30851	8.99163	8.18183	8.8262	0.644366	2.22e-10	0.683123	6.7e-11	0.126677	0.056364	0.165434	0.0149662	8.51561	8.89057	8.38856	8.73761	0.349047	0.0163811	0.374959	0.0113229	0.127055	0.321439	0.152966	0.237527	ZBTB34
iuVmMp93r.t.nvXpJk	8.15594	8.93607	7.9958	8.63991	0.644116	4.71e-10	0.780132	8.85e-12	0.160142	0.0222016	0.296159	0.000132831	8.19507	8.47908	8.26549	8.68489	0.419394	0.0801562	0.284004	0.21743	-0.0704203	0.751184	-0.205811	0.362924	C22ORF29
u0VIrgu76dbJXh5frg	11.1198	11.8255	11.0707	11.714	0.643265	3.8e-10	0.705663	5.71e-11	0.0490456	0.456872	0.111444	0.0982998	10.7508	11.3648	10.8493	11.3485	0.499245	0.0132018	0.614001	0.00406581	-0.0984336	0.568837	0.0163221	0.924131	C8ORF76
6gFjughViui7p4pXi4	8.33592	9.19962	8.51544	9.15853	0.643091	4.43e-09	0.863698	1.13e-11	-0.17952	0.0220536	0.0410867	0.581326	8.46175	8.96445	8.46329	8.9576	0.494313	0.00121102	0.502702	0.00107521	-0.00153652	0.989329	0.00685195	0.952444	ATRIP
cuD49heHlvoWyleh5I	8.97544	9.70198	9.01562	9.65855	0.642933	2.26e-10	0.726532	1.79e-11	-0.0401741	0.530915	0.043425	0.498493	8.87981	9.57542	8.74965	9.47122	0.721578	8.76e-05	0.695615	0.000118607	0.130161	0.289011	0.104198	0.3913	MCOLN1
WKgj5UpR4SiY1XDoxU	9.04261	9.70468	9.13558	9.7777	0.642116	3.78e-10	0.662074	2.04e-10	-0.0929759	0.163517	-0.0730185	0.270269	8.62219	9.1166	9.1753	9.65965	0.484351	0.000580261	0.494406	0.000497367	-0.553107	0.000208228	-0.543052	0.000240867	UBR7
TEiVElTeXfRdXg1u1M	10.0771	11.171	10.3447	10.9861	0.641375	5.65e-08	1.09389	1.27e-12	-0.267618	0.00391628	0.184898	0.0375868	10.1964	10.8628	10.2626	10.9623	0.699688	0.0103795	0.666395	0.0134342	-0.0661581	0.773596	-0.0994514	0.666235	LOC255783
oRQoLmN4klENSUAijY	8.65602	9.39126	8.57243	9.21327	0.640841	2.13e-09	0.735237	1.37e-10	0.083597	0.247113	0.177992	0.0183505	8.51363	8.85067	8.74545	9.04932	0.303873	0.0034461	0.337042	0.00174676	-0.231816	0.0159693	-0.198647	0.0326887	RPRD1B
laAtBdHXSR0SRcndSs	9.26627	10.1681	9.66349	10.3037	0.640198	3.17e-10	0.901852	2.11e-13	-0.397217	1.72e-06	-0.135563	0.044303	9.72332	10.3067	9.51105	10.0348	0.523731	0.0164119	0.583429	0.00931818	0.212264	0.272496	0.271961	0.167351	AKIRIN1
KSe4E6HfVUdd8.nRGo	7.4502	8.31061	7.81151	8.45152	0.640013	1.41e-09	0.860414	3.09e-12	-0.361314	2.01e-05	-0.140912	0.0517562	8.06452	8.86864	8.25705	8.95491	0.697856	0.00132522	0.804124	0.000472346	-0.192536	0.256661	-0.0862692	0.601997	ADRB2
WpeTkd6Xk6SBCFe3cA	7.70259	8.43023	7.61683	8.25673	0.639901	2.44e-10	0.727646	1.7e-11	0.0857549	0.186673	0.1735	0.0109878	7.91085	8.16375	7.87168	8.10788	0.236205	0.0231784	0.252901	0.016699	0.0391695	0.668034	0.0558651	0.542679	AADAT
KEoF6iEBF4SgpeK_Vs	8.94104	9.4348	9.12545	9.76518	0.639726	7.77e-09	0.493762	7.25e-07	-0.184409	0.0217567	-0.330373	0.000183499	8.67963	9.39349	8.77635	9.36003	0.583678	0.0045577	0.713858	0.00121317	-0.096726	0.563271	0.033454	0.840395	CXORF38
T5PwlIBisTp7ud97QU	9.38908	10.2282	9.26078	9.90036	0.639581	1.56e-09	0.839135	5.84e-12	0.128296	0.0759393	0.32785	7.46e-05	9.06583	9.47995	9.00954	9.45765	0.448116	0.000160088	0.414115	0.000299662	0.0562955	0.485575	0.0222942	0.780221	DNAJC25
cTd.vVcvywPhUiuFP4	9.74601	10.5892	9.87582	10.5151	0.639268	1.03e-09	0.843145	3.29e-12	-0.129804	0.0670558	0.0740733	0.285008	9.70342	10.166	9.72048	10.1503	0.429784	0.000902746	0.462582	0.000525272	-0.0170589	0.858852	0.0157386	0.869659	CBLL1
fb9UtVPIqfiF_xeBBU	10.2273	10.7816	9.94084	10.58	0.639187	2.36e-09	0.554274	3.4e-08	0.286435	0.000435944	0.201522	0.00865039	10.0831	10.112	10.2102	10.133	-0.0772733	0.447882	0.0288363	0.774288	-0.127086	0.222655	-0.0209761	0.8346	CEBPG
coan3AiF50x_cXX1Lo	10.2152	10.9635	10.1336	10.7717	0.638152	3.97e-10	0.748268	1.47e-11	0.0816137	0.217566	0.19173	0.00646176	9.86232	10.3296	9.89927	10.1904	0.291161	0.110036	0.467245	0.0180589	-0.0369527	0.828775	0.139131	0.422483	RPUSD2
Nnhs.TpLQtQ6SbfbWo	9.95924	10.6451	9.90985	10.5477	0.637889	4.33e-10	0.685832	9.91e-11	0.0493892	0.4529	0.0973321	0.14545	9.4185	10.1329	9.42966	10.0026	0.57294	0.00372621	0.71436	0.000837611	-0.0111656	0.943552	0.130255	0.416525	DHX30
Q_wieokBG.OLu2g1bk	11.5416	12.2498	11.388	12.0251	0.637131	5.13e-11	0.708137	5.47e-12	0.15367	0.0142002	0.224676	0.00071933	11.4782	11.8604	11.5739	11.8004	0.226497	0.275647	0.382194	0.0797965	-0.0957421	0.636747	0.0599556	0.766665	GTPBP4
iQLd9dPVvi9.VF3hPU	7.70513	8.25071	7.56605	8.20318	0.637129	7.64e-09	0.545582	1.26e-07	0.139082	0.0754258	0.0475348	0.531851	7.96445	8.20012	7.97023	8.20073	0.230503	0.0314712	0.235671	0.0285663	-0.00577513	0.951527	-0.000607728	0.994896	C7ORF43
igFXtVLSIwTUHB1IJo	9.91929	10.7394	9.77542	10.4125	0.637067	3.02e-10	0.820114	1.47e-12	0.143866	0.0325056	0.326913	2.56e-05	9.64303	10.2278	9.43252	9.94909	0.516569	0.00174106	0.584812	0.000723984	0.210513	0.118063	0.278756	0.04674	EXO1
W5ZKS3qEygnqJCgKt8	8.91712	9.72259	8.96435	9.60105	0.636707	2.66e-07	0.805475	3.85e-09	-0.047231	0.609968	0.121537	0.195726	8.88281	9.50712	9.12574	9.58006	0.454316	0.224215	0.624307	0.105006	-0.242934	0.504627	-0.072942	0.839612	LOC387825
uKz5l5_r3lOXok4V4g	10.7807	11.3691	10.6533	11.2897	0.636335	2.99e-10	0.588442	1.42e-09	0.127351	0.055613	0.0794572	0.221959	10.4277	10.7712	10.4294	11.0956	0.666183	0.000867265	0.343457	0.037711	-0.00167587	0.99095	-0.324401	0.0473619	EDC4
c6ezSKn_AExHiefeZ4	7.95075	8.46728	7.66077	8.29665	0.635884	3.87e-09	0.51653	1.68e-07	0.289984	0.000474136	0.17063	0.0261829	8.04302	8.57189	7.7767	8.32904	0.552344	4.66e-05	0.528874	6.74e-05	0.266319	0.00880077	0.242848	0.0143934	FST
BEK5wBK9FWMek3TUKU	7.55534	8.69279	7.51446	8.15019	0.635721	1.27e-10	1.13745	3.17e-16	0.0408778	0.5074	0.542605	2.99e-09	7.50305	8.06383	7.57788	7.97664	0.398757	0.0021261	0.560786	0.000171003	-0.0748367	0.463076	0.0871919	0.394812	HIST1H2BG
3knn2jUR7N7tNVE6tc	7.57473	8.19367	7.61572	8.25101	0.635288	6.7e-11	0.618936	1.15e-10	-0.0409925	0.49271	-0.057345	0.339406	7.97038	8.14838	8.02475	8.43507	0.410324	0.0155275	0.178	0.237304	-0.0543636	0.709412	-0.286688	0.0699809	IL18BP
iq4qhXHe81Qud8964g	8.4888	9.51959	8.74872	9.3839	0.635183	5.32e-10	1.03079	1.55e-14	-0.259919	0.000509605	0.135686	0.0477091	8.33499	8.95016	8.54487	9.15566	0.610784	8.78e-05	0.615162	8.28e-05	-0.209878	0.0582704	-0.2055	0.0628399	PIM2
Eq.ex8Xr_ULOUu44B4	10.035	10.6559	10.026	10.6611	0.635129	1.8e-09	0.620843	2.79e-09	0.00905079	0.897136	-0.00523507	0.940386	10.1102	10.1944	10.3646	10.4139	0.049369	0.77792	0.0842394	0.63164	-0.25436	0.165633	-0.21949	0.226091	LOC647150
fSAqJdGenREASeEeHA	11.7899	12.2667	11.5789	12.2132	0.634329	1.65e-07	0.476798	1.38e-05	0.211055	0.025092	0.053524	0.551093	11.7579	11.9756	11.6865	11.8019	0.115383	0.309682	0.217746	0.0704843	0.0713733	0.523182	0.173736	0.137755	TNFRSF12A
o364rIkHg5AnXEkDUo	7.70346	8.42958	7.75662	8.39081	0.634191	5.11e-09	0.726123	3.61e-10	-0.0531642	0.473605	0.0387683	0.600382	7.86545	8.29853	7.93056	8.30209	0.371528	0.00646248	0.433079	0.00250272	-0.0651101	0.564285	-0.00355906	0.974651	C21ORF91
rZZm1d_5r0US_z8LjY	8.90715	9.61894	8.89207	9.52606	0.633988	5.53e-09	0.711791	5.8e-10	0.0150807	0.838749	0.0928833	0.217016	8.83454	9.21687	8.67575	9.134	0.458252	0.141548	0.382329	0.212784	0.158795	0.593024	0.0828718	0.779185	TAPBP
BS6TIdfRE0e6RSQcfc	12.3021	12.8046	12.1392	12.7731	0.633947	4.72e-10	0.502474	3.94e-08	0.162902	0.0184987	0.0314289	0.631105	12.0792	12.4308	11.9795	12.2541	0.274605	0.146534	0.351585	0.0712434	0.0997223	0.580846	0.176703	0.335518	LSM1
Zru.f560RU466cd4o0	7.77416	8.442	7.68162	8.31545	0.633824	7.84e-11	0.667844	2.63e-11	0.0925345	0.130515	0.126555	0.0424505	8.0159	8.31852	8.04525	8.3358	0.290556	0.116284	0.30262	0.103537	-0.0293466	0.865915	-0.0172828	0.920753	C17ORF48
3D3Sp3FVf161yulLqw	9.31768	9.98807	9.33426	9.96751	0.633248	1.18e-09	0.670391	3.8e-10	-0.0165751	0.808395	0.0205672	0.763563	9.31597	9.71786	9.20818	9.79184	0.583655	0.0001462	0.401885	0.0023144	0.107789	0.30673	-0.0739805	0.476965	RHOT2
rkkInovXorkooMTQI4	10.7887	11.5477	10.9003	11.5332	0.632935	1.65e-09	0.75901	4.18e-11	-0.11158	0.117229	0.0144946	0.834775	10.2956	11.2321	10.3843	11.044	0.659751	0.00696864	0.936474	0.000695348	-0.0886496	0.661504	0.188073	0.360779	PSMC4
QtAJU8GIC5eVHkGiWU	7.7322	8.52506	7.63118	8.26394	0.632767	5.22e-10	0.792858	4.77e-12	0.101025	0.13188	0.261116	0.000462919	7.82921	8.18304	7.86182	8.28206	0.42024	1.19e-05	0.353824	5.35e-05	-0.0326131	0.557869	-0.0990289	0.0947718	ATXN7L2
Zrt3iWFI86AdD7SKFQ	9.42782	10.1041	9.43751	10.0702	0.632706	1.34e-10	0.676243	3.38e-11	-0.00969595	0.874266	0.033841	0.581812	9.39778	9.69744	9.15907	9.36236	0.203296	0.0519881	0.299663	0.00854937	0.238714	0.0268377	0.335081	0.00444583	C12ORF43
cX687fpJEuJK2hymBI	7.24025	8.1975	7.38142	8.01363	0.632207	1.31e-10	0.957241	1.56e-14	-0.141168	0.0280474	0.183866	0.00551645	7.54071	8.05122	7.6829	8.15825	0.475353	0.000932738	0.510515	0.000552413	-0.142192	0.200312	-0.10703	0.326656	GUCA1B
EJ6eR9VUmxKKJGpJ58	9.16693	9.74537	9.05269	9.68447	0.631779	1.47e-09	0.578441	7.98e-09	0.114246	0.106515	0.0609079	0.380546	8.96519	9.2497	8.90423	9.34598	0.44175	0.000936602	0.284513	0.0141839	0.060954	0.541979	-0.0962831	0.341918	DHX30
QrVSSD4S_BInIpTt14	11.0017	11.6462	11.0191	11.6508	0.631725	1.2e-10	0.644516	7.96e-11	-0.0173514	0.775662	-0.00455943	0.940262	11.0195	11.6967	10.992	11.5136	0.521592	0.00798068	0.677188	0.00155443	0.0274679	0.866384	0.183064	0.276186	MSX1
6EUkJBwoj0o5J6hCSo	8.30764	9.16376	8.25951	8.89123	0.631714	6.7e-10	0.856117	1.14e-12	0.048126	0.469757	0.272529	0.00033061	8.3598	8.82263	8.35192	8.82375	0.471829	0.00010353	0.462833	0.000121313	0.00787542	0.921211	-0.00112044	0.98877	LINS1
HLTedEhCDu3eX516IY	8.61397	9.29428	8.35203	8.98289	0.630864	4.89e-09	0.68031	1.13e-09	0.261942	0.00132903	0.311388	0.0002316	8.52312	8.85109	8.72041	8.98572	0.265311	0.081768	0.32797	0.0376262	-0.197289	0.18126	-0.134629	0.350331	HS.579530
oXh6NCVHBNiihLeTx0	10.2922	11.0286	10.158	10.7882	0.63023	3.44e-10	0.736349	1.36e-11	0.134253	0.0439118	0.240372	0.000826989	9.91736	10.4175	9.82834	10.2245	0.396124	0.00330046	0.500108	0.00066397	0.0890239	0.413044	0.193008	0.0931706	MTRF1L
NdqXhBGTGvCk_UXH24	7.79031	8.3956	7.80138	8.43154	0.630158	3.4e-10	0.605286	7.62e-10	-0.0110699	0.862427	-0.0359412	0.574807	8.20983	8.82005	8.26444	8.70879	0.444356	0.0759393	0.610221	0.02139	-0.0546055	0.813291	0.11126	0.631849	RNU6ATAC
l6eNE0iK3m6S.qntG4	8.28301	8.93708	8.24362	8.87366	0.630037	2.69e-10	0.65407	1.25e-10	0.0393944	0.534079	0.0634279	0.319744	8.21411	8.6681	8.26894	8.58604	0.317091	0.00282998	0.453992	0.000210048	-0.0548358	0.51618	0.0820652	0.337352	KCTD2
HHbeFTSIZRJIgEXdA4	7.66189	8.41779	7.61326	8.24314	0.62988	1.54e-10	0.755908	3.29e-12	0.0486271	0.431244	0.174654	0.00816435	7.85633	8.28514	7.90253	8.35765	0.455121	0.000327641	0.428802	0.000516506	-0.0461985	0.604716	-0.0725178	0.420958	ZNF224
Z_oKfqJSji7andu7kA	8.80531	9.45589	8.89051	9.52013	0.62962	8.14e-10	0.65058	4.23e-10	-0.0852007	0.208466	-0.0642413	0.339624	8.7105	9.33262	8.82837	9.36023	0.53186	0.0108889	0.622118	0.00442264	-0.117869	0.50777	-0.0276108	0.875422	STK19
WQnpIpT_6AuiJxuuls	8.15368	8.93825	8.41861	9.04807	0.629466	3.69e-09	0.784572	4.44e-11	-0.264927	0.00102252	-0.109821	0.136016	8.1293	8.53614	8.13024	8.73391	0.603669	0.00462065	0.406838	0.0351001	-0.000933387	0.995671	-0.197765	0.265254	HMGCL
BU4qgLq4Kuc3_QfXuM	8.29193	8.77113	8.16982	8.79928	0.629461	8.06e-11	0.479199	1.69e-08	0.122112	0.0484578	-0.0281503	0.636616	8.37888	8.66026	8.24988	8.56216	0.31228	9.12e-05	0.281376	0.000212956	0.129005	0.028286	0.098101	0.0804849	ZNF197
lBLUXe7cU4VX10R4Xs	11.6009	12.3743	11.7439	12.373	0.629163	1.21e-10	0.773458	1.51e-12	-0.143003	0.0250591	0.00129167	0.982995	11.11	12.0572	11.0031	11.7943	0.791115	0.0076129	0.947221	0.00253058	0.106882	0.664637	0.262987	0.297113	HLA-E
6k7fke9BdeLrZ.BBdQ	9.9537	10.4788	9.77404	10.403	0.628965	1.63e-10	0.525147	5.71e-09	0.179655	0.00676679	0.075837	0.224226	9.75946	10.2999	9.45259	9.99978	0.547181	0.026432	0.54044	0.0279388	0.306869	0.176567	0.300128	0.185436	FBXO28
HnxHU1AXB3lBR.3XNI	8.66931	9.26275	8.47648	9.10525	0.628771	6.04e-10	0.59344	1.89e-09	0.19283	0.0064823	0.157499	0.0228098	8.42486	8.60467	8.17148	8.55139	0.379909	0.000825127	0.179814	0.0514238	0.253375	0.0107706	0.0532809	0.528442	ZNF614
xtFfkxwpikjEXu91QU	7.55026	8.07918	7.47636	8.10474	0.628383	1.21e-10	0.52892	3.72e-09	0.0738997	0.228986	-0.0255637	0.673339	7.76126	8.06695	7.61021	7.92063	0.310422	0.000170832	0.305691	0.000193256	0.151055	0.0188917	0.146324	0.0219865	ZNF416
9BPcw_MHV4l0IRfWJ4	8.8105	9.66827	8.81181	9.44017	0.628361	1.15e-08	0.857776	2.33e-11	-0.0013114	0.986294	0.228103	0.00577768	8.81336	9.29212	8.76149	9.47935	0.717852	0.00945166	0.478758	0.0591814	0.0518659	0.822903	-0.187228	0.425967	LOC440341
x6CNIVJ18V_3lL7FKk	7.55739	8.24521	7.8737	8.50198	0.628275	3.45e-09	0.687811	5.87e-10	-0.316309	0.000150624	-0.256773	0.00130088	7.67274	8.14513	7.69303	8.09977	0.406746	0.000157203	0.472384	4.51e-05	-0.0202808	0.779267	0.0453576	0.533959	IFI30
Hdc9cTr26qUf5pf4ok	8.27629	9.12682	8.38741	9.01568	0.628271	3.72e-10	0.850531	6.09e-13	-0.111117	0.0915025	0.111143	0.0914318	8.48186	8.94622	8.2196	8.65585	0.436244	0.00208876	0.464368	0.00136432	0.262253	0.0336434	0.290377	0.0213104	EPHX1
r6LcBqko3uUAiXd1os	7.5674	8.41996	7.62454	8.25244	0.627897	2.07e-09	0.852561	3.81e-12	-0.0571369	0.415616	0.167527	0.0227531	7.71595	8.09914	7.69065	7.87436	0.183705	0.0400403	0.383196	0.000565882	0.0252936	0.753044	0.224785	0.0160745	WHAMM
umkShOgs6LoSvFP7GY	7.31033	8.25207	7.21607	7.84396	0.627896	2.28e-10	0.941744	3.57e-14	0.0942618	0.139528	0.40811	6.34e-07	7.631	8.03244	7.57211	7.88646	0.314347	0.0140283	0.401438	0.00345806	0.0588861	0.592291	0.145977	0.199713	HS.121525
0D5HTuh6hbmJ5bury0	6.94027	7.34758	6.8853	7.51307	0.627774	3.42e-09	0.4073	5.4e-06	0.0549763	0.444847	-0.165497	0.0277459	7.32335	7.5924	7.33944	7.46094	0.121494	0.0876611	0.269051	0.00175945	-0.0160925	0.80765	0.131464	0.0676223	GPER
i4VCpSTqgiOvkpAOR8	8.06487	8.77405	7.97068	8.59835	0.627678	6.89e-10	0.709179	5.74e-11	0.0941922	0.161198	0.175692	0.0124513	8.06524	8.4059	8.16974	8.80629	0.636547	0.000735927	0.340663	0.0292234	-0.104509	0.455301	-0.400393	0.0135022	CRY2
Z7F7hRdNX5eUe5fZdQ	8.32888	9.11295	8.49771	9.12514	0.627428	8.06e-10	0.784072	8.07e-12	-0.168828	0.0165642	-0.0121839	0.854436	8.39798	8.86508	8.39701	8.96512	0.568114	0.0185065	0.467094	0.0438208	0.000972956	0.996278	-0.100047	0.633366	APBA3
cNN7k4aoq6BK1aKLbg	8.05584	8.67523	7.9384	8.56519	0.626789	8.29e-11	0.619391	1.06e-10	0.117442	0.0563496	0.110044	0.0725156	8.36077	8.69163	8.42448	8.71761	0.293127	0.00634966	0.330862	0.00302382	-0.0637111	0.475267	-0.025976	0.768601	PSMG3
QZXtSkcinV_G.pI4AE	10.976	11.5578	10.794	11.4207	0.626754	6.68e-10	0.581813	2.87e-09	0.181975	0.00975474	0.137035	0.0453214	10.7911	11.2062	11.0308	11.0765	0.0457271	0.63968	0.415083	0.00127145	-0.239691	0.0292572	0.129665	0.200434	FOXD1
cd4n0v0.3GE6owV1rk	7.10073	7.89885	7.00505	7.63146	0.626411	1.53e-08	0.798122	1.35e-10	0.0956745	0.222696	0.267386	0.0017874	7.51896	7.78722	7.48562	7.72489	0.239264	0.00220415	0.268263	0.00100141	0.0333358	0.585668	0.0623341	0.31671	LOC100129907
NjSVOy760fqX9F5TrE	7.85196	8.32584	7.986	8.61233	0.626327	9.03e-11	0.473884	2.1e-08	-0.134043	0.0316588	-0.286485	5.28e-05	7.90174	8.4412	7.97396	8.41713	0.443169	0.00607264	0.539463	0.00174577	-0.0722198	0.587593	0.0240739	0.855605	FLJ10996
WooI8XIZOf1ISpv_nk	9.1884	9.97112	8.88084	9.50694	0.626092	4.02e-10	0.782725	3.78e-12	0.307551	5.41e-05	0.464184	1.11e-07	8.98907	9.15967	9.12632	9.41274	0.286426	0.0246436	0.170596	0.147775	-0.137248	0.235853	-0.253079	0.0418916	POLR1E
6F69Qy_7_VCX92k034	8.86368	9.29231	8.57275	9.19883	0.626079	5.07e-10	0.428625	5.19e-07	0.29093	0.000122446	0.0934757	0.157052	8.54077	8.81016	8.3267	8.72492	0.398217	0.0031689	0.26939	0.0265462	0.214067	0.0662012	0.0852402	0.43205	RRAGB
cS86KH7OiA.C30eKlE	7.7846	8.45822	7.60868	8.2347	0.626018	4.12e-08	0.673616	1.08e-08	0.175923	0.038982	0.223521	0.0104564	7.8625	8.13846	7.83696	8.12603	0.289066	0.000232563	0.275953	0.000334571	0.0255425	0.637442	0.0124288	0.81786	ZNF23
xdfrj1kuIi6eqToKQg	7.46553	8.299	7.63826	8.26409	0.625837	2.34e-10	0.833473	5.26e-13	-0.172726	0.00965454	0.03491	0.576189	7.64195	8.1994	7.83801	8.31174	0.473722	0.0142938	0.557451	0.00582977	-0.19606	0.250848	-0.112331	0.501216	F12
f7F_V3dSd51RP9Exck	9.19157	10.0835	9.33415	9.95969	0.625545	3e-10	0.891883	1.52e-13	-0.142575	0.0309969	0.123763	0.058295	9.19361	9.63028	9.11383	9.56637	0.452534	0.00371297	0.436668	0.00462864	0.0797803	0.525744	0.0639145	0.609939	E2F6
EnimkCg23C3SsCAKrU	7.75837	8.42421	7.84838	8.47392	0.625544	3.69e-10	0.665841	1.03e-10	-0.0900029	0.16557	-0.049706	0.437634	7.94755	8.43406	7.917	8.44349	0.526482	0.000276882	0.486512	0.000508014	0.0305445	0.761398	-0.00942487	0.925197	CLSPN
TkkCRFEkX_MF3dTXqU	10.6183	11.5696	10.7192	11.3441	0.624874	1.54e-09	0.951272	2.21e-13	-0.100917	0.148265	0.225481	0.00267506	10.6038	11.2059	10.7087	11.1832	0.47447	0.00432327	0.602076	0.000877243	-0.104939	0.439573	0.0226675	0.865508	SLC25A28
6JQoSIXoEjn9POl1Io	8.89135	9.4954	8.6691	9.29316	0.624063	4.64e-10	0.604055	8.87e-10	0.222247	0.00178565	0.202239	0.00389522	8.65604	9.00758	8.56867	8.98189	0.413226	0.000344549	0.351535	0.00114124	0.0873766	0.294228	0.0256858	0.751808	ZNF266
r6m4FFOVJYAn.iqeH0	7.55933	8.15939	7.64009	8.2641	0.624013	4.2e-10	0.600059	9.17e-10	-0.0807587	0.213548	-0.104713	0.110425	8.46983	8.78006	8.35523	8.72816	0.372935	0.14192	0.310232	0.214474	0.114597	0.635375	0.0518944	0.829228	F3
TpU8h7_SpNHn1V4RdE	10.4209	11.3162	10.5352	11.1592	0.62398	3.6e-10	0.895304	1.61e-13	-0.114309	0.080631	0.157015	0.0192958	9.85148	10.4479	9.90378	10.2372	0.333466	0.0983513	0.596428	0.00835947	-0.052304	0.781362	0.210658	0.277057	GINS3
Bot.TfekkgNTglalSg	9.0956	9.87408	9.11345	9.7374	0.623955	2.55e-10	0.778476	2.42e-12	-0.0178455	0.774836	0.136676	0.0361144	9.19201	9.63143	9.51093	9.90253	0.391598	0.0988411	0.439412	0.0682984	-0.318914	0.169515	-0.2711	0.236969	ZNF143
ZK3XeorfpYdKhcJRvA	9.23353	10.0561	9.26255	9.88596	0.623408	1.93e-10	0.822527	5.26e-13	-0.0290258	0.637374	0.170093	0.00978978	9.15386	9.84869	8.7199	9.38704	0.667143	3.59e-05	0.694834	2.52e-05	0.433959	0.00108715	0.46165	0.000695096	PSMB8
ZVAgF_IkgCJNHlJyWU	9.2838	9.98582	9.18132	9.80467	0.623355	1.47e-10	0.702019	1.22e-11	0.102482	0.10004	0.181147	0.00576787	9.02533	9.45603	9.06502	9.73189	0.666872	4.38e-06	0.430706	0.000193704	-0.0396904	0.615299	-0.275856	0.00457632	MRPL44
Z.dGjoPctJ5KaglKas	8.82747	9.54545	9.18887	9.81214	0.623264	7.64e-07	0.71798	7.02e-08	-0.361397	0.000852994	-0.266682	0.00982747	9.13512	9.52772	9.01454	9.50419	0.489647	0.00496328	0.392604	0.0167256	0.120576	0.401471	0.0235324	0.867712	RER1
3tFgoAgUouyKOOKKtE	8.33631	9.23846	8.45487	9.07789	0.623026	1.63e-08	0.902153	9.93e-12	-0.118563	0.133075	0.160564	0.0457248	8.67176	9.00125	8.88841	9.19443	0.30601	0.00466325	0.329494	0.00293515	-0.216659	0.0285653	-0.193175	0.0460186	CLK1
r1VvXS17NNTH7HF_1w	12.4023	12.9551	12.3677	12.9904	0.622721	4.13e-10	0.552737	4.27e-09	0.0346366	0.587831	-0.0353472	0.58024	12.1684	12.8047	12.0604	12.84	0.779573	0.00112317	0.636311	0.00430793	0.107939	0.550655	-0.0353234	0.843933	ARS2
cSjd.VQoVJXZd5iDgQ	8.2201	8.92213	8.31309	8.93532	0.622222	6.34e-10	0.702026	5.41e-11	-0.0929915	0.161148	-0.0131875	0.839402	8.34925	8.62384	8.31176	8.53302	0.221258	0.0248358	0.274585	0.00828263	0.037494	0.665974	0.0908208	0.306268	PRCC
9Cer7sf3rhHXqddVNU	8.86439	9.44834	8.84449	9.46648	0.621984	7.74e-10	0.583954	2.66e-09	0.0198938	0.762172	-0.0181361	0.782598	8.72408	9.1722	8.81538	9.16788	0.352497	0.0369431	0.448121	0.0119383	-0.0913029	0.548722	0.00432128	0.977152	RBM28
Bt9OVtPqCYRgqCSdxE	8.41386	9.11209	8.36811	8.98986	0.621745	9.26e-09	0.698226	9.94e-10	0.045747	0.54161	0.122228	0.110734	8.33834	8.81297	8.52456	8.89125	0.366695	0.0112952	0.474629	0.00242837	-0.18622	0.148462	-0.0782862	0.525909	TFIP11
lyUeSX3wny7_RLMXf0	10.3961	11.1594	10.36	10.9816	0.621558	8.13e-11	0.76331	1.01e-12	0.0360196	0.541208	0.177772	0.00525599	10.121	10.5037	10.1257	10.5904	0.464685	0.000770467	0.382648	0.00293049	-0.00472244	0.962854	-0.0867597	0.400603	C1ORF55
TnJevX.OhODIdEegoI	7.90639	8.57455	7.77471	8.39604	0.621332	7.14e-09	0.66816	1.77e-09	0.13168	0.082744	0.178508	0.0216196	8.15944	8.27005	8.06205	8.33944	0.277384	0.0058782	0.110608	0.19751	0.0973894	0.25224	-0.0693873	0.40721	ZNF700
HpXlFIC2JHrXLSnuOA	10.0697	10.8455	10.4725	11.0921	0.619557	3.07e-09	0.775713	3.31e-11	-0.40279	4.83e-06	-0.246633	0.00156203	10.0832	10.6543	10.1955	10.7273	0.531758	0.00168131	0.571106	0.00102151	-0.112321	0.394712	-0.0729726	0.576336	GPN2
ZqBo7oKCB7RXfClSrY	10.5227	11.2912	10.9261	11.544	0.617926	4.51e-09	0.768499	5.78e-11	-0.40335	6.1e-06	-0.252777	0.00146356	10.6765	11.1444	10.5129	11.1985	0.685527	0.000552958	0.467916	0.00699986	0.163505	0.267778	-0.0541055	0.706203	PRPF19
iid_4qKRYPNKSdCIyM	7.8335	8.63166	8.1868	8.80458	0.617788	1.17e-10	0.798158	4.89e-13	-0.353293	2.84e-06	-0.172923	0.00697862	7.88085	8.22001	7.87185	8.14673	0.274884	0.255394	0.339169	0.167188	0.008999	0.969309	0.0732838	0.754614	LOC100128221
igG0si0R.uxKjt8uVI	7.99516	8.73387	7.8018	8.41891	0.617115	1.32e-10	0.738706	2.95e-12	0.193365	0.00311174	0.314956	1.59e-05	7.96174	8.18194	7.94608	8.21772	0.271637	0.00793579	0.220207	0.0233265	0.0156586	0.853751	-0.035771	0.67478	PRPF38B
rukbqJ0YKCr84Xf_X4	12.9574	13.5047	12.8166	13.4332	0.6166	1.74e-09	0.547329	1.67e-08	0.140815	0.0463075	0.071544	0.296962	12.6788	13.0983	12.5773	13.2071	0.62977	0.00529152	0.419485	0.040407	0.101481	0.583167	-0.108804	0.556728	C20ORF24
KhHni6ISJ5qtU3oR8c	8.58614	9.49233	8.96813	9.58409	0.615967	2.54e-09	0.906189	8.31e-13	-0.381987	8.29e-06	-0.0917647	0.191892	9.02371	9.66367	9.41602	10.1087	0.692674	0.000220273	0.639963	0.000408308	-0.392312	0.0102014	-0.445024	0.00495218	ZGPAT
ol.PSqlzAV9S9_VSp4	10.2849	11.0574	10.3788	10.9945	0.615675	1.69e-08	0.772513	2.06e-10	-0.0939196	0.225744	0.0629179	0.413254	10.063	10.579	10.0497	10.7288	0.67908	0.000133315	0.51605	0.00108946	0.0133014	0.910393	-0.149729	0.22238	POLR2C
HqTXTB31ODpCqx86AE	8.89538	9.39987	8.71805	9.3337	0.615652	2.24e-09	0.504489	8.86e-08	0.17733	0.0150769	0.0661667	0.339474	8.72697	8.97728	8.79115	8.99903	0.207877	0.0251349	0.250309	0.00993004	-0.0641855	0.437578	-0.0217531	0.789742	QTRTD1
9EIpq4KI64KL0R57lo	8.33957	8.90647	8.48283	9.09843	0.615605	5.02e-09	0.5669	2.33e-08	-0.143256	0.0540213	-0.19196	0.011998	8.37776	8.85817	8.38915	9.02295	0.633802	0.000587148	0.480402	0.00392182	-0.011386	0.93194	-0.164786	0.233098	IPO13
uqc7KSvDXUfdO6_BS4	9.81687	10.3207	9.69613	10.3117	0.615567	2.34e-10	0.503812	1.16e-08	0.120736	0.0574496	0.00898004	0.883433	9.50958	10.0045	9.45554	9.91532	0.45978	0.00479609	0.49496	0.00302774	0.0540334	0.683139	0.089214	0.503378	TERF2
xUTjVHkjv.sEUniiAU	11.116	11.7088	11.0987	11.7135	0.614776	1.45e-10	0.592844	3.03e-10	0.0172733	0.772661	-0.00465795	0.937856	10.965	11.2287	11.1383	11.372	0.233733	0.00556326	0.263693	0.00262361	-0.17328	0.0265174	-0.14332	0.0573572	BRIX1
foXp7QXX75VR75fiD4	9.56571	10.353	9.96466	10.5793	0.614599	8.62e-10	0.787338	5.09e-12	-0.398958	1.85e-06	-0.226219	0.0017566	9.73753	10.2888	9.65711	10.2738	0.616646	9.88e-06	0.551238	2.68e-05	0.0804236	0.322697	0.015015	0.850024	C1ORF50
rKSYUZKIG6XooIHo68	9.52803	10.1157	9.77607	10.3907	0.614587	1.33e-07	0.58763	2.85e-07	-0.248041	0.0071798	-0.274998	0.00332022	9.53547	9.97107	9.32517	10.047	0.721871	5.28e-06	0.435606	0.000386643	0.210301	0.0315047	-0.0759638	0.389759	C11ORF83
cXl3ddwDJC3qA16ri4	10.1241	10.6844	9.93661	10.551	0.614362	4.97e-10	0.560339	3.03e-09	0.187452	0.00626924	0.13343	0.0437208	10.0763	10.1478	10.0819	10.4551	0.373257	0.0164145	0.0714385	0.595784	-0.00555771	0.966849	-0.307376	0.0394868	SMG5
fY54I_Luif3l_yupqU	11.5495	12.1888	11.5175	12.1318	0.614301	2.71e-09	0.639328	1.24e-09	0.0320268	0.643973	0.0570546	0.412517	11.0916	11.575	11.0778	11.7119	0.634116	0.000376411	0.48342	0.00260045	0.0137463	0.912983	-0.13695	0.289807	C17ORF79
BcRnn79Tp1XRQ4DWlQ	7.34232	7.82057	7.33222	7.94638	0.614156	2.99e-09	0.478247	2.75e-07	0.0100957	0.884524	-0.125813	0.0794183	7.57559	8.04457	7.69381	8.18883	0.49502	6.15e-05	0.468983	9.67e-05	-0.118226	0.152708	-0.144263	0.0880103	LOC647481
WeHyh_q_rUK58TVKpc	7.68792	8.39936	7.71751	8.33163	0.614125	1.87e-08	0.711442	1.13e-09	-0.0295882	0.699691	0.0677289	0.380268	8.01605	8.22508	7.88687	8.21976	0.332894	0.00128252	0.209038	0.0200282	0.129176	0.119593	0.0053202	0.945628	ECE2
ZUj8k65UD6VSQkGX3g	7.93251	8.38114	7.84687	8.46097	0.6141	2.6e-10	0.448634	9.89e-08	0.0856435	0.171296	-0.0798228	0.201182	8.28245	8.42731	8.24162	8.53137	0.289748	0.0253237	0.144852	0.220093	0.040832	0.720357	-0.104064	0.369784	LOC729839
fuGuHul_CXooe_pOyE	8.54484	9.14064	8.52289	9.1366	0.613711	1.33e-10	0.595799	2.44e-10	0.021951	0.712083	0.00403879	0.94579	8.57367	8.93946	8.54466	8.8444	0.299733	4.44e-05	0.365793	7.64e-06	0.0290072	0.530057	0.0950665	0.0581684	FBXO31
HUGS1RU3urBCqu2u98	8.43106	8.9565	8.40272	9.01566	0.612939	3.61e-09	0.525445	6.2e-08	0.0283354	0.686298	-0.0591586	0.401693	8.80312	8.76244	8.7362	8.75448	0.0182871	0.897931	-0.0406885	0.775684	0.066928	0.640433	0.00795248	0.9555	FAM86A
lt6l9NT3_Xr5SjNkjg	7.77879	8.42856	7.6094	8.2218	0.612404	1.13e-09	0.649774	3.48e-10	0.169392	0.0155881	0.206763	0.00401815	7.6658	8.20021	7.60168	8.14572	0.54404	6.26e-06	0.534415	7.36e-06	0.064117	0.346206	0.0544923	0.420565	PHC3
HJyl3jTIJIyfS1S3KU	9.34762	10.1586	9.33929	9.95128	0.611988	7.69e-10	0.811025	2.16e-12	0.00832638	0.897462	0.207363	0.00334839	9.14078	9.87539	9.0213	9.68801	0.666716	0.000307275	0.734604	0.000141933	0.119485	0.363592	0.187372	0.165956	CSRNP2
Wu17hRSKTiKhBEd.2c	8.26668	8.91003	8.10031	8.71189	0.611574	1.39e-10	0.643348	4.89e-11	0.166364	0.00898624	0.198138	0.00241791	8.26976	8.78506	8.25062	8.72302	0.472399	0.000512847	0.515301	0.000262662	0.0191355	0.844666	0.0620379	0.529017	C15ORF17
BquVEBXuVUv3n96d58	7.49989	8.25372	7.43066	8.04205	0.611392	2.31e-09	0.753826	3.36e-11	0.0692309	0.315498	0.211666	0.00438849	7.74772	7.91431	7.68809	7.99659	0.308496	0.00321608	0.166591	0.0656911	0.0596332	0.477759	-0.0822719	0.332709	C19ORF25
WHTZokKZUkBOxFZ30I	9.86771	10.4882	9.86698	10.4778	0.610854	1.85e-08	0.620444	1.39e-08	0.000726664	0.992386	0.010316	0.892253	9.61059	10.0511	9.61239	10.0332	0.420812	0.0014679	0.440507	0.00106519	-0.00179741	0.985736	0.0178973	0.858819	ERCC3
BiILXP3Sn4kL6zedKU	7.87378	8.61879	8.05602	8.66683	0.610808	7.1e-10	0.745015	1.18e-11	-0.182244	0.00829993	-0.0480363	0.456984	8.02935	8.44716	8.00151	8.467	0.465489	4.83e-05	0.417809	0.00011944	0.0278385	0.698995	-0.0198416	0.782465	ALAS1
B..DgoRVkunZLq1a54	8.13313	8.91667	8.06864	8.67922	0.610587	5.29e-09	0.783548	3.58e-11	0.0644896	0.368847	0.23745	0.00244322	8.1655	8.58316	8.15116	8.39982	0.248655	0.0221238	0.417668	0.00102082	0.0143327	0.87984	0.183345	0.0746076	HS.430851
ZXu4ArXiNDigpULtVE	8.70805	9.3196	8.85237	9.46257	0.610203	2.41e-10	0.611556	2.3e-10	-0.144319	0.024277	-0.142965	0.0255092	8.86381	9.26191	8.94958	9.33474	0.385162	0.0182722	0.398094	0.0155134	-0.0857679	0.546731	-0.0728358	0.60789	LOC100130190
0JL7gX.UjolGBBd1I0	8.34107	9.17414	8.36659	8.97636	0.609763	1.77e-10	0.833073	2.21e-13	-0.0255224	0.670322	0.197787	0.00264059	8.37655	8.90859	8.44687	8.8777	0.43083	0.000118267	0.532042	1.95e-05	-0.0703203	0.351701	0.0308915	0.677142	BCL10
cSJSRXrpTakhnpWkjk	8.37262	8.94927	8.34666	8.95639	0.609739	4.13e-10	0.576652	1.25e-09	0.0259619	0.677865	-0.00712508	0.909093	8.39098	8.78175	8.44125	8.83961	0.398361	0.000129741	0.39077	0.000151744	-0.0502684	0.472581	-0.0578597	0.410298	LOC729774
Qoio5_Ek5w_CUiQs7U	8.54833	9.27464	8.4238	9.03351	0.609704	2.04e-08	0.726311	7.19e-10	0.124522	0.11226	0.24113	0.00382945	8.54184	8.89354	8.48017	8.82656	0.346393	0.0240501	0.351705	0.0224117	0.0616664	0.648073	0.0669787	0.620388	LOC144438
rVWV9U7Je97TTe5vXs	9.22758	9.78913	9.24512	9.85479	0.609673	5.63e-07	0.561553	2.07e-06	-0.0175351	0.849739	-0.0656553	0.480177	9.03129	9.57144	8.90232	9.42294	0.520619	0.0234011	0.540152	0.0196701	0.128973	0.524914	0.148506	0.465568	BAIAP2
3JGiA1ORqAJ94RLSdU	7.44955	8.10014	7.41819	8.02763	0.609441	1e-09	0.650589	2.71e-10	0.0313558	0.631335	0.072504	0.271966	7.63886	8.00985	7.6496	8.02011	0.370508	0.00293387	0.370993	0.00290925	-0.0107389	0.91294	-0.0102537	0.916856	ZSCAN29
NUXpIA3H3EvqnhIXVo	9.24483	10.0555	9.38861	9.99781	0.609199	2.39e-09	0.810681	6.87e-12	-0.143788	0.043034	0.0576947	0.400478	9.14252	9.77976	9.15263	9.74239	0.589758	1.38e-05	0.637238	6.86e-06	-0.0101099	0.897882	0.0373699	0.636978	PEX16
0LXqh1uXoFeXTe9eUg	9.13094	9.71154	9.12702	9.73614	0.609117	7.32e-09	0.580609	1.79e-08	0.00391025	0.956834	-0.0245985	0.733773	8.92964	9.41119	9.01564	9.62869	0.613052	0.00064793	0.481552	0.00340742	-0.0859975	0.514901	-0.217498	0.117887	SETD1A
xoPL61ce1VOK_4FXVU	11.1294	11.7173	10.9815	11.5906	0.609057	4.81e-10	0.587869	9.72e-10	0.147888	0.025318	0.1267	0.05226	11.2766	11.5194	11.1867	11.6379	0.45114	0.00554578	0.242771	0.0889707	0.0898856	0.502425	-0.118484	0.380518	SRRM2
Wv_xLl6R3urnQwOjKI	10.9341	11.448	10.8296	11.4386	0.608921	3.32e-10	0.513823	9.07e-09	0.104497	0.0991831	0.00939917	0.878822	10.7219	10.917	10.7713	10.8329	0.0615468	0.778344	0.195099	0.380571	-0.0493717	0.821236	0.0841805	0.700736	GAR1
3lK5VLXeP.XU158UXU	9.78968	10.1878	9.58981	10.1983	0.608531	1e-08	0.398124	1.08e-05	0.199873	0.0108846	-0.0105333	0.885891	9.52211	9.95705	9.50064	10.1846	0.684013	0.000371495	0.434934	0.00777909	0.0214792	0.874053	-0.2276	0.114794	ACIN1
oKiggmYIlvLTlruumk	11.6694	12.3968	11.6977	12.3061	0.608446	3.33e-09	0.72746	9.44e-11	-0.0283282	0.682919	0.0906855	0.197791	11.3746	12.0464	11.6496	12.1639	0.514263	0.0784331	0.671777	0.0281277	-0.275038	0.320171	-0.117525	0.66466	SNHG6
9uToKnR5MhFUwVSn8o	8.81158	9.42909	8.66687	9.27477	0.607894	6.92e-10	0.617503	5.06e-10	0.14471	0.0307245	0.154319	0.0220108	8.6336	9.08449	8.40796	8.84416	0.436202	0.00195817	0.450894	0.00156349	0.225638	0.0584654	0.24033	0.0461272	ZNF433
6KVkRaxHboRcRHUyiM	10.6211	11.3321	10.6693	11.2771	0.607752	5.72e-09	0.711002	2.63e-10	-0.0482113	0.499956	0.055039	0.441881	10.4041	10.9344	10.1456	10.5857	0.440113	0.00718266	0.530316	0.0022695	0.258512	0.0774592	0.348716	0.0239102	GPR172A
fnXrfiO33bwosqX.oo	11.4549	12.0183	11.2873	11.8941	0.606733	1.56e-09	0.563419	6.47e-09	0.167503	0.0173316	0.124189	0.0704595	12.0357	11.7717	11.5535	11.6997	0.146176	0.417038	-0.26398	0.156806	0.482165	0.0185822	0.0720091	0.685605	TFRC
ZuAS_EhNFL4feTwXk4	9.41218	10.0175	9.34157	9.94815	0.606586	1.51e-08	0.605339	1.57e-08	0.0706115	0.349327	0.0693644	0.357756	9.42345	9.45286	9.49173	9.51716	0.0254263	0.874485	0.0294107	0.85505	-0.0682789	0.672619	-0.0642945	0.690557	GAR1
lLU566wFewBx4i6Cqs	8.40989	8.93318	8.31137	8.91777	0.606402	2.05e-10	0.52329	3.77e-09	0.0985198	0.109319	0.0154084	0.797233	8.28772	8.85528	8.29463	8.78727	0.492635	0.000497022	0.567558	0.00016438	-0.00691389	0.945607	0.0680098	0.506837	ZNF227
0qhe.l11HcwktN_ohY	9.4383	10.2106	9.47043	10.0767	0.606221	1.03e-09	0.772267	6.98e-12	-0.0321334	0.621639	0.133912	0.0476737	9.23373	9.80404	9.58498	10.0458	0.460837	0.00909101	0.570313	0.00250753	-0.351254	0.0341343	-0.241778	0.123064	POLDIP3
WlFOUtFO_PasAFJijk	8.70186	9.43114	8.78984	9.39604	0.606194	4.94e-09	0.729279	1.27e-10	-0.0879829	0.218582	0.035102	0.619019	8.64776	9.22973	9.08992	9.50238	0.41246	0.0145109	0.581975	0.00188215	-0.442164	0.010059	-0.272649	0.0804759	NUP50
BS79uCu_iKp7t6uKjo	9.18185	9.83327	9.20608	9.81209	0.606004	1.81e-08	0.651414	4.68e-09	-0.0242322	0.748328	0.0211781	0.779112	9.08916	9.30264	8.944	9.20736	0.26335	0.257156	0.213484	0.353134	0.145153	0.523054	0.0952874	0.673255	ATF5
u6BXVx3hVcSEFCRw1U	8.31027	8.98928	8.36529	8.97082	0.605529	2.42e-10	0.679004	2.25e-11	-0.0550169	0.365863	0.0184577	0.759898	8.34022	8.63193	8.65875	8.98507	0.326321	0.00108256	0.291709	0.00233428	-0.318528	0.00128366	-0.35314	0.000609696	YDJC
rVUQ7jrP6KV7d66.8o	8.13506	8.86158	8.17043	8.77573	0.605299	1.65e-09	0.726519	4.08e-11	-0.0353634	0.595444	0.0858569	0.203506	8.10571	8.62955	8.06536	8.41197	0.346611	0.00971752	0.52384	0.000677687	0.0403479	0.720292	0.217577	0.0743255	ZNF564
cV0l3oKBSR7qHD8THs	8.54151	9.29729	8.62228	9.22685	0.604573	2.15e-10	0.75578	1.93e-12	-0.0807703	0.185319	0.0704361	0.246073	8.59311	9.04754	8.5785	9.03574	0.457241	0.000256583	0.454432	0.000269323	0.0146077	0.865714	0.0117983	0.891335	LOC652685
KkRZe3SjN_7jl_SQ6k	7.52028	8.19234	7.39074	7.99504	0.604302	2.04e-09	0.672061	2.47e-10	0.12954	0.0622357	0.197298	0.00644228	7.78098	8.23724	7.77958	8.0803	0.300721	0.00425592	0.456259	0.000221505	0.00139637	0.986823	0.156935	0.0853955	MGC13057
Q7qu6noJHp1esqEMCs	9.513	10.3749	9.55621	10.1604	0.604181	4.99e-09	0.861879	3.52e-12	-0.0432089	0.539852	0.214489	0.00491034	9.66862	10.216	9.81799	10.3391	0.521126	0.00971008	0.547416	0.00737458	-0.149378	0.385388	-0.123087	0.471813	TSSC4
Wrh6xIg0nZVWiSxvQc	8.36514	9.0991	8.3093	8.91335	0.604049	1.38e-09	0.733953	2.62e-11	0.0558419	0.398708	0.185746	0.0085069	8.23774	8.63261	8.2746	8.72224	0.447634	3.03e-05	0.394873	8.82e-05	-0.0368624	0.575682	-0.0896239	0.189276	COG1
fIakRenNquBE0N501E	9.42254	9.96686	9.36718	9.97101	0.603835	1.55e-09	0.544319	1.13e-08	0.0553604	0.405304	-0.004156	0.949836	9.26755	9.59736	9.21145	9.34886	0.137413	0.321609	0.329816	0.0307876	0.056097	0.67958	0.2485	0.0881461	LOC643507
NGpdb_6JZ58H03r154	9.0309	9.84871	9.24485	9.84853	0.603686	1.61e-09	0.81781	3.03e-12	-0.213947	0.00315922	0.000176721	0.997869	8.77248	9.4683	8.69137	9.35125	0.659881	0.000585721	0.69582	0.000392215	0.0811146	0.562081	0.117054	0.406981	C7ORF20
f57_qnV6Vg30fU9KAU	8.82998	9.3263	8.73317	9.33668	0.603505	4.5e-09	0.496326	1.56e-07	0.0968071	0.173315	-0.0103714	0.881842	8.79629	9.14007	8.81866	9.27393	0.455266	0.00416544	0.343777	0.0194903	-0.0223715	0.860881	-0.13386	0.306759	MPDU1
WyM_9RTVXX6V9C6ngk	8.4011	8.97536	8.6301	9.2336	0.603505	1.5e-09	0.574268	3.92e-09	-0.229002	0.00172108	-0.258238	0.000551306	8.51516	8.94232	8.52285	8.93454	0.411691	0.000867751	0.42716	0.000662645	-0.00769256	0.932874	0.00777669	0.932142	ZDHHC18
o_Go6fELXl4xcRFOOU	8.17826	9.01474	7.9977	8.60112	0.603413	6.38e-10	0.836481	6.54e-13	0.180555	0.00784524	0.413622	6.13e-07	7.87609	8.31047	7.90489	8.32474	0.419853	0.0266128	0.434376	0.0227787	-0.0288003	0.862827	-0.0142773	0.931705	ASB6
o5RKSV6hMoJ6iQoCrc	12.4452	13.055	12.4257	13.0291	0.60333	6.22e-08	0.609823	5.14e-08	0.0194251	0.809286	0.025919	0.747542	12.4129	12.9389	12.421	12.9451	0.524106	0.124338	0.525985	0.123141	-0.00807822	0.979925	-0.00619921	0.984594	RPL13A
Q.bTl.iHi3x1tVSbro	9.21345	10.048	9.17541	9.77835	0.602934	7.56e-10	0.834555	8.16e-13	0.0380395	0.551146	0.269661	0.000238407	8.55737	9.04235	8.81448	9.38626	0.571787	0.00366924	0.484982	0.00965301	-0.257111	0.123224	-0.343916	0.0477531	TBCC
r6P_SKuIH3e5edIplc	9.07178	9.72832	8.94054	9.54312	0.602578	3.93e-10	0.656542	6.82e-11	0.131231	0.0409861	0.185195	0.0054667	8.85707	9.03644	9.28165	9.31373	0.0320802	0.876938	0.179375	0.394946	-0.424588	0.0610475	-0.277293	0.199045	GMEB2
oqluBEgV0IQo4SJ6KE	8.77296	9.47357	8.78255	9.38469	0.602137	7.05e-10	0.700614	3.18e-11	-0.00959086	0.879568	0.088886	0.168339	8.53864	9.02487	8.68949	9.23224	0.542746	0.0047862	0.486235	0.0090552	-0.150855	0.343135	-0.207366	0.200982	L3MBTL2
WJF33tXtPVREbXvRdg	8.38512	9.03942	8.38625	8.98826	0.602011	1.48e-09	0.654305	2.82e-10	-0.00113318	0.986238	0.0511615	0.438902	8.13826	8.52139	8.04504	8.56355	0.518505	0.00682695	0.38313	0.0313864	0.0932131	0.558116	-0.042162	0.789687	VPS18
KhJXu_50odHeeeugHQ	10.0663	10.6635	10.0882	10.6898	0.601672	2.2e-09	0.597197	2.54e-09	-0.021872	0.744364	-0.0263474	0.694607	9.70239	10.1209	9.72895	10.3276	0.598633	0.047629	0.418557	0.146347	-0.0265576	0.922533	-0.206633	0.455526	FVT1
uBEr6SlLdpLYiUlDI4	9.38369	10.0881	9.21586	9.81691	0.601045	2.14e-09	0.704399	8.86e-11	0.167827	0.017819	0.271181	0.000384308	9.10976	9.36195	9.17558	9.64885	0.473275	0.00376373	0.252198	0.0748234	-0.0658213	0.616104	-0.286899	0.0470641	LRRC14
lIkr2QHXSFfedWlln8	7.9895	8.91186	8.29882	8.89981	0.600985	8.89e-09	0.92236	1.39e-12	-0.309325	0.000206618	0.0120503	0.867145	8.40794	8.81296	8.61401	9.06858	0.454565	0.00367825	0.405019	0.00734443	-0.206071	0.120654	-0.255616	0.0613811	RAE1
35K6QDpHgzVfpJIgBU	7.92542	8.41971	8.01791	8.61866	0.600751	2.75e-09	0.494295	9.92e-08	-0.0924908	0.17969	-0.198947	0.00649916	8.10301	8.48396	8.02923	8.23759	0.208364	0.151022	0.380953	0.0171382	0.0737825	0.59463	0.246371	0.0956189	ZBTB40
KpLihSCgv_5.pIddTs	9.17133	9.80044	9.18135	9.78169	0.600348	3.16e-10	0.629111	1.22e-10	-0.0100197	0.868741	0.0187438	0.757374	9.2088	9.44162	9.14761	9.45821	0.310599	0.013144	0.232816	0.0481976	0.06119	0.568821	-0.0165925	0.876286	KCTD6
KLh7rtfiOdE8eVpeXU	8.76877	9.2636	8.72264	9.32282	0.600171	4.42e-10	0.494831	1.81e-08	0.0461223	0.456689	-0.0592172	0.340997	8.72972	9.13418	8.78378	9.34632	0.562538	7.47e-05	0.404456	0.000981945	-0.0540576	0.557058	-0.21214	0.037719	VARS2
NhdSLgjq4cjjO7q6pY	10.2106	10.9998	10.694	11.2934	0.599391	4.68e-06	0.789231	5.28e-08	-0.483443	8.44e-05	-0.293602	0.00873955	10.3612	11.0706	10.2192	11.0551	0.835903	8.31e-06	0.709306	3.56e-05	0.142093	0.196736	0.0154968	0.883286	ATP6V0B
NV_OeqTWr6jojKKN0s	7.92766	8.33844	7.9372	8.53496	0.597759	4.37e-09	0.41078	2.77e-06	-0.00954678	0.889957	-0.196526	0.00808745	8.12005	8.40202	8.08089	8.41521	0.334323	0.000598533	0.281975	0.00199902	0.0391553	0.581482	-0.0131924	0.851675	GTPBP3
cDT1zBR5_sJjl0994A	8.17835	8.73159	8.12004	8.71775	0.597706	2.92e-10	0.553238	1.36e-09	0.0583091	0.336605	0.0138408	0.817999	8.01763	8.58726	8.04845	8.4122	0.363751	0.0540573	0.569628	0.00642531	-0.0308122	0.857573	0.175065	0.319628	ASB7
9COUpVUrvdKkvfrt58	12.4159	12.9911	12.4947	13.0921	0.597358	9.05e-10	0.575184	1.9e-09	-0.0787491	0.222476	-0.100924	0.121403	12.466	12.9589	12.3709	12.9322	0.561252	0.0395479	0.492817	0.0646655	0.0950893	0.69814	0.0266551	0.913127	BRMS1
xEc16kDv8V7XUl1efU	9.1178	9.75314	9.17366	9.7706	0.596946	3.1e-07	0.635343	1.07e-07	-0.0558615	0.524276	-0.0174645	0.841621	9.12638	9.47786	9.11238	9.60585	0.493462	0.013392	0.351482	0.0590829	0.0139942	0.934342	-0.127986	0.457391	MPDU1
BKliEoklRUkgMQ1icQ	8.44487	9.05916	8.30762	8.90435	0.596731	3.02e-08	0.614294	1.78e-08	0.137247	0.0816732	0.15481	0.0513774	8.75681	9.27417	8.56831	8.59288	0.0245734	0.94453	0.517361	0.163256	0.188498	0.596095	0.681285	0.0753401	NR2F1
fp1dOCsgUnnvhFivE0	10.0132	10.7308	10.0251	10.6217	0.596635	2.47e-09	0.717548	6.06e-11	-0.0118651	0.859156	0.109049	0.111902	9.83006	10.3502	9.73603	10.3211	0.585087	0.00134773	0.52016	0.0029637	0.0940257	0.500786	0.0290984	0.833268	PTCD1
r4urdOoESuR.VEftVU	8.19331	9.01795	8.21946	8.81604	0.59658	1.77e-09	0.824643	2.17e-12	-0.0261517	0.691062	0.201912	0.00469245	8.00462	8.18443	7.82266	7.88207	0.0594066	0.570254	0.179805	0.105333	0.181963	0.101716	0.302361	0.0132174	WDR73
H4Cl6pShn7eU5Gh404	10.2837	11.1069	10.3559	10.9522	0.596351	5.69e-07	0.82323	1.73e-09	-0.0722135	0.428132	0.154666	0.0968314	10.1096	10.5989	9.85623	10.4787	0.622503	0.000393532	0.489225	0.00221143	0.253411	0.0621071	0.120133	0.344224	MRPS11
ZrdJSVyIeffu.u097U	12.5997	13.1754	12.5383	13.1345	0.59621	7.56e-10	0.575661	1.51e-09	0.0614139	0.333344	0.0408651	0.517556	12.3916	12.945	12.3424	12.8458	0.503339	0.000769904	0.553402	0.000378208	0.0491399	0.656141	0.0992037	0.375815	CAMLG
Wpqpan6BjsYxXTLhTw	8.8213	9.74657	8.76079	9.35668	0.59589	1.49e-08	0.92527	1.97e-12	0.0605084	0.412934	0.389889	1.45e-05	9.1337	9.52171	9.17863	9.62736	0.448729	0.00260236	0.388011	0.00638999	-0.0449306	0.701391	-0.105649	0.375	NELF
o6nNEiT4U_n1dN4puo	10.4111	11.0529	10.2976	10.8935	0.595845	6.14e-10	0.641814	1.36e-10	0.113455	0.0772484	0.159423	0.0157989	10.1261	10.632	10.0699	10.6014	0.53156	0.000230078	0.505906	0.00033896	0.0562161	0.573121	0.0305616	0.758048	KTI12
9OJKB36ilIEFBebOj4	9.62315	10.1715	9.48129	10.077	0.595679	3.59e-08	0.548336	1.54e-07	0.141863	0.0746036	0.0945195	0.226616	9.25672	9.66596	9.12645	9.49059	0.364143	0.00312797	0.409246	0.00143736	0.130273	0.199927	0.175376	0.0940817	NOL8
xFSlAFO6uRAlKR5Qug	8.85907	9.79727	8.96553	9.56078	0.595247	2.4e-10	0.938199	1.22e-14	-0.106461	0.081735	0.236491	0.000459357	9.10541	9.73494	8.7791	9.30136	0.522264	0.00925883	0.629531	0.00303875	0.326308	0.0733075	0.433574	0.0237453	ZNF672
9pf09n02ULseIUV6EU	8.04805	9.07907	8.09962	8.69385	0.59423	2.16e-08	1.03102	2.68e-13	-0.0515649	0.492105	0.385226	2.17e-05	7.97191	8.18622	7.78905	7.98566	0.19661	0.274237	0.214314	0.235853	0.182859	0.307313	0.200562	0.265265	FICD
TctET1UxT9u89E9VsU	11.3141	11.9642	11.3763	11.9703	0.594031	8.47e-10	0.65007	1.38e-10	-0.0621834	0.328431	-0.00614436	0.922329	11.1395	11.6632	11.3324	11.6666	0.33424	0.00168053	0.52368	5.23e-05	-0.192852	0.0349213	-0.00341177	0.966586	DIMT1L
r8ldIFhlIH2K6X3TeY	8.11826	8.85263	8.09889	8.69282	0.593929	2.92e-07	0.734377	6.62e-09	0.0193689	0.823167	0.159817	0.0741888	8.18167	8.75503	8.44211	8.94081	0.498699	0.00171944	0.573357	0.00063746	-0.260439	0.0525881	-0.185781	0.148544	SMTN
ronR3qXF6.S8irXXvM	8.77251	9.34327	8.66257	9.25636	0.593783	4.55e-09	0.570761	9.6e-09	0.109933	0.118444	0.0869111	0.212884	9.07037	9.54183	8.96853	9.32271	0.354183	0.0102268	0.471456	0.00178033	0.101844	0.388305	0.219117	0.0804119	DCUN1D3
QVG6keeICUfrAHjloA	7.66473	8.32023	7.7238	8.31715	0.593345	1.21e-09	0.6555	1.64e-10	-0.0590691	0.360778	0.0030861	0.961594	7.87625	8.35066	8.05852	8.74987	0.691354	2.93e-05	0.47441	0.000622049	-0.182263	0.0919546	-0.399208	0.00210165	SNORD35B
ZdeuSleiSLhaShungg	7.47322	8.22001	7.62801	8.21964	0.591627	2.3e-10	0.746784	1.68e-12	-0.154788	0.0134908	0.000368444	0.995001	7.87309	8.39603	7.98705	8.62528	0.638229	0.00377297	0.522945	0.0119081	-0.113961	0.5216	-0.229246	0.210663	LRDD
B.7mrn_C5fk0qPKJDw	10.8005	11.4026	10.8052	11.3967	0.591475	4.45e-09	0.602196	3.15e-09	-0.00478822	0.944134	0.00593233	0.930817	10.9115	11.0665	10.8378	11.2169	0.379083	0.00150734	0.155012	0.110234	0.0737233	0.424885	-0.150348	0.120057	TDG
9VMwnnlHkiv.F2F1K4	8.47728	9.15962	8.5698	9.1602	0.590405	1.2e-09	0.682339	6.44e-11	-0.0925138	0.155173	-0.000579922	0.992742	8.64314	8.83727	8.56989	8.83867	0.268784	0.141687	0.194129	0.276423	0.0732525	0.673518	-0.00140241	0.993535	NOLA1
xrnReqXU1SCZKnz.3g	8.92434	9.85273	8.6991	9.28911	0.590015	3.79e-09	0.928385	2.98e-13	0.225243	0.00246532	0.563613	9.02e-09	8.52501	8.78734	8.69111	9.12548	0.434373	0.000808988	0.262337	0.0176907	-0.166102	0.103815	-0.338138	0.00435236	LOC642031
oUqAgKEktF1hDnW9zo	7.28928	7.92124	7.32294	7.91244	0.589501	3.43e-10	0.631954	8.27e-11	-0.0336603	0.5745	0.00879311	0.883051	7.72029	7.77855	7.59328	7.92359	0.330317	6.51e-05	0.0582641	0.283096	0.127009	0.032455	-0.145044	0.0176315	LEAP2
csqv1J9VKdaX7S3f5M	8.82124	9.31102	8.81569	9.40461	0.588924	1.55e-09	0.489781	4.88e-08	0.00554748	0.931375	-0.0935952	0.154674	8.78672	9.29335	8.95981	9.48264	0.52283	3.57e-05	0.50663	4.68e-05	-0.17309	0.0449555	-0.189289	0.0310798	MLLT6
WUCkSlC_yf7V_U05UE	12.8006	13.255	12.5961	13.1848	0.588761	1.76e-09	0.454398	2.01e-07	0.204532	0.00383292	0.0701694	0.284632	12.6609	13.0301	12.84	13.0968	0.25677	0.232601	0.369215	0.0972379	-0.179135	0.396483	-0.0666899	0.748494	C17ORF45
fjlAn2f5SyDWgD2ggk	7.85714	8.4437	8.14448	8.73279	0.588308	3.38e-07	0.586561	3.55e-07	-0.287341	0.00254552	-0.289088	0.00241982	8.20143	8.52407	8.0428	8.30376	0.260969	0.0467398	0.322638	0.0185179	0.158634	0.199069	0.220303	0.0848561	TFPI2
BCoi.5dfES6X_fkXUk	11.1768	11.7706	11.2016	11.7896	0.588007	1.45e-09	0.593858	1.19e-09	-0.024836	0.69881	-0.0189854	0.767257	10.8337	11.3229	10.5662	11.055	0.48881	0.00403527	0.489187	0.00401604	0.267475	0.0710692	0.267852	0.0707305	MRPS11
ou5J4VCklE3m.tf4ig	9.48734	10.1476	9.54197	10.13	0.587991	1.88e-10	0.660292	1.68e-11	-0.0546273	0.349509	0.0176733	0.760294	9.428	9.75774	9.56824	9.80936	0.24112	0.25815	0.329741	0.131754	-0.140241	0.501784	-0.051621	0.802839	FAM58A
6MXulVREHiVOeOixXg	8.45537	9.03041	8.65941	9.24683	0.587423	2.83e-08	0.575044	4.15e-08	-0.204037	0.0109137	-0.216415	0.00736625	8.61323	9.04224	8.67712	9.15036	0.473243	0.00325617	0.429013	0.00593971	-0.063893	0.61843	-0.108123	0.404617	RELA
xpOSfuuLHvcoelADqQ	9.79844	10.5234	9.79063	10.378	0.587347	4.43e-10	0.724941	5.52e-12	0.00780123	0.897093	0.145395	0.0223542	9.5394	9.97449	9.69137	10.1744	0.483031	0.000138884	0.435093	0.000319179	-0.151978	0.0940574	-0.199916	0.0349892	RUNDC1
uUK90R6Xqfq5UzKK3s	8.4242	8.97678	8.42583	9.01312	0.587296	2.07e-09	0.552584	6.65e-09	-0.00162977	0.980059	-0.0363422	0.578462	8.67876	9.32531	8.1424	8.63718	0.494776	0.00171955	0.646544	0.000239009	0.536362	0.000978504	0.688129	0.000144986	IFI35
BpJ8leKVIhee1.91_I	9.01594	9.84097	8.93	9.51706	0.587056	4.32e-10	0.825025	3.13e-13	0.0859363	0.161756	0.323905	1.21e-05	8.77624	9.16481	9.19148	9.55131	0.359829	0.00181795	0.388562	0.00106659	-0.415232	0.000659067	-0.3865	0.00110763	SMCR7L
BoCDPqd8XVQ4eVxV5o	8.86786	9.42904	8.79375	9.38046	0.58671	1.8e-09	0.561185	4.25e-09	0.0741099	0.258052	0.048585	0.455093	8.55252	8.8646	8.6624	8.91946	0.257058	0.0341987	0.312078	0.0137885	-0.109884	0.321086	-0.0548636	0.613797	TRIM27
610b3Sl1GeK80Md6eE	8.23232	9.00949	8.36382	8.95023	0.58641	1.76e-09	0.777175	5.36e-12	-0.131507	0.0502113	0.0592579	0.362741	8.30897	8.82085	8.67698	9.28424	0.60726	0.0167855	0.511874	0.0365464	-0.368004	0.114169	-0.46339	0.0540469	LOC399491
HWMBKUeCd2VewfMVRU	7.91677	8.6381	7.94223	8.52834	0.58612	4.82e-10	0.721325	6.44e-12	-0.0254503	0.674238	0.109755	0.0785431	8.05624	8.48422	8.10079	8.43089	0.330102	0.0147944	0.427985	0.00335639	-0.0445512	0.701594	0.0533313	0.646982	RNPS1
BochexwzOstHJBe_JE	7.26674	7.96082	7.11083	7.69691	0.586082	3.37e-09	0.694079	1.16e-10	0.155915	0.0263846	0.263912	0.000501774	7.50273	7.71861	7.54766	7.81055	0.262892	0.00349184	0.215876	0.011023	-0.0449247	0.534374	-0.0919408	0.216756	ZFP30
9m6I6RNfnnqh_lec.M	7.55803	7.99544	7.50513	8.09104	0.585916	7.79e-09	0.437409	1.24e-06	0.0529013	0.45059	-0.0956061	0.178237	7.77475	8.06465	7.87549	7.98364	0.108152	0.0210527	0.289901	2.19e-05	-0.10074	0.0291146	0.0810084	0.0682653	POLR3D
ThEuLTRP11R5e6X71E	10.6854	11.2909	10.6549	11.2402	0.585288	3.19e-08	0.605416	1.72e-08	0.0305175	0.685258	0.0506447	0.502442	10.7705	11.0295	10.7693	11.0369	0.267623	0.0335759	0.258974	0.0385084	0.00120128	0.99144	-0.0074486	0.946968	OGFOD1
rEwIA6Xrf4odIoHpJ0	9.4474	9.92396	9.47358	10.0588	0.585201	9.31e-08	0.476554	2.67e-06	-0.0261767	0.743255	-0.134824	0.100425	9.23318	9.90748	9.16498	9.57057	0.405592	0.00748718	0.674295	0.000228393	0.0682019	0.589371	0.336905	0.0198156	LOC643856
fRLVFTe6sEKq73.SX4	8.67184	9.16443	8.78348	9.36847	0.584997	1.15e-09	0.492589	2.96e-08	-0.111638	0.0856497	-0.204046	0.00312084	9.04433	9.07228	9.01495	9.07266	0.0577144	0.703251	0.0279513	0.853226	0.0293763	0.845849	-0.000386771	0.997956	LOC729375
cuSXo17Y38fumicOtE	9.37672	10.0537	9.35363	9.93862	0.584987	2.51e-09	0.67699	1.37e-10	0.0230893	0.725184	0.115092	0.0885538	9.08734	9.36206	9.03954	9.49354	0.454003	0.00160557	0.274728	0.0276064	0.0477953	0.665087	-0.13148	0.247454	C17ORF85
xztd4_oQpF5PRKaV4k	8.05962	8.48732	8.09327	8.67816	0.584889	1.27e-09	0.427706	3.75e-07	-0.0336519	0.596169	-0.190835	0.00542883	8.38635	8.88297	8.10542	8.68201	0.576589	0.0012427	0.496621	0.00336868	0.280931	0.0571305	0.200963	0.155804	C17ORF68
ZhXwAhHt0Huu8kUlJ0	11.4043	12.0155	11.3792	11.9637	0.584422	1.29e-07	0.611201	5.89e-08	0.0250713	0.757832	0.0518509	0.524995	11.3969	12.2724	11.4534	12.0107	0.557299	0.0324254	0.875493	0.00287288	-0.0564666	0.807392	0.261728	0.27236	BTG1
lj5KtZfdAVR9ehRNNQ	7.69344	8.26694	7.64333	8.22756	0.584232	3.37e-09	0.573497	4.81e-09	0.0501133	0.45383	0.0393782	0.55528	7.81542	8.02564	7.80306	8.15996	0.356909	0.00177786	0.210227	0.0331399	0.0123608	0.887955	-0.134321	0.146621	CBLL1
H9F5JQaXoNkCIRR3qQ	10.1119	10.664	10.362	10.9457	0.583727	5.62e-08	0.55212	1.49e-07	-0.250119	0.00316646	-0.281726	0.00112767	9.96868	10.4087	10.0515	10.3679	0.316409	0.0325472	0.44007	0.0061166	-0.0828605	0.532407	0.0407998	0.756787	SNHG3-RCC1
WKlwUl_os_HrV8XfOk	8.18037	8.93843	8.32583	8.90954	0.583713	1.98e-09	0.758061	9.44e-12	-0.145461	0.031926	0.0288873	0.6557	8.23282	8.68067	8.04518	8.41805	0.372872	0.000250909	0.447848	5.58e-05	0.187639	0.0202703	0.262615	0.0030982	TSC22D3
NkX0P5TbhkhezA8rwI	9.17832	10.0145	9.20461	9.78814	0.583531	1.81e-08	0.836192	1.4e-11	-0.0262952	0.717742	0.226366	0.00422485	9.21531	9.51474	9.30505	9.69308	0.388031	0.00427178	0.29943	0.0178947	-0.0897351	0.418756	-0.178336	0.124104	CXORF40B
EZX3V5EwJK_yBuk9_o	8.40767	8.9891	8.3433	8.9267	0.583399	2.51e-08	0.581433	2.67e-08	0.0643709	0.387683	0.0624052	0.402128	8.20757	8.60647	8.26155	8.65515	0.393598	0.00423998	0.398897	0.00390301	-0.053975	0.627559	-0.0486753	0.661381	CRKRS
9eFK8yO6dWJ95s3kl0	8.16991	8.81119	8.15086	8.73421	0.583359	2.02e-07	0.641278	3.85e-08	0.019056	0.818998	0.0769744	0.359168	8.50148	8.67899	8.49831	8.69669	0.198384	0.0685278	0.177507	0.0979486	0.0031723	0.97469	-0.0177048	0.859558	IPO4
lWAVAobprdccU.UWzo	7.95989	8.68832	7.90987	8.49321	0.583343	1.21e-08	0.728422	1.57e-10	0.0500239	0.483593	0.195103	0.0103281	7.95286	8.36596	7.95331	8.55366	0.600351	3.55e-05	0.413106	0.000717053	-0.000449273	0.995984	-0.187694	0.0557446	SULT1A4
Nr1SQHin7eXJpfTX0g	7.52478	8.11474	7.50774	8.09093	0.583189	5.28e-09	0.589956	4.24e-09	0.0170395	0.802195	0.023807	0.726497	7.89376	8.20771	7.78981	8.01688	0.227064	0.0352654	0.313948	0.00706529	0.103951	0.292958	0.190834	0.0683693	DDX31
uv516Ekl3UkHqOGElw	7.7055	8.41204	7.86753	8.45071	0.583178	2.68e-08	0.70654	6.92e-10	-0.162033	0.0367868	-0.0386722	0.603171	7.77237	8.10521	7.88796	8.29488	0.406922	0.0226986	0.332845	0.0527156	-0.115589	0.464533	-0.189666	0.24017	PKMYT1
rlnUn_Rv2NUClf.Klg	7.79497	8.60293	7.66637	8.24943	0.583053	4.97e-10	0.807967	5e-13	0.128595	0.0407981	0.353508	3.43e-06	7.79193	8.50711	7.88134	8.2355	0.354159	0.0021162	0.715177	7.53e-06	-0.0894096	0.328386	0.271609	0.0105109	HIST2H4A
HN97InJZXh5fSF6V7I	7.28099	7.93533	7.24136	7.82344	0.582082	1.18e-09	0.654335	1.12e-10	0.0396348	0.529521	0.111888	0.0839399	7.51326	7.83612	7.55125	7.93186	0.38061	3.7e-05	0.322855	0.000147232	-0.0379837	0.508809	-0.0957385	0.114223	SMOX
HeDVJ11Xy4VQt79XSc	7.53486	8.0894	7.40287	7.98409	0.581213	6.28e-09	0.554546	1.51e-08	0.131983	0.062498	0.105316	0.132317	7.57885	7.77097	7.68393	7.84581	0.161889	0.0162775	0.192125	0.00644999	-0.10508	0.091609	-0.0748435	0.213911	PPIF
NGgYGkd8Ur8WklDVLU	8.21415	8.89108	8.23168	8.81269	0.581006	1.05e-08	0.676931	5.48e-10	-0.0175356	0.803001	0.0783895	0.270394	8.47006	8.88682	8.58253	8.82388	0.241356	0.0327749	0.416766	0.0015556	-0.112471	0.277014	0.0629393	0.534757	NET1
cdJWE1BKZQHRIlfuSM	7.44307	7.90718	7.40957	7.9905	0.58093	1.62e-09	0.464112	1.03e-07	0.0334979	0.599974	-0.0833198	0.198383	7.8781	8.32218	7.91019	8.24967	0.339478	0.00325585	0.444082	0.000501334	-0.032093	0.726436	0.0725111	0.434902	BATF3
otWIaeLhVCAp9XhFaE	7.93605	8.55335	7.72129	8.30217	0.580887	5.19e-08	0.617303	1.73e-08	0.214759	0.00905277	0.251175	0.00283632	7.79256	8.20161	7.8729	8.26663	0.393724	0.00307275	0.409045	0.00239831	-0.0803404	0.451126	-0.0650195	0.54	SLC6A10P
6dE13GXuHXuqEL96OU	8.59557	9.2271	8.91512	9.49582	0.580702	1.14e-08	0.631532	2.32e-09	-0.319555	0.000111459	-0.268724	0.000729283	8.87064	9.42584	8.87898	9.47881	0.599826	0.000405476	0.555208	0.000723741	-0.00834536	0.944615	-0.0529629	0.6608	ZBTB17
oLUKIIIpcl4lAiIsak	8.81572	9.47509	8.76556	9.34612	0.580557	6.89e-09	0.659376	5.81e-10	0.050157	0.467284	0.128976	0.0692713	8.69604	9.26218	8.28163	8.89097	0.609334	7.49e-06	0.566137	1.45e-05	0.414412	0.000204647	0.371215	0.000481507	PSMB8
0euSsLpXiEs76gOeGw	7.96093	8.71251	7.96099	8.54141	0.580419	8.01e-09	0.751586	4.7e-11	-6.06e-05	0.9993	0.171107	0.0193914	7.9006	8.23164	7.82391	8.13415	0.310247	0.0138591	0.331043	0.00982561	0.0766926	0.481059	0.097488	0.374002	LRRC8E
ru9S_80nFxxkn0mUu4	9.76474	10.2256	9.58127	10.1617	0.580398	4.63e-09	0.460863	2.9e-07	0.183473	0.0107002	0.0639377	0.345634	9.61833	9.93953	9.92291	10.2044	0.281507	0.00486053	0.3212	0.00209922	-0.304585	0.00297266	-0.264892	0.00696169	FAM175B
uelcXRJ4B.AASjqUUk	8.16932	8.93656	8.08321	8.66359	0.580379	2.87e-08	0.767238	1.28e-10	0.0861114	0.25156	0.27297	0.0010105	8.1734	8.57153	8.20268	8.70919	0.506514	0.0198806	0.398126	0.0550774	-0.0292789	0.876777	-0.137667	0.471505	NPIP
K0wQGrT6QpK2QWenqQ	9.6963	10.3079	9.67953	10.2594	0.579896	3.35e-08	0.611562	1.27e-08	0.0167713	0.822406	0.0484369	0.518396	9.29325	9.82839	9.39339	9.71532	0.321926	0.00140033	0.535147	2.49e-05	-0.100149	0.207949	0.113071	0.159346	MRPL2
lugLX1lIIQV_yRNIgQ	8.10128	8.64959	7.94034	8.52006	0.57972	1.07e-09	0.548309	3.17e-09	0.16094	0.0149958	0.129529	0.0457491	8.08372	8.35168	7.99944	8.3647	0.365263	0.00217429	0.267959	0.0135771	0.084281	0.371727	-0.013023	0.888056	ZNF567
WNVX3kICXf5B6tIOmk	9.60543	10.4734	9.52979	10.1095	0.579717	1.27e-08	0.867978	3.61e-12	0.0756347	0.29083	0.363896	2.27e-05	9.41625	9.94082	9.31851	9.95589	0.637389	0.00240517	0.524563	0.00791984	0.0977471	0.554281	-0.0150781	0.926692	LOC728734
c0fqKhkyCidygRLlLk	11.0517	11.6997	11.0569	11.6365	0.579639	7.78e-08	0.647994	1.03e-08	-0.00523199	0.946704	0.0631228	0.422975	11.1917	11.4879	10.9166	11.2907	0.374129	0.00348376	0.296276	0.0133181	0.275045	0.0193168	0.197193	0.0744868	STOM
otRwnogkl0xL4.7s7o	8.61988	9.16419	8.49537	9.07494	0.579573	1.23e-07	0.544312	3.56e-07	0.124509	0.130057	0.0892484	0.27249	8.67253	8.95648	8.56686	8.89753	0.330668	0.0183527	0.283956	0.0364816	0.105663	0.392001	0.0589511	0.628643	TMEM33
06JVequbF5F6mW4TVc	7.37435	8.03885	7.4204	7.99988	0.579484	2.29e-06	0.664507	2.54e-07	-0.0460536	0.632582	0.0389697	0.685608	7.77722	8.20521	7.91857	8.35549	0.436919	0.00219441	0.427984	0.00251471	-0.141349	0.219397	-0.150283	0.193707	LOC728889
c6OcVDNS8w0pdBve0o	10.4968	10.9294	10.2973	10.8765	0.579177	2.72e-08	0.432588	3.47e-06	0.199483	0.0113619	0.0528937	0.475451	10.2137	10.5737	10.193	10.3953	0.202273	0.381605	0.359949	0.133924	0.0207281	0.927181	0.178405	0.438376	C12ORF31
HKP1TKCI3lIZgdK5fA	9.01958	9.44337	8.74636	9.32519	0.578823	4.28e-09	0.423783	1.02e-06	0.273218	0.000349205	0.118178	0.0857732	9.09997	9.30813	10.1977	9.81707	-0.380664	0.00160734	0.208158	0.0423669	-1.09776	1.77e-07	-0.508938	0.000184115	SNAI2
EW1FuE685NfyPBdFA4	9.9835	10.5462	9.80929	10.3881	0.578766	2.27e-08	0.562721	3.78e-08	0.174216	0.0235327	0.158171	0.0380789	9.80081	10.3415	9.49726	9.95195	0.45469	0.0432431	0.540709	0.0202976	0.303556	0.154276	0.389575	0.0758344	FBXO28
cj3ouCSO8dhf_3VKe4	11.6786	12.3155	11.678	12.2567	0.578654	5.22e-09	0.636898	8.1e-10	0.000593822	0.992971	0.0588383	0.386367	11.363	11.9229	11.4475	11.8608	0.413297	0.00329664	0.559884	0.000390054	-0.0844559	0.455337	0.0621314	0.580457	MRPS30
ocv.0ZeQ36Lcr5ft3U	9.99702	10.6179	9.97304	10.5517	0.578637	1.43e-09	0.620926	3.52e-10	0.023978	0.704047	0.0662673	0.29842	10.1678	10.5254	9.8905	10.3278	0.43729	0.0582826	0.357567	0.111421	0.277311	0.205932	0.197588	0.358195	ANKRD57
BLnCuEdRQUi4ipIyko	8.53258	9.26422	8.48552	9.06408	0.57856	7.3e-09	0.731642	6.94e-11	0.0470544	0.494831	0.200136	0.00685928	8.2897	8.57545	8.2168	8.31143	0.0946263	0.641831	0.285749	0.177541	0.0729002	0.719495	0.264023	0.209922	ZBTB43
El4rhISpK6wQBb4F1Q	9.48348	10.2288	9.37505	9.95346	0.578415	3.24e-07	0.745321	3.39e-09	0.10843	0.208755	0.275336	0.0030776	9.09104	9.59706	8.90799	9.37737	0.46938	0.00490282	0.506017	0.00307087	0.183056	0.194146	0.219693	0.125567	SFRS15
uaeFiCdegrnWFijF_s	7.45201	7.96854	7.41046	7.98875	0.578291	1.76e-07	0.51653	1.13e-06	0.0415451	0.612674	-0.0202154	0.805039	7.62831	8.09614	7.63057	8.12052	0.489956	0.000165979	0.467836	0.000240066	-0.00226115	0.979403	-0.0243812	0.781126	FLCN
6VfgsqoV4P5U1F6tH8	8.10571	8.69564	8.22758	8.80579	0.578202	4.96e-09	0.589931	3.38e-09	-0.121874	0.0787984	-0.110144	0.110176	8.14677	8.49003	8.16209	8.46342	0.30133	0.0268351	0.343258	0.0143668	-0.0153202	0.898256	0.0266074	0.824403	DHX34
Hn1BHH0q6S7_qR6mJc	9.54433	10.2556	9.76628	10.3439	0.577658	1.79e-08	0.711304	3.21e-10	-0.221956	0.00452427	-0.0883096	0.226111	9.45019	9.89251	9.57048	9.87186	0.301378	0.142762	0.442316	0.0413762	-0.120292	0.540435	0.0206459	0.915557	FLJ10374
xV0l3EIK554_5OGU14	8.13891	8.67635	8.05423	8.63128	0.577048	7.86e-07	0.537435	2.4e-06	0.084676	0.347833	0.0450638	0.615081	8.09014	8.60142	8.21811	8.47024	0.252124	0.0819957	0.511276	0.00274521	-0.127971	0.350611	0.131181	0.339178	NOC4L
lr5LyeI_ZR6GEiYh0s	10.2327	11.1436	10.238	10.8144	0.576418	5.89e-09	0.910904	4.53e-13	-0.005293	0.937577	0.329193	4.58e-05	9.66791	10.0552	9.50525	9.78294	0.277697	0.293115	0.387248	0.152453	0.162662	0.530624	0.272214	0.302243	TOP3A
QukgUT.vV30Ku37O5Y	10.1	10.761	10.0104	10.5867	0.576383	7.95e-09	0.660996	5.57e-10	0.0896019	0.199374	0.174215	0.0167729	9.85691	10.1575	9.62304	10.0041	0.381047	0.212525	0.300576	0.318489	0.233879	0.433179	0.153409	0.604037	CSTF3
ilfXdUwjoQC797NHu0	7.76799	8.44742	7.65854	8.23489	0.576352	1.51e-09	0.679431	5.42e-11	0.109449	0.0913184	0.212527	0.00221007	7.94722	8.33347	7.96095	8.33284	0.371894	0.000543827	0.386244	0.00040829	-0.0137289	0.859349	0.000620812	0.993602	ZNF550
H_VXbV3VS79ShVQwF8	8.15304	8.65807	8.05037	8.62655	0.576179	3.89e-09	0.505032	4.47e-08	0.102672	0.129205	0.0315259	0.634155	8.33465	8.46171	8.29822	8.42407	0.125844	0.155416	0.127065	0.151825	0.0364247	0.666532	0.0376454	0.656166	FIZ1
TRbAeq_is8.ot8j.lo	8.0098	8.51928	7.93843	8.5145	0.576064	2.64e-07	0.509473	1.91e-06	0.0713696	0.39622	0.00477846	0.954371	8.19732	8.37488	8.16084	8.29568	0.13484	0.0323322	0.177562	0.00829605	0.0364834	0.51853	0.0792054	0.176383	TAF1A
BRIoqJL_S5UlFeA1UM	9.80226	10.4655	9.88826	10.4634	0.575176	9.95e-10	0.663234	5.52e-11	-0.0860032	0.170193	0.00205432	0.973357	10.0782	10.4301	9.89813	10.4	0.501893	0.00219829	0.351871	0.0172125	0.180079	0.176797	0.0300579	0.813554	SYDE1
ip3ueI5DjuwHik7ojo	8.60594	9.34207	8.72764	9.30231	0.574672	1.65e-09	0.736133	1.04e-11	-0.121706	0.0625459	0.0397546	0.530073	8.61358	8.99662	8.95707	9.19496	0.237886	0.0489921	0.383037	0.00466022	-0.343491	0.00878961	-0.198339	0.0916496	ARL16
3e90qFN2nl17FSHcF4	8.43144	9.31024	8.55428	9.12885	0.574566	1.12e-09	0.878801	1.38e-13	-0.122845	0.0556207	0.18139	0.00657736	8.38028	8.82555	8.37447	8.82153	0.447057	0.0229427	0.445269	0.0233732	0.00581252	0.972994	0.00402446	0.9813	TSEN54
6iJ1.6BeRJWWF75ReQ	8.60665	9.31756	8.80775	9.38229	0.574534	9.45e-09	0.710909	1.44e-10	-0.201105	0.0069524	-0.0647305	0.352893	8.6455	9.16547	8.71121	8.88014	0.168935	0.194307	0.519969	0.00150651	-0.0657132	0.600712	0.285322	0.0402269	C19ORF24
65IRFMlV9xx.V3ZXlE	8.51955	9.22049	8.66335	9.23767	0.574313	1.62e-08	0.700944	3.44e-10	-0.143804	0.0516666	-0.0171741	0.809183	8.09675	8.54948	8.26815	8.90735	0.639191	0.00178254	0.452737	0.013969	-0.171407	0.288958	-0.35786	0.0409664	TP53INP2
x3lPl3t9fqkXSd6OcU	10.035	10.7561	9.94163	10.5158	0.574176	1.18e-09	0.721115	1.1e-11	0.0934001	0.140281	0.240339	0.000608853	9.85496	10.1755	9.83418	10.1411	0.306907	0.00683379	0.320584	0.00528837	0.0207791	0.82419	0.0344568	0.713171	HS.92308
NawJcR29S0Xx2U4CC0	7.52685	8.24009	7.53489	8.10871	0.573825	1.3e-08	0.713239	1.87e-10	-0.00804105	0.908784	0.131374	0.0702707	7.75362	8.16111	7.64983	7.99122	0.341388	2.4e-06	0.407485	4.47e-07	0.10379	0.0174454	0.169888	0.000861505	ZNF669
Z3l6V55V14N2zjrRLU	7.72449	8.25811	7.70523	8.27904	0.57381	5.67e-09	0.533622	2.19e-08	0.0192645	0.774344	-0.0209243	0.755532	7.93814	8.13807	7.7773	8.04574	0.268438	0.0701813	0.199931	0.16261	0.160839	0.25339	0.0923332	0.502785	MKNK2
rXUFrp060A31010_30	10.039	10.623	10.2563	10.8286	0.572305	1.11e-08	0.583963	7.59e-09	-0.217317	0.0040629	-0.205659	0.00612884	9.87262	10.4418	9.86911	10.4312	0.562117	0.00041589	0.569184	0.00037793	0.0035154	0.975169	0.0105821	0.925365	STX5
3X60iodK.qEkQngp6I	8.78802	9.69986	8.85063	9.42291	0.572288	5.21e-08	0.91184	5.05e-12	-0.0626058	0.410477	0.276946	0.00105704	8.60687	8.91053	8.55089	8.91521	0.364319	0.00910858	0.303662	0.0229924	0.0559798	0.633328	-0.00467728	0.968025	ZBTB9
cUr8U3R1SwxUnXNwJU	10.003	10.4374	9.83225	10.4045	0.572235	4.61e-10	0.434468	8.28e-08	0.170711	0.00715787	0.0329441	0.57698	9.85323	10.4131	9.44432	10.032	0.587685	1.58e-06	0.559871	2.5e-06	0.40891	4.21e-05	0.381096	7.66e-05	SMG7
r3g.Uef6ItUVHCR7k4	9.99305	10.596	10.0392	10.6113	0.572052	3.33e-09	0.602924	1.2e-09	-0.046164	0.480426	-0.0152924	0.814364	9.84694	10.2806	10.013	10.206	0.192952	0.0568879	0.433666	0.000640065	-0.166072	0.0939707	0.0746414	0.425963	CXORF40A
ie4on4ov_r8SJX.rIE	7.99087	8.49371	7.99195	8.56378	0.571832	6.8e-09	0.502849	7.11e-08	-0.00108342	0.987204	-0.0700663	0.304837	8.01454	8.29742	7.91291	8.21981	0.306899	0.0112	0.282883	0.0170305	0.101621	0.331132	0.0776056	0.453604	HELQ
idWArcIIlEIIloioOI	8.75612	9.32984	8.70828	9.28008	0.5718	3.12e-08	0.573715	2.93e-08	0.0478434	0.516027	0.0497579	0.499525	8.64068	8.96293	8.58346	8.97117	0.387708	0.00658604	0.322242	0.0177323	0.0572215	0.627601	-0.00824423	0.943956	PRPF38A
ElSFFSjv9QDvUSm7Vk	9.9422	10.6202	9.81019	10.3817	0.571482	2.65e-09	0.677977	8.66e-11	0.132007	0.0484167	0.238502	0.000940105	9.80282	10.3342	9.54888	10.0346	0.485673	0.00751743	0.531359	0.00441852	0.25394	0.113132	0.299626	0.0674387	SEC16A
TJJhYhWuoR1X3VR.Rc	8.874	9.76087	8.97058	9.54183	0.571247	2.32e-09	0.88687	2.27e-13	-0.0965841	0.138724	0.219038	0.00190974	8.69025	9.1197	8.50552	8.80348	0.297962	0.11343	0.429443	0.0311259	0.184737	0.308048	0.316219	0.0953427	ZNF503
xynEjSRVJVi4RP1Sfo	7.78617	8.21574	7.70225	8.27344	0.571182	7.08e-09	0.429568	1.02e-06	0.0839182	0.221625	-0.0576959	0.39699	7.98693	8.42451	7.92463	8.36371	0.439079	0.00470204	0.437583	0.00480046	0.0622946	0.621707	0.0607989	0.630003	BAT4
EdNJe2igZNJmRRuVBM	8.42424	9.14049	8.12292	8.69403	0.571112	4.79e-10	0.716248	4.26e-12	0.301326	2.4e-05	0.446462	5.11e-08	7.96131	8.33458	8.17523	8.61515	0.439919	0.0540004	0.37327	0.0940083	-0.213925	0.314734	-0.280574	0.194936	AMH
El8d6CaYliklfjlfhA	8.57257	9.11369	8.497	9.06787	0.57087	1.36e-09	0.54112	3.84e-09	0.0755751	0.229933	0.0458252	0.462529	8.53882	8.79249	8.56801	8.93211	0.364096	0.000531732	0.253669	0.00602674	-0.0291924	0.70032	-0.139619	0.0866382	THAP7
xnVIiHl9XEcgtVECn0	7.86046	8.6485	7.72897	8.29886	0.569888	1.28e-09	0.788035	1.5e-12	0.131488	0.041283	0.349634	5.83e-06	7.84167	8.27681	7.82089	8.20665	0.385758	0.0226311	0.435136	0.0124653	0.0207761	0.888203	0.0701543	0.636737	ASB6
xdNd1ECyFd1iVFJRIM	9.69582	10.3555	9.81768	10.3873	0.569658	6.43e-08	0.659725	4.32e-09	-0.12186	0.118298	-0.0317927	0.67662	9.43221	10.1027	9.40895	10.0032	0.594255	0.000359203	0.670495	0.000137841	0.0232556	0.84278	0.0994958	0.403945	ATP6V0C
053WgoPev2bjXl5tbs	8.29041	8.61145	8.15318	8.72274	0.569559	3.82e-10	0.321033	8.24e-06	0.137233	0.0248244	-0.111292	0.0641974	8.43881	8.90144	8.34398	8.79439	0.450411	0.000170948	0.462631	0.000137609	0.0948266	0.256064	0.107046	0.20359	BRSK1
Tz3T_web9atmUi0.rE	11.6621	12.2854	11.5802	12.1497	0.569519	5.61e-09	0.623271	9.78e-10	0.0819212	0.225577	0.135673	0.050178	11.1594	11.621	11.1688	11.5428	0.373997	0.0172603	0.461612	0.00548822	-0.00943489	0.944433	0.0781796	0.566739	BRPF1
3ZDiyp6t2lOgJMXS50	9.45187	10.0538	9.35719	9.92637	0.569185	6.02e-08	0.601949	2.2e-08	0.0946834	0.218381	0.127448	0.101628	9.39077	9.69182	9.37663	9.67019	0.293566	0.0598813	0.301057	0.0546228	0.0141379	0.920923	0.0216297	0.879326	AP4B1
BZnicSh1Yu4lmvXe_Q	8.74496	9.29478	8.64468	9.21372	0.569032	4.17e-07	0.549825	7.31e-07	0.100277	0.24348	0.0810695	0.34343	8.68318	8.93971	8.62924	8.84172	0.212472	0.0243843	0.256524	0.00943748	0.0539395	0.518578	0.0979919	0.251684	EIF3B
NLqU5R5d7_dXFSUe0o	7.73712	8.45973	7.72895	8.2977	0.568754	4.92e-09	0.72261	4.08e-11	0.00817475	0.90152	0.162031	0.0203298	7.89785	8.27732	7.83993	8.26173	0.421806	0.000305886	0.37947	0.000682218	0.0579231	0.482391	0.0155872	0.84835	MED26
idJWHo2U3nEEHl6Ix0	10.0921	10.8537	10.2301	10.7988	0.568666	2e-09	0.761573	4.94e-12	-0.137983	0.0363734	0.0549236	0.38712	9.63804	10.5849	10.0893	11.1472	1.05788	1.74e-07	0.946856	5.08e-07	-0.451273	0.000349565	-0.562295	5.86e-05	WDR68
ln_0IgkUkhdwged3Ck	8.86758	9.49757	8.878	9.44662	0.568621	9.63e-10	0.629991	1.22e-10	-0.0104228	0.863726	0.0509481	0.404673	8.71251	8.98845	8.76997	9.10161	0.331641	0.000386838	0.275941	0.00148009	-0.0574648	0.39271	-0.113164	0.108498	LRRC57
3uIneDntQVSejuSnFA	8.35616	9.14769	8.42141	8.98988	0.568472	7.06e-08	0.79153	1.24e-10	-0.0652508	0.396142	0.157807	0.047135	8.57891	9.12858	8.48405	8.84916	0.365114	0.00305005	0.549667	0.000154067	0.0948599	0.340938	0.279413	0.014262	LIPT1
c1SiJOqHKKCruk6dLc	9.14527	9.82597	9.0965	9.66487	0.56837	8.88e-09	0.680699	2.62e-10	0.0487709	0.476184	0.161099	0.0247366	8.97284	9.45197	8.95723	9.45263	0.495394	0.000681736	0.479128	0.000869938	0.0156114	0.883311	-0.000654574	0.995087	FTSJ3
QeHnXQCcGvkXULp6t4	8.03629	8.44923	7.8891	8.4574	0.568294	1.53e-08	0.412935	3.27e-06	0.147192	0.0440597	-0.00816678	0.907285	7.9281	8.35035	7.85167	8.35086	0.499194	0.00129065	0.422244	0.0039046	0.0764335	0.518258	-0.000515721	0.996485	GFI1
ZLyLe6Xiu3nerpjLqQ	7.92534	8.45507	7.78234	8.35032	0.567977	5.63e-09	0.529731	2.07e-08	0.143001	0.0393524	0.104755	0.123778	8.25927	8.36674	8.1719	8.36883	0.196937	0.109497	0.107475	0.361129	0.0873711	0.454703	-0.00209133	0.98552	KIAA0133
r4oXvVYpQkgGn5Qt1I	7.59345	8.0928	7.5894	8.15704	0.567636	3.13e-09	0.499358	3.41e-08	0.00404546	0.949896	-0.0642328	0.323215	7.90312	8.27644	7.93534	8.16358	0.228235	0.00743566	0.373317	0.000257245	-0.0322206	0.649353	0.112861	0.130995	PPAN
ijTjSIVYvd255xn2QQ	7.68501	8.40669	7.5527	8.11978	0.567082	3.11e-09	0.721683	2.38e-11	0.132308	0.0480699	0.28691	0.000133428	7.76088	8.02357	7.80207	8.0742	0.272124	0.00316256	0.262687	0.00394983	-0.0411864	0.575483	-0.0506238	0.492967	HS.529743
3kkAUB6t9J.NVv35Co	7.43724	8.28542	7.27677	7.84337	0.566593	1.37e-09	0.84818	2.81e-13	0.160466	0.0143396	0.442053	1.34e-07	7.57397	7.83488	7.52876	7.73392	0.20516	0.0147233	0.26091	0.00376736	0.0452056	0.53369	0.100955	0.180001	HAS3
NpOOkK_yXAnTR.7K64	9.58271	10.182	9.46051	10.027	0.566522	6.81e-10	0.599279	2.2e-10	0.1222	0.048259	0.154957	0.0142894	9.35227	9.55515	9.66028	9.77591	0.115631	0.640257	0.202884	0.417404	-0.308008	0.227701	-0.220755	0.378989	LYSMD2
HlR6X4iOLu5UFA56cw	7.83309	8.42042	8.03913	8.60562	0.566481	2.59e-09	0.587331	1.28e-09	-0.206042	0.0031204	-0.185193	0.00697081	7.90748	8.43789	7.81066	8.25284	0.442172	0.0850389	0.53041	0.0446215	0.096819	0.685267	0.185057	0.443428	CCDC103
H2oUl4rsKkhASuKuLs	8.53543	9.12204	8.53807	9.10436	0.566292	2.52e-08	0.586609	1.32e-08	-0.00263923	0.970679	0.0176775	0.805642	8.36484	8.89873	8.39726	8.72727	0.330015	0.00425371	0.533882	0.000132014	-0.0324128	0.727616	0.171454	0.0865869	TRAIP
3eYv9q6khke_DeslKs	10.4975	11.2883	10.504	11.0698	0.565837	5.44e-07	0.790789	1.29e-09	-0.00640856	0.940384	0.218544	0.0162814	10.5005	10.8983	10.295	10.8112	0.516217	0.0341089	0.397751	0.0885653	0.205546	0.353541	0.0870802	0.689103	SAFB2
EglLCF7N26eXkd06HU	7.93619	8.64538	7.8844	8.44974	0.565343	1.12e-09	0.709189	1.06e-11	0.0517947	0.397937	0.19564	0.00329621	8.0758	8.20524	7.90616	8.04719	0.141038	0.0751455	0.129438	0.098513	0.169643	0.0378651	0.158043	0.0501141	CDC25A
9aX5tJZeVXfXOSfw7U	7.81372	8.13321	7.68908	8.25424	0.565157	6.36e-09	0.319488	5.48e-05	0.124643	0.0700687	-0.121026	0.0780496	8.04394	8.18543	7.88475	8.19241	0.307665	0.0389463	0.141497	0.301839	0.159189	0.248605	-0.00697992	0.958272	TSC22D4
WXn8jR2rVRfIKtVl8g	9.38994	10.0703	9.27318	9.83816	0.564983	2.35e-09	0.680388	5.58e-11	0.116757	0.0735249	0.232163	0.00102696	9.47893	9.8796	9.11209	9.45353	0.341442	0.00392292	0.400661	0.00136683	0.366847	0.00248015	0.426067	0.000883901	LRRC8A
Qrf93pb9SkX0W1HdfY	8.58917	9.22713	8.75448	9.31938	0.564896	5.68e-10	0.637957	4.74e-11	-0.165314	0.00877172	-0.0922526	0.12518	8.47734	8.90559	8.32881	8.83602	0.50721	0.00191582	0.428249	0.00560187	0.148533	0.254052	0.0695727	0.583689	INTS5
BrfuoV6jv6ofxzckVQ	8.29094	8.88231	8.38741	8.95212	0.564708	1.46e-07	0.591372	6.51e-08	-0.0964747	0.229156	-0.069811	0.380899	8.52236	8.79369	8.60708	9.07814	0.471056	0.0193705	0.271326	0.14134	-0.0847203	0.629441	-0.28445	0.12495	SLC12A4
WvvpoPS9.np3SeilXc	8.4098	9.09468	8.58465	9.14925	0.564606	7.06e-09	0.684878	1.58e-10	-0.174845	0.0139877	-0.0545728	0.417275	8.48701	8.69615	8.43345	8.75939	0.325939	0.0212939	0.209136	0.111624	0.0535617	0.665228	-0.0632416	0.610072	NKTR
roqJCDdMvSIRIqX.JU	8.20561	8.63916	8.17785	8.74209	0.56424	7.32e-09	0.433548	7.4e-07	0.0277618	0.678751	-0.10293	0.132815	8.2539	8.26301	8.39182	8.39304	0.00121994	0.990484	0.00911516	0.929006	-0.137917	0.196273	-0.130022	0.221069	LRRC59
QAlidLxTKhK1F3HqV0	8.85293	9.33522	8.71315	9.27734	0.564191	3.67e-09	0.482291	6.6e-08	0.139781	0.0382008	0.057881	0.373515	9.14488	9.45467	9.10593	9.60578	0.499854	0.0158966	0.309795	0.103761	0.0389493	0.826929	-0.15111	0.404011	PLEKHG4
0Ug6h7gerHfFOSEROU	9.45197	9.93329	9.39396	9.95801	0.56405	8.5e-09	0.481322	1.47e-07	0.0580163	0.393072	-0.0247122	0.714363	9.40338	9.61878	9.14424	9.45853	0.314288	0.028016	0.215396	0.10973	0.259142	0.0606393	0.16025	0.221276	CGRRF1
TGJ6Ji2ej_1mF6ruBg	7.25271	7.81869	7.39192	7.95553	0.563611	1.17e-08	0.565988	1.09e-08	-0.139216	0.0508445	-0.136839	0.0546254	7.73851	7.9884	7.73828	7.95494	0.216652	0.0243278	0.249889	0.0120373	0.000225624	0.997864	0.0334626	0.692448	DPH2
QXeUALqp7Hqh52jjf0	10.5969	11.1001	10.5667	11.13	0.563332	1.53e-08	0.503223	1.15e-07	0.0301993	0.664528	-0.0299099	0.667538	10.2839	10.7499	10.3694	10.8603	0.490903	0.000349229	0.465955	0.000519744	-0.0855205	0.384174	-0.110468	0.266774	LASS2
KOLvMVwi3ii7qC59u4	8.22348	8.86255	8.21068	8.77383	0.563153	1.98e-08	0.639065	1.81e-09	0.0128065	0.855805	0.0887185	0.215094	8.29604	8.52683	8.04209	8.32134	0.279249	0.075443	0.230795	0.132515	0.253943	0.101591	0.205489	0.175642	ZNF30
N6dQnC0dBIOEmBdehU	7.82712	8.65065	7.88094	8.44354	0.5626	2.11e-08	0.823535	1.07e-11	-0.0538179	0.448825	0.207117	0.00662285	7.95868	8.24243	7.91333	8.23869	0.325359	0.0258139	0.283752	0.0459216	0.0453435	0.724414	0.00373665	0.976749	IGFN1
0f.heVxNILRYnVJeSU	9.18043	9.91393	9.29115	9.85324	0.562095	8.72e-08	0.7335	5.89e-10	-0.110721	0.15568	0.0606848	0.429916	8.89216	9.48349	9.12215	9.55478	0.432636	0.000498923	0.591327	3.96e-05	-0.229987	0.0238032	-0.0712964	0.430503	PDCD2L
9FcVW4SCuUfxUXIEUE	7.07719	7.70219	7.11589	7.67783	0.561942	6.84e-09	0.625005	8.75e-10	-0.0386999	0.561389	0.0243633	0.714079	7.61919	7.81417	7.66431	7.81792	0.153615	0.0225385	0.194981	0.00645753	-0.0451219	0.449205	-0.0037561	0.949047	LOC729231
fFPoXN_n3aeqeauej8	8.41398	8.87282	8.34382	8.90573	0.561908	7.05e-09	0.458835	2.63e-07	0.0701624	0.296808	-0.0329103	0.621583	8.37751	8.66785	8.35453	8.81643	0.461904	7.92e-05	0.290333	0.00258473	0.0229848	0.7612	-0.148587	0.0703257	DNPEP
0pKUnb.3d4N6evyiiU	9.09235	9.755	9.11069	9.67251	0.561815	2.7e-08	0.66265	1.18e-09	-0.0183423	0.797649	0.0824927	0.25483	8.84804	9.1466	8.79314	9.10086	0.30772	0.0479412	0.298564	0.0537482	0.0548985	0.697275	0.0457429	0.745558	CCDC49
NSSNLqOKiHvRee7HXs	13.0469	13.5278	12.961	13.5226	0.561604	2.81e-08	0.480922	4.13e-07	0.0859048	0.237038	0.0052228	0.941872	12.7204	13.049	12.5957	13.07	0.474303	0.00592137	0.328613	0.0371688	0.124707	0.385077	-0.0209831	0.881652	EIF4A3
0sUnoXlQpQKd7oyQeg	8.59085	9.28435	8.67443	9.23581	0.561381	1.29e-08	0.693505	2.1e-10	-0.083587	0.230039	0.0485371	0.481599	8.58923	8.92777	8.68489	8.80041	0.115523	0.565044	0.338539	0.11112	-0.095655	0.632898	0.127362	0.526595	LOC389049
6uK9TUlC.O6XPt0od0	10.5441	11.0877	10.5354	11.0959	0.560543	1.05e-08	0.543643	1.85e-08	0.00867015	0.898223	-0.00823001	0.903362	10.2448	10.6949	10.2307	10.6142	0.383567	0.00826986	0.450036	0.00317129	0.0141661	0.906624	0.0806357	0.508865	ABCF1
oXeV6gUtQqntL4P5f8	8.31527	8.90381	8.25172	8.81209	0.560364	2.53e-09	0.58854	9.68e-10	0.063543	0.316959	0.0917198	0.152967	8.49903	8.76588	8.3294	8.9584	0.628998	3.62e-06	0.266858	0.00343859	0.169622	0.0367367	-0.192518	0.0209321	ELL
ZUR9cfrd6C.xROwSPU	7.67886	8.36708	7.68538	8.2457	0.560317	7.62e-08	0.688218	1.67e-09	-0.00652541	0.931196	0.121375	0.117293	7.90258	8.30909	7.78882	8.16611	0.377294	0.00272711	0.406506	0.0016595	0.113763	0.264872	0.142975	0.168261	ANKRD10
Z_T7KX6gJ1LH75XJNI	10.2358	10.9928	10.1892	10.7495	0.560295	4.83e-09	0.757027	1.09e-11	0.0465063	0.476637	0.243238	0.000870521	9.72384	10.5672	10.1267	10.7775	0.650797	0.000302998	0.843401	3.58e-05	-0.40288	0.00779938	-0.210277	0.115782	LOC730167
ltEoKE5IJQvopIoJT4	10.3802	10.8804	10.2428	10.8031	0.560249	6.96e-08	0.500191	4.8e-07	0.137417	0.0767053	0.0773583	0.308561	10.3163	10.4893	10.3094	10.5788	0.269398	0.0911529	0.172992	0.258435	0.00685799	0.963092	-0.0895474	0.5493	PHAX
x0iKI8nnIaUR5ogI08	7.66623	8.22134	8.33924	8.89927	0.560028	4.61e-08	0.555113	5.39e-08	-0.673017	1.47e-09	-0.677932	1.27e-09	9.34456	9.44917	9.68362	9.57673	-0.106891	0.754024	0.104608	0.759089	-0.339059	0.330654	-0.127561	0.708746	SFTA1P
3qlCAcKAdp.kEpPHZQ	7.32254	7.89269	7.35261	7.91227	0.559668	2.23e-08	0.570146	1.59e-08	-0.0300638	0.670292	-0.0195857	0.781275	7.89057	7.99175	7.83285	8.11891	0.286064	0.044675	0.101178	0.437507	0.0577246	0.65452	-0.127161	0.33326	GABRE
uowgdu3Xi4rJl1TedU	11.2788	11.7234	11.2437	11.8033	0.559652	1.56e-09	0.444608	1.1e-07	0.0351163	0.567601	-0.0799277	0.199307	10.9658	11.456	10.9545	11.4227	0.468128	0.00585695	0.490285	0.00443497	0.0112069	0.935646	0.0333646	0.810271	ERAL1
3qgoyrjvWCuKJ_AVuk	7.38043	7.86101	7.34923	7.90858	0.559346	2.66e-09	0.480577	4.48e-08	0.0312035	0.620728	-0.0475658	0.452152	7.64733	8.00904	7.7836	8.19249	0.40889	0.000580418	0.361711	0.00140373	-0.136274	0.133972	-0.183453	0.0525371	ASGR1
Wg4nS4Ufo5zodQXowU	8.28579	8.61077	8.16161	8.72052	0.558915	1.62e-05	0.324975	0.00480683	0.124186	0.248153	-0.109754	0.30601	8.24444	8.6153	8.13092	8.51497	0.384053	0.000866778	0.37086	0.00111327	0.113518	0.201049	0.100324	0.254388	LOC642255
HOURX0I_dqlI34Ix0Q	7.90058	8.51999	7.84664	8.4055	0.558863	1.31e-06	0.619407	2.46e-07	0.05394	0.547813	0.114484	0.20775	7.87821	8.09639	7.90574	8.11415	0.208409	0.0184166	0.21818	0.0146596	-0.0275329	0.719533	-0.0177613	0.816476	LOC401238
TTSCIiA_KFe_TVTTUk	7.4862	8.12922	7.37759	7.9358	0.558211	1.19e-08	0.643024	7.84e-10	0.108612	0.118938	0.193425	0.00812401	7.71469	8.037	7.76864	8.07221	0.303571	0.00235846	0.322314	0.001576	-0.0539481	0.493192	-0.0352052	0.65257	PTRH2
WJTReJBQA9d5nqtYeU	7.03968	7.50988	7.0864	7.64454	0.558142	1.92e-09	0.470204	4.71e-08	-0.0467224	0.451648	-0.13466	0.0369663	7.48076	7.71345	7.55053	7.82902	0.278484	0.000247205	0.232687	0.000958398	-0.0697745	0.200861	-0.115572	0.0462884	GPR3
NfU6eUAoS796d0lcKU	8.83353	9.38861	8.58625	9.14429	0.558047	9.7e-09	0.555082	1.07e-08	0.247281	0.0010178	0.244316	0.00113967	8.89489	9.1626	9.27727	9.87141	0.59414	0.00780221	0.267711	0.168182	-0.382377	0.0594503	-0.708806	0.00266533	PABPC1L
NeV6UNKYhl.uJ7i5dc	10.0883	10.7717	10.1202	10.6777	0.557543	7.08e-08	0.683319	1.61e-09	-0.0318561	0.671103	0.0939196	0.216888	9.98998	10.432	10.1657	10.5493	0.383675	0.00135008	0.441998	0.000482814	-0.175684	0.0739743	-0.117361	0.212854	DIABLO
cVVwoA7kvDicQrnW6o	9.64856	10.2523	9.79051	10.348	0.557491	3.03e-09	0.603759	6.36e-10	-0.141945	0.0320038	-0.0956769	0.138362	9.28973	9.47071	9.33369	9.74715	0.413456	0.0011224	0.180977	0.078707	-0.0439609	0.645519	-0.27644	0.0133311	C17ORF71
WnurCgttU.zo7oB4p4	8.24962	9.10039	8.24955	8.80669	0.557138	1.45e-08	0.850769	2.77e-12	7.2e-05	0.999162	0.293703	0.000212547	8.14077	8.50659	8.181	8.59123	0.410236	0.00423018	0.365819	0.00830362	-0.0402227	0.727828	-0.0846402	0.468519	FLJ12949
K6bnLqOkjigghVG.ig	7.94136	8.51141	7.9914	8.54847	0.557074	9.78e-10	0.570057	6.19e-10	-0.0500401	0.403869	-0.0370568	0.535175	7.96636	8.10378	8.05985	8.22446	0.164615	0.0926349	0.137421	0.151984	-0.0934848	0.316723	-0.120679	0.2033	TAF13
TmfVB9Mekoq4or0eJ0	7.08338	7.74742	7.0321	7.58898	0.556878	3.4e-09	0.664037	1.02e-10	0.0512788	0.421935	0.158438	0.0183749	7.36531	7.60447	7.52013	7.76213	0.241999	0.00468931	0.239161	0.00503631	-0.154825	0.0438209	-0.157662	0.0407551	ETV4
HR7Hld56gqv8MBIV6Y	12.4543	13.1553	12.4541	13.0108	0.55674	2.65e-09	0.700942	2.51e-11	0.000223212	0.997155	0.144426	0.0281673	12.3056	12.7367	12.1511	12.5968	0.445717	0.000200511	0.431113	0.000261112	0.154497	0.080033	0.139893	0.108404	MRPS12
Bnkekn._3X_rPRBJSo	11.6387	12.3266	11.8952	12.4516	0.55643	2.7e-09	0.687891	3.76e-11	-0.256484	0.000348363	-0.125023	0.0546281	11.8705	12.3387	11.8638	12.3441	0.480354	0.00734287	0.46813	0.00849428	0.00676512	0.963556	-0.00545908	0.970587	TXLNA
x7h7ep7qTeFN1LtVt8	7.30685	8.03218	7.16491	7.72085	0.555948	3.07e-09	0.72533	1.39e-11	0.141945	0.0316722	0.311327	3.8e-05	7.55737	7.75852	7.55148	7.73092	0.179438	0.0417611	0.201145	0.0256517	0.00589499	0.940639	0.0276022	0.72809	C1ORF69
9V0C7RDnXXjh11UgBQ	8.37429	9.04799	9.80062	10.3565	0.555906	1e-08	0.673697	2.36e-10	-1.42633	1.21e-17	-1.30854	9.34e-17	11.7427	12.19	11.2359	11.9218	0.685942	0.0840135	0.447352	0.24005	0.506753	0.187289	0.268163	0.471579	OLR1
uYORuS_1FJafKHmVqM	9.1043	10.0787	9.27097	9.82679	0.555828	2.46e-08	0.974421	2.49e-13	-0.166666	0.0245922	0.251926	0.00131862	9.32788	9.63205	9.08418	9.61866	0.53447	0.00412835	0.304173	0.0628285	0.243696	0.124909	0.0133988	0.928614	RBM4
T6pdPBX8iEJ.lUp5oU	11.0704	11.7035	11.0716	11.6273	0.555763	5.64e-09	0.633091	4.43e-10	-0.00114608	0.985934	0.0761817	0.247667	11.291	11.8613	11.4128	11.7785	0.365746	0.0159232	0.570251	0.00107025	-0.121786	0.359913	0.082718	0.529445	DUSP14
ivtSU0U01N1IL.U31Q	9.86808	10.6031	9.85739	10.4131	0.55573	3.88e-08	0.735033	1.78e-10	0.0106954	0.882189	0.189998	0.0134511	9.71481	10.1731	9.85814	10.1749	0.316737	0.0130179	0.458306	0.001371	-0.143329	0.204464	-0.00175998	0.987049	OGFOD1
QVV9TRPkEjvqV9uIPo	7.15131	8.01459	7.04316	7.59873	0.555568	3.38e-08	0.863275	5.16e-12	0.108153	0.139581	0.41586	4.02e-06	7.46417	8.09674	7.4371	7.85396	0.41686	0.00168433	0.632565	6.87e-05	0.0270705	0.790277	0.242775	0.0336199	MDM2
rde4qmtUuRI7.0L10s	8.30612	8.87986	8.30783	8.86337	0.555538	1.18e-07	0.573733	6.7e-08	-0.00170515	0.98229	0.0164897	0.830106	8.32708	8.77184	8.51281	8.99727	0.484465	0.000420827	0.444752	0.000796453	-0.185725	0.0785273	-0.225438	0.0385311	TTC38
QuP3P3lUSrCoYt96Ck	8.69012	9.24074	8.60103	9.15654	0.555506	8.26e-09	0.550624	9.74e-09	0.0890897	0.186854	0.0842082	0.211326	8.6878	8.7778	8.65219	9.00898	0.356796	0.00625618	0.0900034	0.408218	0.0356095	0.739896	-0.231183	0.0503108	NAT15
BIkCRNSiVS_0eS3qQU	8.32163	8.73485	8.19967	8.75504	0.55537	9.32e-08	0.413217	1e-05	0.121967	0.116502	-0.0201868	0.790057	8.37649	8.79279	8.19659	8.56587	0.369283	0.0100468	0.4163	0.00505526	0.179895	0.155813	0.226912	0.0813341	SMG7
iKkl3vpeKt6Gf.Pzlw	8.47443	9.08121	8.42382	8.97874	0.554918	6.25e-09	0.606781	1.11e-09	0.0506063	0.440848	0.102469	0.125323	8.30929	8.78676	8.4229	8.87827	0.45537	0.00311129	0.477463	0.00228624	-0.113607	0.361074	-0.0915141	0.458664	DCAF15
6vq9fQes64Eud_6yug	11.3323	11.8271	11.1948	11.7494	0.554617	1.55e-08	0.494809	1.19e-07	0.137494	0.0533247	0.0776859	0.262679	11.1897	11.6088	11.1856	11.5561	0.370484	0.0271736	0.419099	0.0150993	0.00403968	0.978175	0.0526543	0.722255	DUSP12
9.5PRXX1RcXteqe_JI	9.2855	9.98346	9.22376	9.77783	0.554073	6.03e-09	0.69796	6.1e-11	0.0617443	0.34681	0.205631	0.00377495	9.21935	9.43097	8.83782	9.12401	0.286192	0.0286807	0.211624	0.0888565	0.381533	0.00660929	0.306964	0.0208063	EIF4EBP2
Qpe55UerB9xL3V9R9U	10.5043	11.0489	10.4402	10.9943	0.554037	1.34e-07	0.544559	1.79e-07	0.0640762	0.409588	0.0545978	0.481457	9.35197	10.0143	9.73656	10.1184	0.38189	0.000487267	0.662365	4.59e-06	-0.384586	0.00046201	-0.104111	0.202287	GTF2F1
BoKEj3qh8b_zQqcUXo	7.97778	8.439	7.9579	8.51187	0.553969	4.2e-08	0.461223	9.4e-07	0.0198797	0.783366	-0.072867	0.318121	8.60992	9.39453	8.1725	8.74729	0.574797	0.0654555	0.784607	0.0178449	0.437427	0.147023	0.647238	0.0419823	C4BPB
r7f.UuU0FF0CEevNIo	7.49224	7.97378	7.57274	8.12638	0.553641	1.67e-07	0.481546	1.63e-06	-0.0804994	0.307965	-0.152594	0.0596702	7.70801	8.06919	7.82575	8.12449	0.298738	0.00184309	0.361181	0.000472175	-0.117738	0.132125	-0.0552953	0.459828	DKFZP667M2411
iCFcx3S3VQVFVCie6g	8.1356	8.86193	8.24511	8.79872	0.553606	2.69e-08	0.726327	1.39e-10	-0.109507	0.128901	0.0632139	0.373326	8.30532	8.68362	8.31149	8.6934	0.381905	0.0056482	0.378298	0.00597392	-0.0061739	0.956246	-0.00978046	0.930747	ZNF384
WaoAUj3_TepXcePvAo	9.99767	10.5869	9.97623	10.5296	0.553361	4.42e-08	0.589243	1.41e-08	0.0214407	0.767233	0.0573229	0.431229	9.74542	9.97265	9.86062	10.3172	0.456612	0.00764526	0.227225	0.130499	-0.115202	0.423834	-0.344589	0.0312069	MAP1LC3B
ZmerQkhARYggpS7rBc	10.3253	10.8867	10.1522	10.7056	0.553351	1.27e-07	0.561398	9.86e-08	0.173087	0.0317186	0.181134	0.025191	10.0526	10.3912	10.1393	10.4869	0.347657	0.134364	0.338599	0.14373	-0.0866381	0.693913	-0.095696	0.664052	DYNC1H1
Kr0aqQuElev3eCnocM	9.64313	10.45	9.57554	10.1286	0.553077	7.76e-08	0.806849	5.29e-11	0.0675909	0.36931	0.321363	0.000202203	9.52745	9.94654	9.77374	10.1972	0.423492	0.00433612	0.419093	0.00462214	-0.246294	0.0598326	-0.250693	0.056106	BCCIP
i8lcq61QU7jt6JMo5M	10.5363	11.1992	10.559	11.1118	0.552718	4.2e-08	0.662899	1.38e-09	-0.0226988	0.753074	0.0874827	0.231669	10.4812	10.8453	10.7636	11.1652	0.401517	0.000122274	0.364078	0.000268315	-0.28242	0.00173265	-0.319859	0.000718073	CLK1
NX1JxdasCkIkIULhVQ	9.04149	9.82676	9.17917	9.73151	0.552345	3.05e-08	0.785274	3.02e-11	-0.137683	0.0605799	0.0952467	0.186107	8.85924	9.19778	8.8866	9.47509	0.588489	1.35e-05	0.338539	0.00117826	-0.027354	0.727869	-0.277304	0.00439468	C16ORF93
Bm5y6jpI4oIIVRv4oI	7.90957	8.51156	7.90463	8.45697	0.552338	1.03e-09	0.601984	1.84e-10	0.00494342	0.933432	0.0545888	0.360395	7.93475	8.09799	7.95165	8.14035	0.188701	0.0197008	0.163243	0.0375978	-0.0168965	0.809991	-0.0423538	0.549732	TAF13
c8V5eI9dKIApBeXUl4	9.7416	10.4636	9.91321	10.4654	0.552215	2.73e-08	0.721963	1.52e-10	-0.171615	0.0209128	-0.00186731	0.978815	9.83607	10.4226	9.65159	10.5638	0.912182	7.15e-07	0.586503	4.04e-05	0.184475	0.0575769	-0.141203	0.132177	COQ10A
xKun5LV6V966k.rO18	8.50611	9.11945	8.35292	8.90507	0.55215	2.59e-09	0.613346	3.25e-10	0.153189	0.0195552	0.214384	0.00180111	8.56289	8.81166	8.4745	8.60791	0.133411	0.327414	0.248769	0.083256	0.0883905	0.510805	0.203748	0.146478	SLC35C1
HV6oyeqT_3J6nF9wR8	7.52027	8.03056	7.55092	8.10293	0.552007	1.95e-08	0.51029	8.01e-08	-0.0306562	0.657546	-0.0723738	0.299636	7.91808	8.26432	8.34861	8.41638	0.0677688	0.281099	0.346238	0.000148603	-0.430524	2.35e-05	-0.152054	0.0280738	TSPAN14
cwlXToW1wOUKHoNWjU	8.82282	9.44971	8.62676	9.17876	0.552001	1.86e-08	0.626888	1.66e-09	0.196063	0.00808475	0.27095	0.000525567	8.57737	8.80355	8.61417	8.83607	0.221903	0.050422	0.226188	0.0468562	-0.0367999	0.721037	-0.0325156	0.752213	PUS3
0HUSoHr9_kMS3tLpMM	9.71022	10.1045	9.56996	10.1218	0.55185	1.79e-08	0.394293	4.76e-06	0.140266	0.0495897	-0.0172914	0.801285	9.35259	9.76155	9.68185	9.87466	0.192817	0.0982001	0.408959	0.00298927	-0.329259	0.0107494	-0.113116	0.310634	LOC644684
HuWssSMFXTAjnzcF1U	12.294	12.7497	12.0254	12.577	0.551548	1.02e-08	0.45573	3e-07	0.268563	0.000408783	0.172745	0.0147086	11.9697	12.2965	11.7856	12.2241	0.438506	0.0310896	0.32683	0.0918011	0.184091	0.319143	0.0724158	0.688984	FAM111A
6ipF93n.Df0r_HXpHo	7.97013	8.54828	7.79279	8.34388	0.551087	4.83e-08	0.578152	2.03e-08	0.177344	0.0205427	0.204409	0.00861925	7.58574	7.73387	7.47625	7.58034	0.104084	0.0911062	0.148129	0.0236205	0.109488	0.077539	0.153533	0.0199571	TAF5L
rOVeQVSVCd5dAhYuEw	8.94278	9.54649	9.07982	9.6308	0.550986	3.21e-09	0.603709	5.35e-10	-0.137034	0.0363406	-0.0843111	0.185708	8.92578	9.20321	8.87531	9.24984	0.374534	0.00187503	0.277426	0.0114954	0.0504715	0.589049	-0.0466364	0.617289	VPS4A
ovtEinu7lcR4Uq.sAU	9.7459	10.7507	9.76711	10.3179	0.550754	1.12e-08	1.00479	3.89e-14	-0.0212027	0.751228	0.432831	7.42e-07	10.1611	10.5752	9.80892	10.3041	0.495184	0.0365095	0.414114	0.071532	0.352177	0.11758	0.271108	0.217194	E2F7
0zHXK16hIMvGF3qEoE	9.74657	10.3909	9.82133	10.3721	0.550749	1.58e-09	0.644291	6.69e-11	-0.074765	0.222091	0.0187769	0.755769	9.63416	10.0557	9.5176	9.86022	0.342617	0.0105036	0.42158	0.00308829	0.116556	0.313175	0.195519	0.104659	ZNRD1
BflLpXtHVOOf6.4i_o	9.28161	10.0058	9.46822	10.0186	0.550341	4.88e-08	0.724179	2.57e-10	-0.186612	0.0152707	-0.0127741	0.859948	9.50212	9.81844	9.40336	9.75924	0.35588	0.0776861	0.316318	0.11136	0.0987604	0.59837	0.0591988	0.751129	HS.145049
fX87ba60dKt9c3gxLk	7.88336	8.65569	7.8753	8.42501	0.549712	6.98e-08	0.772324	1.02e-10	0.00806573	0.912948	0.230678	0.0041124	7.82731	8.2662	7.81302	7.98977	0.17675	0.329317	0.438894	0.028546	0.0142845	0.935645	0.276428	0.139416	KLHL28
6UKFA16L3VB.Io6Aqk	9.44338	10.0501	9.38191	9.93151	0.549601	1.3e-09	0.60669	1.79e-10	0.061475	0.307241	0.118564	0.0553045	9.15814	9.66223	9.23606	9.517	0.280941	0.0248544	0.50409	0.000760069	-0.0779211	0.483297	0.145229	0.204197	C13ORF3
6RqbXHiT464o6T7Wzo	9.73402	10.1671	9.6509	10.2	0.54909	4.28e-08	0.433034	2.23e-06	0.0831228	0.252534	-0.0329341	0.646618	9.35502	9.80561	9.36709	10.0057	0.638572	0.000215559	0.450587	0.0027053	-0.0120627	0.918549	-0.200047	0.111841	SUPT5H
3pepuuigquegQwGkc0	9.69426	10.2997	9.6801	10.229	0.548918	1.88e-08	0.605434	2.98e-09	0.0141678	0.836188	0.0706833	0.307196	9.62515	10.0105	9.72929	9.99753	0.268236	0.00467867	0.385321	0.000383145	-0.10414	0.192832	0.0129446	0.865886	ZNF787
Q1hEiBKKB4phJCKn8I	9.1416	9.72513	9.22581	9.77439	0.548578	6.14e-08	0.583529	2.02e-08	-0.0842119	0.255488	-0.0492604	0.502271	9.02459	9.58832	9.17721	9.73177	0.554559	0.00075727	0.563734	0.000671273	-0.15262	0.223397	-0.143446	0.250507	PSPC1
iUt5C_NSgnVAUi7iCk	8.22943	8.61097	8.16943	8.71764	0.548211	1.9e-08	0.38154	7.32e-06	0.0599972	0.384268	-0.106674	0.127918	8.90748	9.73717	8.33858	9.10737	0.768793	0.0161113	0.829691	0.0108513	0.568899	0.0586926	0.629797	0.0397271	C4BPB
uuJ4hIwiDF_t0XNeV0	9.1004	9.72729	9.15012	9.69814	0.548011	3.37e-09	0.626886	2.36e-10	-0.049722	0.428438	0.0291529	0.641053	9.11906	9.52779	9.25302	9.63945	0.38643	0.0164352	0.408733	0.0123339	-0.13396	0.344266	-0.111658	0.427409	CASP7
EVLftPlJ7vrLnu_Dxo	6.94029	7.82116	7.01569	7.56366	0.547976	2.37e-08	0.880871	1.62e-12	-0.0753952	0.281885	0.2575	0.00092311	7.34947	7.47668	7.47893	7.63154	0.152605	0.0140387	0.127208	0.0329961	-0.129461	0.0305937	-0.154857	0.013015	IL8
0pdpZqgoepvTQRQTf4	7.97212	8.54059	7.89326	8.44101	0.547749	4.4e-06	0.568472	2.52e-06	0.0788607	0.409061	0.0995835	0.299146	8.12477	8.65641	8.11899	8.64186	0.522878	0.000493811	0.531632	0.000435412	0.00578749	0.957051	0.0145416	0.892404	C21ORF70
ceAdX7vX3uCCV73b5U	8.82929	9.49419	9.01925	9.56699	0.547743	3.64e-08	0.664902	9.31e-10	-0.189963	0.0120431	-0.0728047	0.309353	8.35707	9.03034	8.4272	9.00056	0.573351	0.000928559	0.67327	0.00027732	-0.0701322	0.587604	0.0297865	0.816749	HOXA5
BzV0lfKNROIGRHqgAU	7.62096	8.15259	7.38134	7.92892	0.547582	7.41e-09	0.531625	1.29e-08	0.239627	0.00100032	0.22367	0.00187061	7.54064	7.87119	7.60798	7.79589	0.187905	0.0460586	0.330551	0.00240464	-0.0673371	0.435141	0.0753082	0.384543	ZNF699
WFY10lkdYtS5NXSP3c	7.97853	8.96108	8.10324	8.6507	0.547462	2.16e-08	0.982549	1.26e-13	-0.124711	0.0791458	0.310376	0.000117854	8.1994	8.56141	8.25701	8.43325	0.17624	0.19619	0.36201	0.0170481	-0.0576091	0.660878	0.128161	0.337969	SCML1
iHsVpOIAVHSXsIVgJI	8.11014	8.79165	8.11186	8.65903	0.54717	5.13e-09	0.68151	6.46e-11	-0.00172083	0.978442	0.132619	0.0456472	8.17637	8.62856	8.12289	8.50754	0.384654	0.000458035	0.452187	0.000127795	0.0534854	0.499331	0.121018	0.143237	ZNF200
NSJz5FOJtfXX13Wp5Q	7.50963	8.1088	7.4784	8.02547	0.547072	3.61e-07	0.599164	7.63e-08	0.0312333	0.699565	0.0833259	0.307623	7.74325	8.01616	7.75342	8.00589	0.252473	0.0396801	0.272917	0.028519	-0.0101713	0.926321	0.0102727	0.925589	LOC645937
ipUX0u7gHYLn60Xg_8	10.5917	11.3888	10.8695	11.4165	0.546964	1.08e-08	0.797041	5.41e-12	-0.277784	0.00026965	-0.0277068	0.676293	10.8479	11.3019	10.6243	11.0103	0.38605	0.00630969	0.453957	0.00229993	0.223621	0.0753225	0.291528	0.0268682	C11ORF82
3hN3DoNOqgGr6D_yU4	7.81046	8.24777	7.64078	8.18767	0.546887	1.49e-08	0.437306	7.19e-07	0.16968	0.0175195	0.0600995	0.37618	7.98573	8.06757	7.93213	8.01006	0.0779302	0.359947	0.0818446	0.33734	0.0536007	0.524379	0.057515	0.495198	ZNF75A
0pU5eyxec_sKeK6CvQ	8.99312	9.57589	8.73513	9.28182	0.546695	9.19e-09	0.582766	2.73e-09	0.257994	0.000533516	0.294065	0.00012715	8.55177	8.97575	8.63611	8.85499	0.218873	0.14894	0.423984	0.012404	-0.084344	0.560849	0.120767	0.409074	POLR3A
xgVbO4LtQcXf1I_Srg	8.11128	8.87888	8.19668	8.74308	0.546401	3.66e-08	0.767591	4.81e-11	-0.0853988	0.233957	0.135792	0.0638068	8.04541	8.42187	8.11393	8.45348	0.339554	0.00254172	0.376461	0.00126343	-0.0685126	0.443143	-0.0316051	0.720414	MCAT
HXJ1__uJ9_5fDXuFSU	10.7472	11.4874	10.6232	11.169	0.545753	2.17e-08	0.740245	5.47e-11	0.123932	0.0801023	0.318423	8.38e-05	10.4951	10.8273	10.4854	10.8622	0.376816	0.0391447	0.332226	0.0631805	0.00975098	0.95247	-0.0348386	0.831533	APEX2
TIp5Sh.p6hV5.SXjow	9.27564	9.93457	9.37479	9.92048	0.545691	2.95e-09	0.658929	6.75e-11	-0.0991481	0.117123	0.0140893	0.819474	9.33483	9.75794	9.28037	9.41051	0.130138	0.277216	0.423111	0.00368568	0.0544597	0.641233	0.347433	0.0115415	ITPA
NHpJ4VI71Ir3NSpKRc	8.44904	8.95069	8.4106	8.95603	0.545434	1.75e-09	0.501645	8.69e-09	0.038448	0.523637	-0.00534092	0.92912	8.29862	8.56845	8.54861	8.79021	0.241598	0.152773	0.269825	0.114476	-0.249992	0.140346	-0.221765	0.186003	BCS1L
uGAZTct4NUm2qd7lJ8	10.0225	10.6811	10.2948	10.8401	0.545289	2.28e-08	0.65869	6.14e-10	-0.272391	0.000492249	-0.15899	0.0278067	9.50596	10.3298	9.27236	10.0031	0.730741	0.00855059	0.823807	0.00422905	0.233603	0.324561	0.326669	0.177665	RRAGC
3a6S6uXsu47t4HDAuk	10.3244	10.8478	10.1661	10.7114	0.545286	3.85e-07	0.523422	7.51e-07	0.15832	0.0590721	0.136456	0.100655	9.88784	10.3673	9.86582	10.1647	0.298873	0.087109	0.479424	0.0121798	0.0220225	0.891941	0.202574	0.228234	EIF4G1
97CRbQTSEXHToTuvlo	9.01941	9.22198	9.75387	10.2989	0.545017	6.9e-08	0.202563	0.00972347	-0.734461	2.35e-10	-1.07691	6.18e-14	9.49232	10.4956	9.65499	10.1252	0.470234	0.0436776	1.00333	0.000561998	-0.162676	0.444784	0.370418	0.0995426	STAMBPL1
lXdbklcSUIOonrg440	8.38121	9.07838	8.41605	8.96061	0.544564	3.29e-09	0.697169	2.23e-11	-0.0348347	0.574953	0.11777	0.0661905	8.41697	8.83847	8.46608	8.87623	0.410158	0.00262611	0.421497	0.0021948	-0.0491022	0.647599	-0.0377632	0.724617	SLC7A6OS
lXu37l6iLqOAZRIkl4	11.9908	12.3958	11.8982	12.4423	0.544136	4.22e-07	0.404993	3.34e-05	0.0926169	0.259834	-0.0465262	0.567648	11.9378	12.015	11.6764	11.8711	0.194717	0.605856	0.0772181	0.83696	0.261409	0.490765	0.143911	0.702078	ODC1
xJCOCV3tnVIRV3FBJc	8.65781	9.43808	8.76294	9.30663	0.54369	1.95e-07	0.780272	2.21e-10	-0.105127	0.182342	0.131455	0.0986719	8.7546	9.04404	8.86665	9.13358	0.266922	0.226918	0.289439	0.192803	-0.112052	0.601108	-0.0895349	0.675376	C6ORF66
39QODX1SWqX1hR0ntI	7.88202	8.46839	7.82238	8.36585	0.543467	8.19e-09	0.586377	1.91e-09	0.0596335	0.361786	0.102544	0.122728	7.95343	8.24148	7.96949	8.20813	0.238635	0.029716	0.288053	0.0119834	-0.0160644	0.868627	0.0333527	0.731876	PINX1
faDpL5UvXoNw1_rIAo	7.76815	8.17056	7.75825	8.30169	0.543433	4.18e-09	0.40241	8.34e-07	0.0098992	0.874321	-0.131125	0.0444017	8.24598	8.57509	8.2251	8.57785	0.352753	0.00332935	0.329112	0.00511086	0.0208862	0.82683	-0.00275458	0.976955	CTH
oCdVUVnl5r.v3vAG0U	8.71355	9.24244	8.6883	9.23139	0.54309	1.01e-07	0.528888	1.6e-07	0.0252565	0.734695	0.0110537	0.881983	9.01274	9.24852	8.66417	9.0888	0.424629	0.000936344	0.23578	0.0287555	0.348564	0.00354858	0.159715	0.115309	NOP14
BHuFy1VTSlEeeUXdEY	10.9152	11.6346	11.1484	11.6909	0.542502	5.06e-09	0.719404	1.71e-11	-0.233149	0.000980776	-0.0562464	0.376477	10.8139	11.3415	10.7646	11.3825	0.617885	0.000175054	0.527561	0.000596167	0.0492926	0.659067	-0.0410316	0.713015	SCAMP3
ZX.iuCJSqtKAzpc3lI	9.61603	10.3732	9.68419	10.2266	0.542388	3.86e-06	0.757204	1.44e-08	-0.068163	0.466529	0.146653	0.124194	9.39836	9.94952	9.41363	9.81331	0.399672	0.00349283	0.551155	0.000364896	-0.015273	0.88848	0.13621	0.227877	POLR3K
r9ZLn9LfU7iduee4Xk	8.9693	9.35626	8.77295	9.3139	0.54095	4.07e-08	0.386959	9.03e-06	0.196347	0.00934847	0.0423558	0.549023	8.8481	9.09535	8.77589	9.20491	0.429014	0.000301082	0.247253	0.0114981	0.0722069	0.391194	-0.109554	0.203406	WDR47
9btTXnoiYQgnRUoEKg	11.2349	11.8144	11.2461	11.7865	0.54041	2.58e-06	0.579451	8.69e-07	-0.0111817	0.901494	0.0278594	0.757977	11.0946	11.4675	11.1375	11.759	0.621537	0.00211366	0.372901	0.0341845	-0.0428673	0.784791	-0.291503	0.0847684	CICE
W9tBJL0XLi74h3q3i4	7.52458	8.18206	7.49272	8.0329	0.540177	5.01e-09	0.657472	1.02e-10	0.031863	0.612783	0.149158	0.0242016	7.74132	7.9729	7.75371	8.22183	0.468112	0.000766455	0.231571	0.0416299	-0.0123891	0.903425	-0.24893	0.0307864	SNORD56
0P4XS5XhxB6A5QAdi0	8.02342	8.63406	8.07809	8.6182	0.540107	1.38e-08	0.610642	1.33e-09	-0.0546707	0.412579	0.015865	0.8109	8.17595	8.5076	8.24539	8.56841	0.323018	0.0104985	0.331647	0.00909011	-0.0694331	0.517571	-0.0608046	0.569997	LOC440354
lJfyyktBH78W0pDU64	7.52321	8.23466	7.46772	8.00769	0.539969	1.48e-09	0.711451	5.02e-12	0.0554954	0.350574	0.226978	0.000655	7.72192	7.97202	7.67191	7.92318	0.251267	0.0019878	0.250098	0.00205088	0.0500065	0.432761	0.0488377	0.443274	ZNF761
6ibXvCkTnB9UdC3pJk	7.55121	8.30511	7.63127	8.17121	0.53994	3.85e-09	0.753896	4.17e-12	-0.0800561	0.203379	0.1339	0.0384942	7.83509	8.30721	7.89287	8.24328	0.350417	5.58e-05	0.472124	3.93e-06	-0.0577757	0.305592	0.0639308	0.259629	GOSR2
i1UBX7T9VS4neP3Iec	10.7654	11.3451	10.7898	11.3295	0.539703	1.79e-08	0.579695	4.69e-09	-0.0244402	0.716254	0.0155511	0.816959	10.5735	10.9242	10.8279	11.2307	0.402864	0.000836592	0.350682	0.00219466	-0.254356	0.0144963	-0.306538	0.00514125	TERF2IP
EUk3_443orP55056WQ	9.3418	9.77917	9.09627	9.63568	0.539408	4.13e-08	0.437372	1.41e-06	0.245533	0.00164258	0.143498	0.0497258	9.27112	9.50423	9.2862	9.77128	0.485081	0.0039137	0.233117	0.105257	-0.0150832	0.91077	-0.267047	0.0684544	CENPT
Tnv1l35faGWj.hud2Y	12.5334	12.9334	12.3456	12.8846	0.53902	1.12e-08	0.399934	1.84e-06	0.187813	0.00763626	0.0487271	0.458603	12.0587	12.266	12.1178	12.4659	0.348176	0.114715	0.207229	0.32871	-0.0590274	0.776083	-0.199975	0.34515	RPS7
fCSeNeiqChXheilCZA	8.3942	9.1246	8.43754	8.97573	0.538184	2.47e-06	0.730408	1.4e-08	-0.0433462	0.629735	0.148877	0.106111	8.48885	8.79226	8.43098	8.80331	0.372328	0.00946789	0.30341	0.026327	0.0578696	0.631837	-0.0110489	0.926705	DDX49
xo8T9fdzq1DRHH695I	7.52111	8.15247	7.69337	8.23142	0.538043	1.28e-09	0.631361	5.02e-11	-0.172262	0.00625452	-0.0789446	0.183466	7.91746	8.1019	8.25628	8.36359	0.10731	0.511564	0.184443	0.268846	-0.338818	0.0564963	-0.261685	0.127319	CSTF3
EfRM3kFIklFCTx8kko	10.8486	11.4081	10.7226	11.2606	0.537929	3.09e-09	0.559551	1.44e-09	0.12595	0.047292	0.147572	0.0218872	10.2122	10.6615	10.09	10.2215	0.131421	0.483169	0.449302	0.0314316	0.122168	0.513806	0.440049	0.0343524	WDR82
NB0ul5XrkQCnPG30ik	7.7009	8.37484	7.76828	8.30614	0.537861	3.32e-08	0.673947	4.48e-10	-0.0673861	0.33501	0.0687004	0.325847	8.08374	8.52277	8.0816	8.47364	0.392044	0.00846437	0.439022	0.0043581	0.00214309	0.986201	0.049121	0.692936	DKFZP564O0523
BU.XuUg0edz1MW5Too	10.5723	10.7784	10.4069	10.9447	0.537831	5.26e-08	0.206121	0.00711803	0.165454	0.0268023	-0.166256	0.0261416	10.3287	10.804	10.4514	10.8381	0.386731	0.00424223	0.475266	0.00107957	-0.122686	0.273458	-0.0341514	0.753916	HARS2
Krp7JNXFFShHrmDhEE	9.046	9.68731	9.16284	9.7004	0.537554	8.91e-10	0.641308	2.41e-11	-0.11684	0.0494952	-0.0130859	0.819034	8.90722	9.32172	8.97435	9.16288	0.188531	0.232436	0.414501	0.0185728	-0.0671312	0.660849	0.158839	0.309523	THG1L
WCJS6SZSJYIKIeAgAg	8.44407	9.00944	8.63913	9.17659	0.537464	6.15e-09	0.565376	2.33e-09	-0.19506	0.00451961	-0.167149	0.0130367	8.58517	9.00246	8.64806	9.00291	0.354847	0.0116265	0.417281	0.00461463	-0.0628887	0.599342	-0.000453807	0.996954	SRRM1L
ZSX01PB3HKiVElFP1E	7.59852	8.15465	7.42285	7.9601	0.537244	1.21e-08	0.556125	6.32e-09	0.175669	0.0119377	0.194551	0.00599618	7.65182	8.08236	7.73391	8.09943	0.365522	0.00250574	0.430532	0.000807448	-0.0820845	0.393992	-0.0170739	0.856809	S1PR3
EES4SOJNEjWCKB1600	10.6392	11.3175	10.6591	11.1962	0.537107	4.72e-09	0.678365	4.41e-11	-0.0199274	0.749092	0.121331	0.0601275	10.646	10.8591	10.6795	10.8631	0.183599	0.307016	0.213068	0.239892	-0.0335253	0.848256	-0.00405643	0.981512	LYAR
9ppN.B6XUdDqAeHZe4	11.9546	12.4495	11.9323	12.4693	0.536976	1.44e-08	0.49492	6.28e-08	0.0222943	0.735902	-0.0197619	0.764904	11.732	12.1393	11.801	12.3075	0.506519	0.00111958	0.407319	0.00470586	-0.0690439	0.556573	-0.168244	0.16851	POLR2H
KDpXnu0v1e6X.gexN0	8.73058	9.29427	8.51712	9.054	0.536883	4.02e-08	0.563683	1.66e-08	0.213464	0.00489439	0.240263	0.00188143	8.45246	8.73315	8.6469	8.93729	0.290395	0.00542869	0.280691	0.00662993	-0.19444	0.0402559	-0.204143	0.0328761	AKAP8
Zu5ekrollZNJpdqg6A	9.34695	10.0131	9.44938	9.98617	0.53679	3.85e-08	0.66616	6.39e-10	-0.10243	0.150019	0.0269398	0.699414	9.10204	9.57144	9.19762	9.25587	0.0582515	0.771277	0.469396	0.0362124	-0.0955749	0.634591	0.31557	0.135951	LOC732360
TgQIj4ppGCkvUt0np4	7.85139	8.31715	7.82497	8.36152	0.536548	2.29e-08	0.465765	2.74e-07	0.0264181	0.696669	-0.0443654	0.513871	8.0785	8.47804	8.1419	8.62937	0.487475	0.000250074	0.39954	0.00111098	-0.0633998	0.494552	-0.151335	0.120837	ODF2
ih5SVIlVl14MCF9f5w	7.46182	8.00022	7.23965	7.77606	0.536412	3.84e-09	0.538402	3.58e-09	0.222172	0.00121137	0.224162	0.00111513	7.68561	7.86476	7.77605	8.13255	0.356497	0.0329197	0.179151	0.243711	-0.0904348	0.546134	-0.267781	0.0933711	LCAT
coKE5IJQvopIoJT4L4	10.0535	10.6006	9.98867	10.525	0.53629	8.58e-08	0.54716	6.02e-08	0.0648189	0.37718	0.0756887	0.30382	9.95778	10.186	9.95136	10.2511	0.299708	0.0177235	0.228182	0.0567614	0.00642203	0.953043	-0.0651036	0.554005	PHAX
Q7tADh.V5X5bq1pvXU	8.35102	8.83664	8.22214	8.75824	0.536098	2.56e-07	0.485616	1.28e-06	0.128878	0.105837	0.0783974	0.317206	8.40589	8.64837	8.26439	8.71622	0.451825	0.00189162	0.242478	0.0500396	0.141502	0.223808	-0.0678447	0.548423	ZNF282
QJ4C6qwK6LDe6P7974	8.97987	9.44685	8.93039	9.46578	0.535386	2.05e-07	0.466974	1.89e-06	0.0494781	0.519391	-0.0189339	0.804568	8.9802	9.40709	9.10416	9.68521	0.58105	0.000212883	0.426893	0.00205177	-0.123969	0.262364	-0.278126	0.0232656	FGFR1OP2
6e5f00T1yVHdNPHkgo	10.7405	11.2771	10.6695	11.2048	0.535342	1.8e-09	0.536511	1.73e-09	0.0710831	0.235106	0.0722522	0.227712	10.4453	10.8035	10.3733	10.4748	0.101456	0.593634	0.358125	0.0796312	0.0720026	0.703932	0.328672	0.103785	ZNHIT6
NuVEv3nXHs0ODo4JoI	8.67238	9.42942	8.74534	9.28029	0.53495	2.13e-08	0.757041	2.2e-11	-0.0729572	0.283229	0.149133	0.0340887	9.04367	9.4351	9.01274	9.55383	0.541086	0.00796498	0.391427	0.0384468	0.0309302	0.855052	-0.118729	0.488085	RNF8
Tme.WXfl9oZaP_G53Y	12.3684	12.8255	12.14	12.6747	0.534707	2.58e-08	0.457108	3.95e-07	0.228349	0.00227863	0.15075	0.0339952	11.7841	12.1954	11.8998	12.2408	0.340995	0.113036	0.4113	0.0623715	-0.115671	0.569613	-0.0453664	0.822328	RPS7
o3SfBOgOKNUUlUgV3o	8.44211	8.98743	8.64735	9.18198	0.534625	6.79e-09	0.545324	4.66e-09	-0.205247	0.00302927	-0.194549	0.00460716	8.82329	9.39933	8.61926	9.05386	0.434599	0.000296468	0.576037	2.87e-05	0.204026	0.0306522	0.345464	0.00159967	EMR1
ESpKBRt.Ev471SJ4VI	7.06256	7.72679	7.07908	7.61352	0.534437	1.07e-08	0.664228	1.51e-10	-0.0165178	0.798543	0.113274	0.0890774	7.57902	8.0715	7.51114	7.87331	0.362163	0.000591539	0.492476	5.03e-05	0.0678819	0.382469	0.198195	0.0231177	DDX12
9go67XHujio4EKo6f4	9.00952	9.77794	9.18169	9.71579	0.534105	6.19e-09	0.768426	3.74e-12	-0.172171	0.0104147	0.0621502	0.326944	8.88164	9.42186	8.65675	9.08166	0.424913	0.000480899	0.540221	7.04e-05	0.224892	0.0237505	0.3402	0.00232799	TSC22D3
9K1yu4XjFFFf7pJFqc	10.5403	10.9817	10.3582	10.8918	0.533538	1.8e-08	0.441414	4.88e-07	0.182067	0.0104254	0.0899432	0.183431	10.2961	10.5779	10.0415	10.4552	0.413667	0.00376063	0.281792	0.0290381	0.254524	0.0443842	0.122649	0.295388	TOR1B
9N1yRYl6R8pJ.Swurg	7.6437	8.17431	7.56455	8.09733	0.532787	2.58e-08	0.530607	2.78e-08	0.0791572	0.24828	0.0769773	0.261201	7.8487	8.05083	7.7003	7.89283	0.192528	0.0601129	0.202136	0.0502185	0.148392	0.133912	0.157999	0.112991	GALNT4
NmXo95T5hE._5f0lXo	10.7198	11.3426	10.5937	11.126	0.532331	3.47e-06	0.62287	2.86e-07	0.126088	0.172704	0.216627	0.0235481	10.3676	10.8053	10.4848	10.6994	0.214582	0.0749005	0.43775	0.00220157	-0.117238	0.303934	0.10593	0.350671	EIF3B
0gSeUiYnk4gsTnnuTk	7.75936	8.16413	7.85689	8.38917	0.532279	2.6e-08	0.404772	2.55e-06	-0.0975251	0.157495	-0.225033	0.0024871	7.83632	8.14829	7.9093	8.03326	0.12396	0.323404	0.311973	0.0253767	-0.072978	0.554745	0.115035	0.357878	MARK2
rIBUJ112gWdFyJSFBs	8.53646	9.02276	8.70175	9.23393	0.532186	7.87e-07	0.486299	3.2e-06	-0.165288	0.0536755	-0.211175	0.0158825	8.61718	8.94129	8.51087	8.86013	0.349258	0.0156109	0.324103	0.0224321	0.106313	0.399241	0.0811583	0.516808	MEN1
fV.UrdoOueADXdQR7o	7.85669	8.27641	8.05047	8.58236	0.531885	1.67e-08	0.41972	9.85e-07	-0.193785	0.00651363	-0.305949	8.39e-05	8.36678	8.72916	8.59143	8.95378	0.362359	0.0441516	0.362376	0.0441435	-0.224646	0.185074	-0.224629	0.185104	FAM176A
HfSdfWgj0fe4JfdIFk	7.08724	7.76542	7.14711	7.67892	0.531816	1.01e-08	0.678184	8.35e-11	-0.0598666	0.354999	0.0865017	0.185434	7.40652	7.70288	7.43504	7.65958	0.224538	0.000337189	0.296361	3.44e-05	-0.0285188	0.520277	0.0433046	0.335262	THOC4
KoCqIDJDr71wrPn5XU	11.0716	11.8218	11.0225	11.5543	0.531802	1.24e-08	0.750231	1.27e-11	0.0490686	0.452055	0.267498	0.000323931	10.8374	11.1497	10.6463	10.9771	0.330777	0.0247011	0.31233	0.0318641	0.191098	0.159296	0.172651	0.199613	MIS12
3Xol06BKOOkeICUOFg	9.42149	10.0122	9.53	10.0615	0.531522	2.74e-09	0.590675	3.41e-10	-0.108514	0.0790739	-0.0493599	0.412859	9.50839	9.85142	9.56611	10.0293	0.463223	0.00777565	0.343031	0.0342684	-0.0577232	0.690144	-0.177916	0.234007	NCKIPSD
0JQL13K1YLbpKKK2rA	8.86283	9.39854	8.83104	9.36246	0.531419	1.81e-08	0.535711	1.56e-08	0.0317823	0.631819	0.0360743	0.586778	8.91349	9.44046	9.10367	9.44518	0.341504	0.0145167	0.526974	0.00101132	-0.190184	0.132727	-0.00471373	0.96851	U2AF1L2
6o4OXQqnREHb1KHy4U	9.23387	9.82696	9.35524	9.88661	0.531375	4.06e-07	0.593088	6.18e-08	-0.121365	0.133504	-0.0596527	0.453039	9.43885	9.84719	9.31797	9.77361	0.455641	2.29e-06	0.408347	6.31e-06	0.120883	0.0319884	0.0735877	0.161564	LOC401074
NCic.6rdv5UqKn6dRQ	8.29769	9.09677	8.22793	8.75917	0.531236	1.64e-07	0.799079	6.85e-11	0.0697603	0.355711	0.337604	0.000118243	8.32487	8.76222	8.29822	8.83846	0.540238	0.00333599	0.437345	0.0114445	0.026651	0.85536	-0.076242	0.604188	DMWD
xVPUiKteVTFSCgIOec	7.84768	8.41175	7.8363	8.3673	0.531	1.29e-08	0.564074	4.13e-09	0.0113835	0.86082	0.0444582	0.495407	7.87168	8.15589	8.09982	8.46384	0.364019	0.00653487	0.284211	0.0237281	-0.228137	0.0585243	-0.307946	0.0161393	C21ORF66
fe56o_mWK6biPUfuyA	10.5402	11.1855	10.4228	10.9534	0.530649	1.7e-07	0.645365	4.92e-09	0.117392	0.126192	0.232108	0.00442692	10.3727	10.8475	10.3586	10.9898	0.63124	2.33e-05	0.47476	0.000251551	0.0141319	0.87448	-0.142348	0.13287	TNPO2
x_peKJ5e_6lJ59h558	9.78472	10.1955	9.51521	10.0457	0.5305	1.04e-08	0.410814	8.84e-07	0.269515	0.000262206	0.149828	0.0263435	9.44087	9.81995	9.4796	9.77464	0.295036	0.052532	0.379079	0.017819	-0.0387347	0.7795	0.0453086	0.743478	TEX10
rXaGp14Rp.DSi.XUwE	8.2103	8.75295	8.21238	8.74267	0.530289	3.22e-09	0.542651	2.06e-09	-0.00207858	0.97247	0.0102833	0.864473	8.07056	8.39163	8.26564	8.57843	0.312791	0.0003912	0.321065	0.000319804	-0.195076	0.00900309	-0.186802	0.0113925	ZNF74
lgkOHup6gHsXF3fVHk	10.2458	10.7893	10.206	10.7362	0.53018	1.22e-07	0.543504	7.91e-08	0.0397966	0.589097	0.0531205	0.471937	10.0235	10.4702	9.99927	10.3332	0.333943	0.00100591	0.446744	0.000106211	0.0242237	0.74929	0.137024	0.0920014	ZNF410
BeLo_tULuw4oC6Urlo	7.26965	7.87446	7.24691	7.77702	0.530111	1.27e-08	0.604813	1.01e-09	0.0227388	0.725724	0.0974403	0.140967	7.57745	7.69844	7.5128	7.70256	0.189757	0.0173279	0.120988	0.100451	0.0646495	0.357196	-0.00412015	0.952201	GZF1
Tr__R9ef.KXowSzRTU	9.61959	10.0838	9.51271	10.0426	0.529868	1.31e-07	0.464196	1.16e-06	0.106879	0.15548	0.0412069	0.577322	9.54576	9.97694	9.35445	9.89522	0.540767	0.00403556	0.431178	0.0145098	0.191307	0.221741	0.0817177	0.590447	SMG1
02kocY56iKKc6AHpEg	8.24124	8.90731	8.23787	8.76756	0.52969	8.67e-09	0.666067	9.42e-11	0.00336994	0.957601	0.139747	0.0351907	8.32465	8.66629	8.39716	8.86814	0.470972	0.000123	0.341641	0.00140904	-0.0725103	0.380777	-0.201841	0.0282294	NCBP2
6R7vUWkOAIvfv.XUkM	8.34589	9.02013	8.24691	8.77658	0.52967	2.67e-09	0.67424	2e-11	0.0989844	0.105765	0.243555	0.000354877	8.30805	8.64361	8.34342	8.62177	0.278348	0.00585636	0.335556	0.0017883	-0.0353656	0.669636	0.0218425	0.791586	RPL23AP53
xHn.Lh2KUpLTmX3q3U	8.58154	9.1955	8.54596	9.07539	0.529433	5.65e-08	0.613958	3.66e-09	0.0355813	0.613209	0.120106	0.0963226	8.4442	8.8041	8.41564	8.81611	0.400472	0.0121191	0.359905	0.0206945	0.0285548	0.83294	-0.0120121	0.92923	CCDC127
0iCABye6T1K6IF4SKE	8.78271	9.55386	8.69427	9.2237	0.529425	8.39e-09	0.771147	4.06e-12	0.0884404	0.170141	0.330163	1.84e-05	8.70068	8.89229	8.9251	9.23611	0.311017	0.0197867	0.191609	0.119764	-0.224416	0.0741369	-0.343825	0.0119368	TWISTNB
0iV8UKjSiQ5R5yTF9c	8.36936	8.99569	8.41608	8.94549	0.529414	2.88e-07	0.626332	1.48e-08	-0.0467198	0.546243	0.0501982	0.517014	8.46491	8.82028	8.45536	8.69612	0.240764	0.00510524	0.355371	0.000347418	0.00955549	0.891079	0.124162	0.097153	LIPT1
6lZNddzXv2KyIn6R94	9.34323	9.85509	9.19519	9.72447	0.529278	1.9e-08	0.511856	3.49e-08	0.148038	0.0325579	0.130616	0.0568368	9.14426	9.12804	8.86469	9.11184	0.247154	0.122325	-0.0162213	0.914183	0.279567	0.0851529	0.0161919	0.914338	ATP6V0A2
Ei326OO4U_KF7SnE6I	11.5511	12.2302	11.6829	12.2116	0.528729	2.85e-09	0.679129	1.78e-11	-0.131776	0.0349283	0.0186234	0.755219	11.2211	11.9597	11.5496	12.0944	0.54479	0.0114107	0.73857	0.00180561	-0.328549	0.0929238	-0.134769	0.464726	C20ORF111
QpA6ukLFl86LMakFOg	10.905	11.3298	10.8635	11.392	0.528578	3.81e-08	0.424818	1.5e-06	0.0415592	0.545882	-0.0622009	0.368217	10.8289	10.9697	10.9317	11.2187	0.287022	0.0146812	0.140771	0.181099	-0.102803	0.31886	-0.249054	0.0287967	TIAL1
NuJdA1MgIQGlF_rlSg	7.56447	7.99288	7.71825	8.24582	0.527575	1.34e-09	0.428413	6.54e-08	-0.153779	0.0119263	-0.252941	0.000150722	7.92165	8.10939	7.8317	7.91144	0.0797306	0.5869	0.187734	0.215154	0.0899465	0.540716	0.19795	0.193032	SART1
oJAr3rt6b1fqg4FJ_0	7.63424	8.25733	7.60476	8.13233	0.527563	4.37e-08	0.623089	1.95e-09	0.0294737	0.669662	0.125	0.0790618	7.87295	8.23838	7.88615	8.31796	0.431807	0.00216823	0.365425	0.00616331	-0.0131992	0.90389	-0.0795811	0.472226	LOC651576
xR.nl7keKXSDedxWHw	7.17708	7.73563	7.21108	7.73848	0.527406	6.87e-09	0.558554	2.29e-09	-0.0339963	0.586628	-0.0028481	0.963559	7.63769	7.87014	7.73623	7.93533	0.199098	0.0486714	0.23245	0.025464	-0.0985419	0.294005	-0.0651901	0.480835	ABL2
xrRQoIKPpfpWIPSe1c	8.69543	9.15841	8.86732	9.39454	0.52722	3.97e-09	0.462981	4.4e-08	-0.171884	0.0082757	-0.236123	0.000578193	8.61343	9.0661	8.91411	9.34217	0.428065	0.000243971	0.452665	0.000156041	-0.300676	0.00308124	-0.276075	0.0052299	RIT1
xeKJg1kuq0Ip4sIllA	11.196	11.7881	11.352	11.8792	0.527199	8.02e-08	0.59212	9.76e-09	-0.156002	0.0365037	-0.0910806	0.208813	11.1032	11.564	11.083	11.3777	0.294707	0.118891	0.460784	0.0233128	0.0202239	0.909356	0.1863	0.306895	FEN1
cVCvoCSqD9Uu1y.1FI	9.86349	10.3444	10.0675	10.5942	0.526746	6.7e-08	0.480904	3.2e-07	-0.203997	0.00728074	-0.249839	0.0014495	9.75425	10.086	9.57236	9.94405	0.371693	0.0130819	0.33175	0.0228947	0.181894	0.1731	0.141951	0.279231	SNIP1
ZE9ZUN7Fo56SorpIic	12.2006	12.6361	12.2827	12.8093	0.526608	6.9e-08	0.435472	1.62e-06	-0.0820732	0.251547	-0.173209	0.0203549	11.8217	12.1932	12.1895	12.3872	0.197769	0.11527	0.371532	0.00863383	-0.367803	0.00913095	-0.19404	0.121485	EIF6
WUBFC7yeXwr81qk_uk	10.4581	10.7692	10.4174	10.9437	0.526308	8.63e-09	0.311158	3.81e-05	0.0406678	0.520132	-0.174482	0.00973291	9.97605	10.5323	10.0848	10.4709	0.386099	0.00368182	0.556235	0.000277265	-0.108732	0.317467	0.061404	0.565818	C18ORF8
oTdwUNJHXp0en1XTeU	8.67316	9.41682	8.68887	9.21513	0.526264	3.64e-07	0.743656	6.4e-10	-0.0157069	0.840019	0.201685	0.014758	9.20858	9.85719	9.33718	10.002	0.664781	0.01609	0.648604	0.0181729	-0.128594	0.590452	-0.144772	0.545362	LOC387841
ZT0L1VKQ5oSIsF2iUI	10.628	11.1015	10.4707	10.9968	0.526158	1.23e-08	0.473499	8.28e-08	0.15737	0.0203486	0.104711	0.11179	10.4446	10.8077	10.3444	10.6762	0.33179	0.00991438	0.363139	0.00594152	0.100122	0.363536	0.131471	0.23949	MRPL46
fIcSejJ5X8JfojqijU	10.7889	11.3811	10.7391	11.2651	0.526044	1.07e-08	0.592176	1.1e-09	0.0498427	0.436502	0.115974	0.0776617	10.6615	10.875	10.5327	10.9769	0.444137	0.00172251	0.213515	0.0707331	0.128707	0.251725	-0.101915	0.358337	WDR75
fXW7XVl1167h94AUIM	7.48235	8.14462	7.58738	8.11325	0.525868	2.15e-08	0.662275	2.49e-10	-0.105036	0.120956	0.0313706	0.635766	7.82013	8.34728	7.84907	8.29095	0.44188	9.78e-06	0.527154	1.92e-06	-0.0289459	0.612519	0.0563275	0.332693	SNHG11
BR6cfeC96fX3dyii24	9.54875	10.1196	9.41334	9.93912	0.525784	1.21e-08	0.570861	2.54e-09	0.135415	0.0426885	0.180492	0.00870072	9.25198	9.63455	9.19946	9.52522	0.325766	0.0335997	0.382574	0.0159791	0.0525217	0.701087	0.10933	0.429828	MTX3
HCFPYd6jdanXB5SpdM	7.93192	8.51162	7.92056	8.44615	0.525587	3.45e-08	0.579697	5.63e-09	0.0113602	0.866974	0.0654696	0.338745	8.00741	8.15943	7.97392	8.20812	0.234197	0.019823	0.152023	0.103379	0.033485	0.702031	-0.0486895	0.579543	LOC728505
NjrXpdReV3fV5eNFn8	9.15361	9.8677	9.26933	9.79481	0.525475	2.9e-09	0.714092	5.44e-12	-0.11573	0.0601205	0.0728874	0.22644	9.04934	9.41549	9.07597	9.41854	0.34257	0.000195632	0.366146	0.000113998	-0.0266279	0.671473	-0.00305196	0.961056	ATG16L1
3T0lwrUWUKRTaEReVM	8.17951	8.89119	8.1531	8.67853	0.525428	3.43e-07	0.711681	1.38e-09	0.0264046	0.733228	0.212658	0.0102705	8.21055	8.50813	8.3166	8.3993	0.0827025	0.50291	0.297581	0.0308379	-0.106042	0.393695	0.108836	0.381806	TCF19
ERew1h7CdNF_opR7KI	8.16658	8.69885	7.95917	8.48456	0.52539	6.46e-08	0.532268	5.13e-08	0.207408	0.00626526	0.214286	0.00493494	8.41271	8.66419	8.46541	8.80297	0.337553	0.0110716	0.251472	0.043478	-0.0526998	0.63998	-0.138781	0.232301	ABCF2
WR4PQX4LmDU4n.wV4k	9.41995	9.94712	9.48404	10.0094	0.525333	2.08e-08	0.527176	1.95e-08	-0.0640928	0.335386	-0.0622493	0.349217	9.20118	9.7011	9.42431	9.88996	0.465656	0.0129814	0.499927	0.00886049	-0.223131	0.180841	-0.188861	0.251546	SNORD36A
Q8ApAlkKSCinq1eDRY	8.6958	9.24212	8.62712	9.15217	0.525045	2.88e-08	0.546322	1.39e-08	0.0686764	0.310802	0.0899528	0.187531	8.70196	9.01333	8.80238	9.43871	0.636326	1.8e-05	0.311365	0.00426138	-0.100422	0.266341	-0.425383	0.000499764	PILRB
rqVD33UYQ5WFk75EFQ	10.1561	10.8225	10.2014	10.7264	0.525014	1.1e-08	0.666405	1.01e-10	-0.045224	0.479504	0.0961674	0.139436	10.0594	10.1916	9.78472	9.98315	0.19843	0.450706	0.132199	0.612524	0.274681	0.302528	0.20845	0.428841	SETMAR
rvSXzV_kbASHHIfPso	10.3538	10.9163	10.3138	10.8384	0.524597	3.35e-08	0.562537	9.29e-09	0.0399275	0.55595	0.0778678	0.255382	9.88187	10.492	10.182	10.7627	0.58068	0.000667962	0.610112	0.000461378	-0.300146	0.0320985	-0.270714	0.04881	IMPA1
uxIyKXRVd6hR6R0q78	7.87685	8.3496	7.8348	8.35928	0.524475	2.39e-07	0.472755	1.3e-06	0.0420423	0.579262	-0.00967781	0.89814	8.08833	8.63588	8.20406	8.51657	0.312508	0.122201	0.547546	0.0140451	-0.115725	0.546585	0.119313	0.534451	SNHG7
clzVB1EtKClxtfrUSE	8.41227	8.92487	8.01074	8.53503	0.524294	3.77e-08	0.5126	5.64e-08	0.401529	3.13e-06	0.389835	4.85e-06	8.06542	8.48529	8.06708	8.42262	0.355538	0.00166979	0.419877	0.00050518	-0.0016642	0.984659	0.0626757	0.474679	KIF24
HuvglUkCgOiCsiiOUQ	10.2858	10.9734	10.4293	10.9535	0.524273	1.49e-06	0.687631	1.44e-08	-0.143464	0.0989201	0.0198944	0.814077	9.92382	10.3558	9.90321	10.4256	0.522408	0.0131313	0.431981	0.0323122	0.0206067	0.908441	-0.0698204	0.697779	ORC6L
f97jknkIqpUXQRdfwk	8.6831	9.10608	8.69175	9.2159	0.524155	3.22e-07	0.422972	8.88e-06	-0.00864471	0.910494	-0.109828	0.161503	8.69336	9.1012	8.55075	9.01969	0.46894	0.00642534	0.407844	0.0138192	0.142603	0.324505	0.0815073	0.567056	MOBK1B
9OpibkU1f.guykhEqE	9.14765	9.37814	9.10685	9.63097	0.524116	8.58e-09	0.230487	0.00102822	0.0407995	0.516929	-0.252829	0.000409311	9.37187	9.95107	9.61854	9.85371	0.23517	0.6148	0.579206	0.229217	-0.246673	0.597836	0.0973627	0.834101	BCL6
oxhxplegXRNBmSNOSc	7.26994	7.95062	7.39662	7.9206	0.523984	6.56e-07	0.680673	6.58e-09	-0.126674	0.123502	0.0300156	0.708845	7.65922	8.06412	7.81239	8.25155	0.439164	7.31e-05	0.404893	0.000143075	-0.153163	0.0508347	-0.187435	0.0215953	SOD2
cS01fjF56s_vUkd7iU	8.51132	9.173	8.67803	9.20195	0.523929	6.08e-08	0.661681	7.51e-10	-0.166703	0.0234482	-0.028951	0.678682	8.62371	9.14184	8.43704	8.88629	0.449245	0.000376997	0.518129	0.000121267	0.186661	0.0565382	0.255545	0.0143236	ZNF443
KogUlSwT7t30B4lNCk	8.96058	9.37831	8.50912	9.03291	0.523797	9.47e-08	0.417725	3.71e-06	0.451469	1.12e-06	0.345396	5.11e-05	8.79048	9.00427	8.67106	9.09998	0.428918	0.00763651	0.213796	0.129863	0.119414	0.379003	-0.0957075	0.477748	TOPORS
9JIqlWiEmnj83eTYTc	7.68995	8.32566	7.6046	8.12839	0.523789	7.54e-09	0.635707	1.68e-10	0.0853538	0.17809	0.197272	0.00369099	7.90703	8.07287	7.892	8.34258	0.450585	0.0288264	0.165838	0.371836	0.0150325	0.934182	-0.269715	0.158886	C16ORF79
9Sft35eUe7g2mGiR5E	9.3348	9.8358	9.36387	9.8875	0.52363	4.6e-08	0.501	1e-07	-0.0290748	0.672421	-0.0517054	0.453847	9.48833	9.81162	9.58928	9.88468	0.2954	0.0503411	0.32329	0.0351056	-0.100945	0.466224	-0.0730547	0.595659	AXIN1
iR4i94Hx3sFNUB11Sk	7.76551	8.37229	7.78735	8.31069	0.523344	4.44e-09	0.60678	2.41e-10	-0.0218393	0.71825	0.0615965	0.313237	7.91504	8.33522	7.79102	8.02965	0.238634	0.0107384	0.420177	0.000242722	0.124029	0.136748	0.305572	0.00244935	ZNF93
x6rn17rLt.Ss1vUcnE	7.90825	8.52505	7.71849	8.24165	0.523158	2.68e-08	0.616792	1.19e-09	0.189764	0.00803458	0.283398	0.000227551	8.11387	8.21021	8.03693	8.2139	0.176967	0.0254949	0.0963418	0.185236	0.0769337	0.282652	-0.00369155	0.957669	ZNF26
6IHTE74Cdf74erQLgo	7.68312	8.19845	7.66115	8.184	0.522853	2.7e-07	0.515327	3.44e-07	0.0219732	0.772366	0.0144465	0.849087	7.638	8.01994	7.82799	8.15664	0.32865	0.0371809	0.381938	0.0189511	-0.189989	0.196231	-0.1367	0.342913	SPAG1
0jAjDVneDlSnld1QnY	8.37604	9.11865	8.91064	9.43335	0.522702	1.36e-06	0.742602	2.86e-09	-0.534601	9.56e-07	-0.314701	0.000843658	8.78501	9.31257	8.76649	9.21884	0.452355	0.00261959	0.527558	0.000911259	0.0185201	0.875158	0.0937235	0.433423	SSSCA1
6ldJd5TofYoY8REdZc	7.96171	8.67457	8.06945	8.59197	0.522514	2.01e-08	0.712857	4.45e-11	-0.107744	0.10876	0.0825992	0.214017	8.16663	8.5427	8.04492	8.37273	0.327807	0.12342	0.376067	0.0822622	0.121713	0.546982	0.169972	0.404259	ZNF326
3C6dbgkiii3hRB4qes	10.0459	10.6849	9.87398	10.3962	0.522198	3.36e-06	0.63899	1.29e-07	0.171932	0.0618012	0.288724	0.00302348	9.8674	10.1752	9.76196	10.0601	0.298151	0.0897404	0.307815	0.0811141	0.105436	0.522515	0.115101	0.485965	EIF4G1
05Tpl.rWQjP30Rn1QE	8.84907	9.29068	8.79668	9.31877	0.522089	9.91e-09	0.441607	1.97e-07	0.0523898	0.408337	-0.028092	0.655924	8.50081	8.8533	8.3745	8.65999	0.285483	0.0224052	0.35249	0.00751516	0.126304	0.262072	0.19331	0.0984853	CHRNA5
l4pUCR_fE13jJ79A7k	10.5362	11.1561	11.156	11.6777	0.521733	2.57e-08	0.619878	9.73e-10	-0.619756	9.76e-10	-0.521611	2.58e-08	10.7091	11.3734	10.0812	10.7232	0.642032	0.000153772	0.664253	0.000116486	0.627965	0.000183853	0.650186	0.000138785	NOV
6WXTUUsk.UkTUreRVc	7.93185	8.39342	7.93194	8.45342	0.521478	2.33e-08	0.461561	2.01e-07	-8.72e-05	0.998944	-0.0600039	0.366076	8.24694	8.40484	7.98534	8.37047	0.385135	8.42e-05	0.157899	0.0280503	0.261597	0.00161725	0.0343611	0.590462	LOC728263
iVKmfE0AgaKYksYSQY	11.9744	12.6248	12.2965	12.8177	0.521197	3.78e-08	0.650417	5.61e-10	-0.322053	6.03e-05	-0.192833	0.00799383	12.2576	12.6285	12.3681	12.4461	0.0779428	0.586097	0.370833	0.0226901	-0.110505	0.443485	0.182386	0.216877	GNL2
BiXUgqHpd5URfh9LP0	10.342	10.9979	10.3036	10.8247	0.521147	4.9e-08	0.655931	6.31e-10	0.0383739	0.576862	0.173158	0.0172313	10.0694	10.59	10.1385	10.6133	0.474857	0.0202073	0.520648	0.0127546	-0.0691	0.698181	-0.0233095	0.895579	CDT1
uUugMWoFQoWiYOKXs0	9.92913	10.4156	9.83814	10.3589	0.520808	5.24e-09	0.486478	1.87e-08	0.090992	0.142409	0.0566611	0.354628	9.80996	10.1752	9.82312	10.3294	0.506283	0.0011077	0.365205	0.00877962	-0.0131597	0.90985	-0.154238	0.202724	POLB
HuupQgSUpQBT5Rot_0	7.72095	8.21569	7.72222	8.24299	0.520778	6.89e-09	0.494741	1.79e-08	-0.00126662	0.983586	-0.0273035	0.658052	8.02019	8.48031	8.18717	8.74065	0.553477	0.00598596	0.460127	0.0163363	-0.166984	0.322577	-0.260333	0.135371	FAM24B
3e_PCqK1CT_x_koOek	9.66102	10.3749	9.69354	10.2142	0.520678	2.25e-07	0.713922	6.57e-10	-0.0325159	0.664237	0.160728	0.0395935	9.78506	9.93179	9.81883	10.0873	0.268463	0.121996	0.146731	0.378257	-0.0337656	0.836357	-0.155498	0.351548	EIF2S1
9gcrp0_wgNe5fVf4kQ	11.6499	12.1602	11.4509	11.9716	0.520665	6.95e-09	0.510303	1.01e-08	0.199	0.00317149	0.188638	0.00480654	11.4828	11.9679	11.4827	11.814	0.331251	0.00775153	0.4851	0.000633643	7.35e-05	0.999431	0.153922	0.156014	LOC100131336
od4ToRJShCedIXH1_o	8.88434	9.61815	8.94517	9.46578	0.520608	1.56e-07	0.733812	2.44e-10	-0.0608294	0.408958	0.152374	0.0456209	8.94921	9.40431	9.12597	9.52045	0.394475	0.0804381	0.455102	0.0485349	-0.176769	0.404999	-0.116142	0.580588	FAM39DP
BCVPXu7W15T8lEgp5o	9.39753	9.99201	9.30253	9.82311	0.520586	8.43e-09	0.594481	6.46e-10	0.0950071	0.135472	0.168902	0.0111025	9.36857	9.4843	9.34813	9.3908	0.0426686	0.605586	0.115726	0.17819	0.0204392	0.803641	0.0934968	0.2694	FAM57A
TTOHpXuq1_u3cq3wok	8.88635	9.55296	8.962	9.48201	0.520012	4.52e-08	0.66661	3.99e-10	-0.0756439	0.272517	0.0709542	0.302658	8.83542	9.22825	8.76489	9.09124	0.326347	0.0935636	0.392833	0.0495811	0.0705294	0.697968	0.137015	0.455554	C9ORF156
6epKh_v.71BLpfdan0	11.3854	11.7076	11.4521	11.972	0.519882	8.23e-08	0.322197	9.93e-05	-0.0666625	0.348159	-0.264348	0.000843887	11.3794	11.7487	11.4098	11.7956	0.385825	0.0586067	0.36931	0.0683853	-0.0304106	0.870225	-0.0469251	0.801149	TOMM34
cQn9tLpBR3ykkkHr.o	10.5241	11.1432	10.5133	11.0328	0.519565	7.63e-08	0.619167	3e-09	0.0108131	0.877398	0.110415	0.124062	10.4342	10.7229	10.5666	11.0643	0.497695	0.0214608	0.288665	0.146595	-0.132418	0.487532	-0.341448	0.0920546	AKIRIN2
NiogUeREULvrOKgEFo	8.39951	9.05689	8.33468	8.85418	0.519496	4.22e-08	0.657387	4.8e-10	0.064824	0.343243	0.202715	0.00573593	8.24403	8.60061	8.29333	8.41755	0.124226	0.210924	0.356585	0.00312232	-0.0492969	0.607821	0.183062	0.076763	ASTE1
oUtFATk2m7TCNTRJ5A	12.3301	12.8911	12.2527	12.7717	0.519048	3.84e-08	0.56099	9.22e-09	0.0774546	0.2564	0.119396	0.0854898	12.2695	12.4668	12.3333	12.5805	0.247187	0.0125804	0.197299	0.0362391	-0.0637911	0.454322	-0.113679	0.195049	BRIX1
fHXShE7upQsiJlpV0I	8.699	9.43716	8.79118	9.30981	0.518636	1.42e-07	0.738159	1.79e-10	-0.0921747	0.210757	0.127348	0.0881412	8.92108	9.23317	8.87496	9.25287	0.37791	0.0100426	0.312088	0.0260268	0.0461232	0.709104	-0.0196981	0.873054	LOC729535
o00eQwIMKu.idF1OQI	8.95915	9.36114	8.88624	9.40483	0.518596	3.05e-07	0.401983	1.49e-05	0.0729179	0.340727	-0.0436944	0.56578	8.61837	9.01336	8.68833	9.05527	0.366941	0.00167178	0.394988	0.000999117	-0.0699592	0.440477	-0.0419114	0.640819	PCGF6
6BVx9xJ77TR4tJHRek	9.42235	10.0329	9.48022	9.99858	0.518367	9.9e-09	0.610544	4.13e-10	-0.0578644	0.358452	0.0343132	0.583978	9.15507	9.84041	9.34043	9.99543	0.654999	0.000625504	0.685346	0.000445132	-0.185364	0.200619	-0.155017	0.278758	RAB24
lVu.XoWYNLu_pNLv94	13.3898	13.7226	13.2968	13.815	0.518174	1.18e-07	0.332807	8.28e-05	0.0930052	0.201783	-0.0923615	0.20482	13.185	13.6624	13.1678	13.6604	0.492613	0.0079641	0.477448	0.00947855	0.0171347	0.911443	0.00197045	0.989792	C20ORF24
NBeKLqQ6597n.VX7BU	10.2133	10.9353	10.5175	11.0356	0.51808	4.03e-07	0.721957	9.52e-10	-0.304133	0.000510795	-0.100256	0.200598	10.0921	10.8431	10.1241	10.928	0.803885	1.21e-07	0.751014	2.36e-07	-0.031978	0.624471	-0.0848491	0.20933	RIOK3
BesiCOkSjoplUIaEuw	9.78105	10.5952	9.91838	10.4362	0.517786	1.87e-08	0.814133	1.97e-12	-0.137333	0.0416136	0.159014	0.0199204	9.75501	10.2777	9.93961	10.4473	0.507673	7.52e-06	0.522673	5.76e-06	-0.184604	0.0132138	-0.169604	0.0201573	E4F1
NauQlbu3pd.Xbghju0	8.85525	9.52188	8.8529	9.3705	0.517595	2.84e-08	0.666639	2.15e-10	0.00234525	0.971675	0.15139	0.0290954	8.6342	8.95847	8.63834	8.98438	0.346036	0.00813064	0.324275	0.0115973	-0.00414288	0.969567	-0.0259037	0.811715	C7ORF26
ceR7eS_Tf6SeTpRLxE	7.89476	8.28819	7.79552	8.31309	0.51757	1.15e-08	0.39343	1.29e-06	0.0992459	0.123484	-0.0248939	0.692672	8.01172	8.24022	7.9353	8.13046	0.195168	0.0681669	0.228499	0.0375811	0.0764209	0.443277	0.109752	0.278065	BAZ1A
3RVYnZOe0VPUlwO4Uw	7.10546	7.54164	7.31222	7.82924	0.517022	1.73e-08	0.436181	3.41e-07	-0.20676	0.00326522	-0.2876	0.000127762	7.4825	7.78718	7.40904	7.66594	0.256899	0.00224367	0.304679	0.00067903	0.0734579	0.275381	0.121238	0.0855133	CMTM1
E..kxCWBv7n1bk5LQI	9.19412	9.77825	9.17734	9.69435	0.517018	4.48e-09	0.584129	4.1e-10	0.016784	0.778941	0.0838952	0.168438	9.0573	9.37847	9.07104	9.18106	0.110016	0.283669	0.321171	0.0076356	-0.0137417	0.890394	0.197413	0.068944	LOC647597
BZU_JKJTQIJIIJBOKk	10.5054	11.0143	10.4303	10.9471	0.516789	8.79e-08	0.508951	1.15e-07	0.0751337	0.29045	0.0672961	0.342639	10.809	10.8722	10.6727	10.7132	0.0404759	0.680286	0.063236	0.522233	0.136271	0.182944	0.159031	0.125693	SARS
KVcCvqiXZ7t_e9UpFE	8.46429	9.13189	8.44766	8.96437	0.51671	1.39e-07	0.667602	1.22e-09	0.0166263	0.817801	0.167519	0.0272193	8.55	8.72782	8.55269	8.81759	0.264894	0.0276672	0.177823	0.115414	-0.00269238	0.979738	-0.0897631	0.405355	DGCR8
EBp7SeefqtCoRl94G0	7.53657	8.04313	7.37998	7.89635	0.516369	6.11e-07	0.506556	8.32e-07	0.156594	0.0555123	0.146781	0.0714425	7.57386	7.79276	7.55625	7.81169	0.255447	0.0225181	0.2189	0.0437828	0.017611	0.857085	-0.0189358	0.846482	JUNB
ZuYFknlDklnqnngDl8	7.81057	8.33375	7.90135	8.41765	0.516292	1e-07	0.52318	7.94e-08	-0.0907802	0.206657	-0.0838915	0.242122	7.84085	8.19317	7.89034	8.31105	0.420708	0.00014845	0.35232	0.000591599	-0.0494846	0.509326	-0.117873	0.133526	SCAMP3
l9c44oX.RIXseJ1uKM	7.59827	7.91795	7.60611	8.12239	0.516288	1.4e-08	0.319682	2.92e-05	-0.00783893	0.901607	-0.204445	0.0032261	7.99998	8.09248	8.394	8.44926	0.0552553	0.68767	0.0924986	0.504024	-0.39402	0.0140531	-0.356776	0.0228384	SNORD25
H6KCQVEpA2EhdYSS9I	8.06161	8.68756	8.09387	8.6099	0.516029	4.83e-08	0.625948	1.29e-09	-0.0322597	0.63513	0.0776598	0.258424	8.15371	8.34747	8.13128	8.20887	0.0775892	0.557246	0.193759	0.15978	0.0224249	0.864232	0.138595	0.303222	RIOK1
ZqJ_CKg7_EtEgr15JI	10.5908	11.2236	10.4497	10.9654	0.515603	8.74e-08	0.632785	1.98e-09	0.141029	0.0528524	0.25821	0.00100909	10.3976	10.7023	10.5514	10.8348	0.283417	0.060906	0.304686	0.0465026	-0.153762	0.279772	-0.132493	0.348145	NCBP2
usREehpJqKeof1PEDI	10.6959	11.471	10.7106	11.226	0.515407	8.67e-08	0.77506	3.2e-11	-0.0146925	0.833888	0.24496	0.00162293	10.4505	10.9231	10.4324	10.9556	0.523117	0.000368411	0.472667	0.000787977	0.0180435	0.861646	-0.0324067	0.754674	POM121C
cXouwif79.OgdV7j5I	13.2357	13.3316	12.9756	13.4909	0.515306	2.81e-07	0.0958614	0.208393	0.2601	0.00174749	-0.159344	0.0417192	13.7086	13.8539	13.3526	13.6762	0.323627	0.00441299	0.145302	0.133893	0.355984	0.0024086	0.177659	0.0738247	DKK1
BSwYp.47vieiuLoWqk	8.53601	9.08398	8.60147	9.11672	0.515256	1.56e-07	0.547977	5.33e-08	-0.0654582	0.370027	-0.0327367	0.651941	8.26375	8.84781	8.34599	8.8579	0.51191	7.72e-06	0.584066	2.29e-06	-0.0822403	0.217014	-0.0100846	0.87504	TRAFD1
955N68DtqsqqCeCudk	10.4617	11.288	10.4423	10.9575	0.515203	3.39e-08	0.826204	2.61e-12	0.0194388	0.769881	0.33044	3.47e-05	10.2769	10.8525	10.1798	10.8331	0.653311	7.66e-06	0.575569	2.38e-05	0.0970789	0.250613	0.0193362	0.813206	TRIAP1
xHXShE7qULIiZaVdCg	8.85428	9.61053	9.04868	9.56384	0.515156	3.39e-08	0.756253	1.74e-11	-0.194408	0.00667859	0.0466882	0.484076	8.972	9.40626	9.03929	9.37832	0.339026	0.00477716	0.434259	0.000922502	-0.0672916	0.493589	0.0279408	0.774077	C21ORF70
9Kp7kdKXhW_R4EIUDc	8.822	9.38186	8.7306	9.24576	0.515156	2.73e-07	0.559864	6.5e-08	0.0913985	0.228803	0.136106	0.0781068	8.66134	8.99178	8.78281	9.11565	0.33284	0.0292685	0.330441	0.0302099	-0.121472	0.377297	-0.123871	0.368313	LOC644132
lNinZxJHo8noBdeohc	7.28952	7.95397	7.24968	7.76465	0.514969	2.74e-08	0.664449	2e-10	0.0398353	0.545159	0.189315	0.00739412	7.51642	7.71863	7.54331	7.72473	0.181422	0.038502	0.202209	0.0240264	-0.0268922	0.73247	-0.0061049	0.937972	CHTF8
Bo6XoFTtLd0UXUn2OM	8.01566	8.71641	8.15394	8.66885	0.514913	3.87e-07	0.700756	1.45e-09	-0.138279	0.079397	0.047563	0.535056	8.26551	8.6305	8.16539	8.46308	0.297689	0.00330512	0.36499	0.000824112	0.100117	0.22984	0.167418	0.0577227	MBD1
ooJDr0pIoJp54jxygk	12.9822	13.461	12.8897	13.4046	0.514858	1.23e-08	0.478751	4.63e-08	0.0924951	0.149214	0.0563879	0.372952	12.3402	12.993	12.2953	12.4709	0.17558	0.27308	0.652838	0.00143101	0.0448874	0.773152	0.522145	0.00599417	NOP56
oE6KFQSiluneOeJgnM	8.67619	9.44754	8.71547	9.22993	0.514464	8.48e-07	0.771353	5.52e-10	-0.0392773	0.624623	0.217612	0.0110414	8.66277	9.19488	8.77712	9.34151	0.564387	0.0014411	0.532107	0.00214963	-0.114353	0.403441	-0.146633	0.289238	CDK10
cmGvS.l6I7ISJ2Es7E	8.61877	9.07546	8.51649	9.03062	0.514138	2.7e-08	0.456694	2.16e-07	0.102283	0.126922	0.0448383	0.495218	8.41977	8.53643	8.48139	8.55607	0.0746811	0.703922	0.11666	0.554787	-0.0616254	0.753554	-0.0196461	0.920097	PDSS1
KFtIfWqT0rqjnrr_E4	7.91436	8.4415	8.14148	8.65535	0.513864	9.33e-08	0.527141	5.96e-08	-0.227122	0.00311071	-0.213845	0.00496617	8.27485	8.63293	8.10562	8.50308	0.397456	0.00203775	0.358087	0.0039938	0.169222	0.111494	0.129852	0.210498	TPCN2
uHreSe986yS_6T13uo	7.20141	7.5049	7.14684	7.66068	0.513832	8.78e-08	0.303487	0.000181944	0.0545663	0.437592	-0.155779	0.0333351	7.59711	7.69929	7.71337	7.80815	0.0947851	0.0928205	0.102179	0.0729314	-0.116261	0.0456485	-0.108867	0.0584563	SNORA41
u_Sp0JRQ3OCF0pSquI	10.1244	10.7046	10.1705	10.6843	0.513813	8.06e-08	0.580227	8.88e-09	-0.0461164	0.508994	0.0202981	0.770503	10.5154	10.9844	10.6334	11.2081	0.574656	0.000926325	0.469028	0.00364393	-0.118053	0.368494	-0.22368	0.10411	PRMT5
WUGHBXgOqu9SX0mI6U	8.10297	8.56013	8.062	8.57523	0.51323	7.69e-07	0.457156	4.59e-06	0.0409727	0.606799	-0.0151012	0.849212	8.47977	8.72917	8.5137	8.6938	0.180098	0.0792394	0.249398	0.0218584	-0.0339308	0.721244	0.0353687	0.710031	ZCCHC24
uUov4NTXqSTHiFeX8A	7.60033	7.93603	7.71091	8.22394	0.51303	4.97e-07	0.335703	0.000181625	-0.110581	0.160724	-0.287909	0.000906114	7.68156	8.26155	7.57151	8.07371	0.5022	8.24e-05	0.579985	2.4e-05	0.110053	0.200348	0.187838	0.0409023	BIRC3
xnl116e._5e.gnHnl0	12.092	12.6242	12.0452	12.5581	0.512962	4.1e-08	0.532201	2.1e-08	0.0468415	0.485395	0.066081	0.32735	11.5364	12.1679	11.3837	12.0523	0.668675	0.000244085	0.631577	0.000380766	0.152686	0.239886	0.115588	0.366692	GNPDA1
ZNKkpAYw3i5C3ii1So	8.00234	8.59347	7.98429	8.49709	0.512798	1.07e-07	0.591135	8.17e-09	0.0180417	0.798202	0.0963788	0.179659	8.05425	8.56889	7.96763	8.41729	0.449666	0.00642404	0.514642	0.00280116	0.0866234	0.526574	0.1516	0.277261	B3GALNT2
uJfLAGuALHVIaGakVs	7.77636	8.19333	7.7106	8.22309	0.512485	1.13e-08	0.416971	4.26e-07	0.0657541	0.295932	-0.0297597	0.633192	7.82062	8.01409	7.78823	8.0447	0.256464	0.01433	0.193468	0.0501505	0.0323831	0.718184	-0.0306129	0.732895	DDX51
9563aeK4RnLhJUMqrw	8.85952	9.51796	8.83358	9.34581	0.512235	1.18e-05	0.65844	2.45e-07	0.0259484	0.784973	0.172154	0.0792314	8.82676	9.26417	8.95527	9.38218	0.426902	0.0259386	0.437403	0.0232074	-0.128512	0.451863	-0.118011	0.488713	PGAM5
NepB_qxEox6q5Z10dA	8.6623	9.21639	8.73318	9.24538	0.512198	3.05e-08	0.554087	7.14e-09	-0.0708834	0.285674	-0.0289949	0.65924	8.75993	9.22806	8.63647	9.05986	0.423387	0.0117149	0.468134	0.00671115	0.123456	0.393497	0.168203	0.25205	FBXW5
ifeztLST8OFFx7uRJE	9.47951	9.90602	9.40737	9.91956	0.512191	3.97e-09	0.426514	1.12e-07	0.0721427	0.226888	-0.013534	0.818107	9.22235	9.45112	9.28257	9.63657	0.354002	0.00021995	0.228769	0.00477477	-0.0602254	0.367981	-0.185458	0.0153307	PAQR3
BseDuoCXEvvXbV9u5E	8.27513	8.77764	8.22851	8.74063	0.512118	2.94e-09	0.502506	4.24e-09	0.0466271	0.42367	0.037015	0.524347	8.16607	8.366	8.21016	8.5557	0.345538	0.00211245	0.199937	0.0397081	-0.0440934	0.614941	-0.189695	0.0488638	ZNF77
KLiUJIKK6AGhUBVLuU	9.93328	10.3789	9.79315	10.3049	0.511767	5.53e-09	0.445639	6.97e-08	0.14013	0.0259899	0.0740019	0.222899	9.8757	9.93937	10.0179	10.372	0.354074	0.101123	0.0636688	0.752721	-0.142221	0.485847	-0.432626	0.0516716	GDI1
ZiQIeOknYvtAb9MdQg	8.64315	9.17037	8.67127	9.18276	0.511493	1.02e-08	0.527227	5.78e-09	-0.0281202	0.649503	-0.0123862	0.841079	8.75827	8.93594	9.01627	9.13016	0.11389	0.533992	0.177668	0.338439	-0.258004	0.174643	-0.194225	0.297435	LOC647150
cEKReT0SmleJF6veH8	8.70929	9.21274	8.9276	9.43883	0.511228	1.45e-08	0.503451	1.92e-08	-0.218315	0.00173577	-0.226093	0.00126713	8.94766	9.56994	8.51513	9.27106	0.75593	0.000551139	0.622276	0.00218357	0.43253	0.0178678	0.298876	0.0797725	C17ORF68
9i6p9OFO5NIPl6LuR4	9.56578	10.1642	9.47672	9.98789	0.511172	4.09e-09	0.59841	1.81e-10	0.0890622	0.138519	0.176301	0.00562779	9.24779	9.51114	9.34743	9.70991	0.362477	0.0571357	0.263341	0.150067	-0.0996377	0.569034	-0.198774	0.266932	ZNF544
6LvpAYh.delXl56I0k	9.85638	10.3573	9.74497	10.256	0.511	1.05e-07	0.500951	1.48e-07	0.111404	0.121469	0.101354	0.157154	9.64062	10.1728	9.65161	10.1099	0.458286	0.00535026	0.532157	0.00207723	-0.0109904	0.934547	0.0628806	0.64023	BLCAP
660wCgAN292N0iQt2o	7.8045	8.47746	7.65127	8.162	0.510731	3.27e-06	0.672963	3.38e-08	0.153227	0.0864093	0.315458	0.0011355	7.95495	8.25321	7.96325	8.33394	0.370694	0.000699039	0.29826	0.00312247	-0.00830098	0.917193	-0.080735	0.323708	CCNL1
HVaFPTXgLLF0n1I0fo	9.59462	10.0942	9.64305	10.1538	0.510717	1.03e-08	0.4996	1.56e-08	-0.0484294	0.435328	-0.0595459	0.338978	9.39025	9.94503	9.44238	9.93906	0.496681	0.00394268	0.554786	0.00192606	-0.0521311	0.706462	0.00597341	0.965458	C5ORF37
f6rhQr_gJReIUfTJCo	9.30642	9.80799	9.16945	9.68012	0.510665	5.11e-07	0.501573	6.84e-07	0.136965	0.0846174	0.127873	0.10608	8.97786	9.27024	9.01624	9.42638	0.410138	0.0579759	0.292373	0.158628	-0.0383753	0.845811	-0.15614	0.435433	FBXO21
Eroe6iSKT5Sh_oBLR4	9.58749	10.1751	9.55746	10.0679	0.510424	2.61e-07	0.587583	2.21e-08	0.0300275	0.685213	0.107186	0.155662	9.42267	10.0153	9.29885	9.70494	0.406087	0.00175203	0.592601	0.0001	0.123819	0.230484	0.310333	0.00919433	LOC730820
lKLk0G595LGnlWGLuw	8.55291	9.24665	8.4569	8.96711	0.510219	7.49e-08	0.693735	2.16e-10	0.0960168	0.170626	0.279533	0.000375604	8.52447	8.83967	8.57351	9.01562	0.442114	0.000127865	0.3152	0.00164026	-0.0490405	0.525861	-0.175955	0.0394532	AGAP8
B1x16l8Ttl76p8IUr4	10.3475	10.9336	10.2311	10.7411	0.50996	1.07e-08	0.586146	7.3e-10	0.116397	0.0683187	0.192584	0.00417509	9.99452	10.3657	9.83381	10.2394	0.405585	0.0100665	0.371224	0.0159829	0.160714	0.240713	0.126353	0.35014	ZNF828
QsHedUEBK3XT7X6T_E	9.65942	10.3509	9.65309	10.1629	0.509857	6.86e-08	0.691454	2.06e-10	0.00633501	0.926166	0.187932	0.0102441	9.62723	9.91311	9.49589	9.69671	0.20082	0.289522	0.285887	0.14205	0.131335	0.481547	0.216402	0.255784	HCCS
NKdH5f6fXvh99WFSAk	10.1788	10.5797	9.93874	10.4479	0.509161	2.25e-08	0.400873	1.32e-06	0.240074	0.00086851	0.131785	0.0484144	9.44331	9.75053	9.73964	9.91386	0.174219	0.0507695	0.307214	0.00279291	-0.296328	0.00351671	-0.163332	0.0642406	CSNK2A2
x4OBJA5SCC9SVSdedI	9.56202	10.3274	9.76831	10.2774	0.509061	2.85e-07	0.765337	1.36e-10	-0.206292	0.00947129	0.0499845	0.50215	9.54041	9.81778	9.60816	9.63841	0.0302488	0.89501	0.277366	0.242276	-0.0677542	0.767934	0.179363	0.440588	TDG
iy6oOgIvlfvkLDgl48	9.50739	10.186	9.60888	10.1179	0.509019	7.67e-08	0.678593	3.31e-10	-0.101497	0.14801	0.0680771	0.326305	9.4429	9.66061	9.4792	9.75539	0.276187	0.0419705	0.217712	0.0963967	-0.0362989	0.766528	-0.0947734	0.443943	SFRS12
KuqxA6dKStBSoA5Qug	9.58289	10.1565	10.0793	10.5884	0.509018	1.75e-06	0.573571	2.53e-07	-0.49644	2.57e-06	-0.431887	1.91e-05	9.93888	10.4645	10.103	10.2932	0.190273	0.240862	0.52561	0.00604821	-0.164088	0.307663	0.171249	0.288111	MED8
Wiel19SVLlIBSR1OCM	8.90852	9.60202	8.98234	9.49134	0.508997	1.67e-08	0.69351	3.71e-11	-0.0738268	0.24844	0.110686	0.0886322	8.88286	9.21936	8.83379	9.24956	0.415777	0.0105826	0.336492	0.0297254	0.049077	0.72077	-0.0302085	0.825522	RAVER1
3h4ZBUbsHtJaleLDZ8	11.8235	12.0567	11.7133	12.222	0.508754	4.07e-08	0.233193	0.00153289	0.110207	0.105304	-0.165354	0.0184273	11.5354	12.0253	11.6598	11.6831	0.0232651	0.849867	0.489963	0.00203302	-0.124486	0.322678	0.342212	0.0165482	CEBPB
xlUrqDXz_nyh41H1O8	9.66465	9.88178	9.51909	10.0277	0.508659	3.1e-06	0.217127	0.0173422	0.14556	0.0999501	-0.145973	0.0990417	9.35667	9.77479	9.63187	9.9995	0.367631	0.102706	0.418122	0.0681713	-0.275196	0.208955	-0.224705	0.298745	LETMD1
BS7X6Snj9ysoDusnRk	10.8535	11.5242	11.1469	11.6555	0.50855	1.78e-09	0.670738	6e-12	-0.293493	1.75e-05	-0.131305	0.0259419	12.3451	12.0067	12.9189	12.5289	-0.390065	0.250908	-0.338444	0.315316	-0.573819	0.102834	-0.522197	0.133492	CTGF
cORzx46lWnVnkKZ2qw	7.79668	8.23686	8.02781	8.53625	0.50844	2.4e-08	0.440178	2.98e-07	-0.231132	0.00126583	-0.299394	8e-05	8.34577	8.63804	8.43289	8.83854	0.405652	0.00478724	0.292273	0.0269395	-0.0871214	0.459866	-0.200501	0.106701	LOC100133999
fDRVT1ua6zdUp3E92o	7.35431	7.72112	7.39391	7.90234	0.508431	5.6e-08	0.366815	1.03e-05	-0.0396036	0.55809	-0.181219	0.0117979	7.6106	7.88937	7.67336	7.92614	0.252778	0.0366665	0.278773	0.0238881	-0.0627599	0.564438	-0.0367644	0.734293	KLC2
fVJXtfhYi1JP.0vpV4	8.26967	8.81909	8.31162	8.81926	0.507639	2.53e-08	0.549417	5.83e-09	-0.0419545	0.516382	-0.000176658	0.99781	8.55387	8.64288	8.35074	8.47366	0.12292	0.450487	0.0890034	0.582259	0.20313	0.223133	0.169213	0.304843	JMJD4
lYsnmdV5yBdQEJ3QrU	8.61779	9.36998	8.50792	9.01521	0.507299	2.26e-08	0.752187	8.77e-12	0.109873	0.0949121	0.354761	7.85e-06	8.29391	8.65061	8.50155	8.6295	0.127954	0.574711	0.356699	0.136286	-0.207642	0.368512	0.0211023	0.925699	RN7SK
6V1UodUc_Xe4_lSigA	9.17764	9.80964	9.30138	9.80867	0.507287	1.11e-08	0.631997	1.49e-10	-0.123744	0.0528647	0.000965628	0.987473	9.17751	9.49369	9.42704	9.85996	0.432919	0.0102823	0.316174	0.0445433	-0.24953	0.100461	-0.366275	0.0237712	LMF2
Q4ILk0rlK620kIB5lQ	8.52882	9.21011	8.57753	9.0847	0.50717	9.47e-08	0.681287	3.62e-10	-0.0487132	0.483999	0.125404	0.0793567	8.38499	8.75956	8.39212	8.94328	0.55116	0.00488843	0.374574	0.0352336	-0.00713406	0.964106	-0.18372	0.26164	MIB2
Nov4vgk4A65U5eGdSY	10.0051	10.7499	10.1309	10.6375	0.506603	4.85e-07	0.744857	4.1e-10	-0.125794	0.107833	0.112459	0.148471	9.92849	10.2523	10.2252	10.6064	0.381255	0.00116955	0.323846	0.00348288	-0.296667	0.00594541	-0.354076	0.00194679	YTHDF1
ccjgitBJKTqiWLfe50	9.75647	10.2349	9.60136	10.1078	0.506462	2.55e-06	0.478391	5.96e-06	0.155108	0.0758519	0.127037	0.141833	9.5005	9.72536	9.18142	9.59507	0.413657	0.0105036	0.224859	0.120073	0.319088	0.036271	0.13029	0.348696	NUP188
TgtxFQooBLw4V4opKU	11.2354	11.9432	11.2751	11.7813	0.506155	1.34e-06	0.707748	3.79e-09	-0.0396897	0.625291	0.161904	0.0545414	10.9912	11.5108	11.0779	11.5096	0.431723	0.00693812	0.519582	0.00219806	-0.0867093	0.514967	0.00114953	0.993039	NOP56
iSSAoAoqt4gkmFQol0	7.67382	8.33594	7.79117	8.29725	0.50608	2.61e-07	0.662115	1.97e-09	-0.117345	0.118486	0.0386909	0.598699	7.88509	8.30305	7.97649	8.28777	0.311271	0.0147217	0.417962	0.00266345	-0.0914047	0.410291	0.0152862	0.888654	LENG1
0UJEk_SS9YICJj1VF0	8.25494	8.99827	8.19551	8.70155	0.506043	4.25e-09	0.743335	1.55e-12	0.0594303	0.313201	0.296722	2.6e-05	8.20946	8.72445	8.11335	8.59231	0.478955	0.00572284	0.514997	0.00367744	0.0961024	0.501692	0.132145	0.360295	EXO1
foFPOjsuTfIlMiSuHo	9.25702	9.67782	8.97607	9.48179	0.505725	1.01e-08	0.420802	2.66e-07	0.280947	9.22e-05	0.196023	0.00333135	9.01591	9.27141	9.01725	9.45215	0.434894	0.00581253	0.255497	0.068504	-0.00134066	0.991692	-0.180737	0.179956	PIGH
osQZFtyUSiBw33NL5U	10.2067	10.6393	10.1305	10.6355	0.504948	8.51e-08	0.432638	1.12e-06	0.076163	0.272311	0.00385282	0.955169	9.88146	10.1855	9.84631	10.0454	0.199087	0.256274	0.304066	0.0953153	0.0351462	0.836127	0.140126	0.416815	ZNHIT6
okRIxUSTEeGN1GSyEo	7.92975	8.36659	7.89965	8.40455	0.504907	5.14e-09	0.436841	7.3e-08	0.0301016	0.609481	-0.0379644	0.520067	8.17782	8.64797	8.06249	8.4585	0.396006	0.00390583	0.470154	0.00125351	0.115325	0.306393	0.189473	0.106511	POU3F2
uqUIjrnHtx.Kjbf0KY	9.05606	9.30512	8.8028	9.30764	0.504837	1.35e-06	0.249059	0.00463347	0.253258	0.00407795	-0.00252022	0.97515	8.97498	9.23561	8.9248	9.18751	0.262716	0.299528	0.260627	0.303188	0.0501841	0.838794	0.0480951	0.845405	NME1
HDlHhX3lZGeFRxC0ns	10.7688	11.0261	10.4501	10.9546	0.504457	7.03e-08	0.257297	0.000750771	0.318691	7.06e-05	0.0715312	0.296247	11.0871	10.7145	11.3203	10.6272	-0.693092	0.00456762	-0.372673	0.0805187	-0.233124	0.252626	0.0872955	0.659442	ASNS
0SbuipCeZlJtiCphxw	7.72603	8.33264	7.7506	8.25505	0.50445	5.19e-07	0.606611	2.12e-08	-0.0245673	0.747324	0.0775935	0.313399	7.90995	8.20152	7.84821	8.21234	0.36413	0.00692002	0.291565	0.0220938	0.0617414	0.581216	-0.010824	0.922389	C7ORF20
Q_i0n9CPl7lXneVTXo	8.19119	8.80101	8.2196	8.72391	0.504305	8.61e-09	0.609822	2.09e-10	-0.028414	0.6384	0.0771036	0.208536	8.14882	8.48428	8.13799	8.59362	0.45563	0.00024258	0.335456	0.00225743	0.0108366	0.899074	-0.109337	0.218032	C16ORF70
6kkqsfQMp6M7untde0	7.68845	8.23363	7.74427	8.24846	0.504191	2.52e-07	0.545179	6.54e-08	-0.055817	0.446527	-0.0148293	0.838863	8.10877	8.47396	8.1683	8.45983	0.291536	0.04164	0.365193	0.0150006	-0.0595334	0.644938	0.014124	0.912508	SSR2
rsq9f3yNyKCxJRUeE0	9.44396	9.80662	9.32963	9.83382	0.504182	3.94e-08	0.362661	8.13e-06	0.114324	0.0902071	-0.0271969	0.678594	9.14728	9.54937	9.06214	9.52683	0.464684	0.00125901	0.402093	0.00331006	0.0851397	0.439937	0.0225486	0.835687	TAF5
0tQXnniUZaTXQrq4fY	8.53771	9.0896	8.31859	8.82273	0.504138	3.15e-07	0.551897	6.64e-08	0.219118	0.00608312	0.266876	0.0012092	8.50766	8.90661	8.53131	8.96031	0.429007	5.47e-05	0.39895	0.000100601	-0.0236462	0.725258	-0.053703	0.430588	CDC2L1
Wrk6B7r5QrPwCp.Xl0	7.16361	7.70527	7.31267	7.81662	0.503959	1.4e-08	0.541655	3.6e-09	-0.149055	0.0224715	-0.111358	0.0811395	7.44361	7.81219	7.58285	7.90227	0.319413	0.00444081	0.368585	0.00176079	-0.139247	0.144715	-0.0900752	0.330779	HEY1
0u0e_vooQupHiFeuFQ	7.65581	8.21569	7.58187	8.08553	0.503659	2.39e-07	0.559879	3.78e-08	0.0739375	0.313403	0.130157	0.0821452	7.70005	7.98432	7.81566	8.23983	0.424175	0.00619363	0.284277	0.0438511	-0.11561	0.372095	-0.255508	0.0652161	RHBDD3
ETeEeX1d.le6x57eUo	8.69647	9.41839	8.89199	9.39535	0.503357	7.75e-07	0.721924	1.19e-09	-0.195524	0.017879	0.0230423	0.767617	9.29096	9.5992	9.3767	9.61116	0.23446	0.136156	0.308239	0.0586607	-0.0857366	0.567292	-0.0119578	0.935895	PDLIM7
0iAjq_cijrIHoJCknE	8.92773	9.31122	8.81615	9.31949	0.503338	1.11e-07	0.383492	8.26e-06	0.111578	0.116719	-0.00826834	0.90512	8.77727	9.07853	8.90629	9.11777	0.211473	0.153728	0.301265	0.0521843	-0.129027	0.369061	-0.0392346	0.780844	TMEM199
9y9KN4KJ3l.oOTqIyI	7.66132	8.13422	7.69799	8.20114	0.503146	2.27e-08	0.472899	6.92e-08	-0.0366749	0.564455	-0.066922	0.296767	7.82702	8.18819	7.73351	8.17193	0.438416	0.00107076	0.361168	0.00390267	0.0935105	0.360536	0.016263	0.871064	LOC644544
9rwlZ1RSde1jC8CMZ4	7.64208	8.40591	7.67606	8.17875	0.50269	1.09e-07	0.763834	3.39e-11	-0.0339869	0.624182	0.227157	0.00279398	7.94384	8.19877	7.99488	8.40278	0.407901	0.00211763	0.254925	0.0286909	-0.0510383	0.621884	-0.204015	0.068607	C21ORF124
BVyJeKIKeKHnqJxI0k	9.16542	9.72947	9.14019	9.64286	0.502669	6.53e-07	0.564048	9.38e-08	0.0252306	0.743366	0.0866093	0.266564	9.01532	9.33915	9.11436	9.52073	0.406368	0.0499646	0.323829	0.106526	-0.0990358	0.600238	-0.181574	0.34423	LOC728037
T4a1IoAqWo24WomGmg	8.96982	9.55392	8.93131	9.43388	0.502573	2.11e-05	0.584097	2.44e-06	0.0385157	0.692594	0.120039	0.224137	8.6117	9.21714	8.73293	9.34332	0.610383	0.00116597	0.605436	0.00123469	-0.121228	0.398738	-0.126174	0.380466	SNRNP70
fEduksgaXejhNPnSdU	11.5559	12.1305	11.6627	12.1646	0.501992	4.74e-09	0.574542	3.35e-10	-0.106721	0.0757591	-0.0341707	0.558366	11.6032	11.7654	11.6974	11.9738	0.2764	0.0492262	0.162188	0.2196	-0.094201	0.464827	-0.208413	0.123009	CIRH1A
9ipKgN4iXX1JVMGe8E	7.60402	8.00107	7.59745	8.09942	0.501971	6.13e-08	0.397056	2.9e-06	0.00657212	0.921716	-0.098343	0.149926	7.69352	7.91304	7.71631	7.92662	0.210308	0.00544612	0.219527	0.0041985	-0.0227933	0.71224	-0.0135744	0.825755	ALKBH4
cNqKF7OXhb9Xl159Jc	11.9675	12.3613	11.7946	12.2965	0.501894	9.08e-07	0.393722	3.11e-05	0.172971	0.0351873	0.0647988	0.412039	11.5759	12.0744	11.5542	12.0317	0.477504	0.00398694	0.498501	0.003039	0.0216568	0.870583	0.0426539	0.74877	PRPF8
63dUgevknAEiI3h56c	10.5585	11.1814	10.2958	10.7974	0.501592	2.57e-08	0.622942	4.03e-10	0.262703	0.000321261	0.384053	2.28e-06	10.221	10.5549	10.5253	10.9053	0.380056	0.0838479	0.333918	0.122769	-0.304301	0.155664	-0.350439	0.107257	KIAA0907
N0XC1Uq1CoglUhVfd8	7.04504	7.77633	7.01614	7.51767	0.501526	2.75e-08	0.731295	1.57e-11	0.0288994	0.651712	0.258669	0.000393356	7.35724	7.5977	7.31618	7.49385	0.177672	0.00696617	0.24046	0.000982304	0.0410638	0.455523	0.103852	0.0773473	RND1
xe8O2RSAOSkdJCgqUU	7.66093	8.46859	7.71567	8.21673	0.501063	1.79e-07	0.807662	1.79e-11	-0.0547353	0.443415	0.251864	0.00142975	7.60335	8.04	7.68451	8.05066	0.366153	0.000930056	0.436656	0.00024603	-0.0811592	0.333709	-0.0106568	0.896636	E2F8
6n9CEi6gn_ieGjRS6k	12.2403	12.7487	12.2978	12.7989	0.501056	7.21e-07	0.508345	5.71e-07	-0.0575016	0.458919	-0.0502132	0.517241	12.0857	12.4457	12.0882	12.5282	0.439999	0.00665267	0.360076	0.0192839	-0.00252394	0.984894	-0.0824468	0.540104	TMEM111
xoiJ6v9QvF4XwI54Z4	9.92026	10.3218	9.91304	10.414	0.500916	9.01e-08	0.401581	3.29e-06	0.00722069	0.9157	-0.0921146	0.184692	9.92679	10.3966	9.98487	10.387	0.402133	0.0988072	0.469773	0.0592444	-0.0580768	0.798541	0.00956385	0.96642	LOC387791
fU61rr_y9fQLSkeonI	8.88991	9.36884	8.90131	9.4018	0.500496	1.17e-07	0.47893	2.48e-07	-0.0113945	0.869192	-0.0329611	0.634484	8.76215	9.06493	8.8275	9.28284	0.455342	0.0909065	0.302783	0.242559	-0.0653532	0.794334	-0.217912	0.392665	DENND4B
37Huig_berwSNJ84hI	9.55341	9.98725	9.59604	10.0964	0.500394	3.69e-07	0.433839	3.52e-06	-0.0426246	0.566002	-0.10918	0.148758	9.26777	9.64961	9.58519	9.75287	0.167684	0.261117	0.381836	0.0214227	-0.317417	0.0472978	-0.103264	0.480406	TIAL1
rkrc6lHkojiFJfe70U	9.97282	10.5991	10.0104	10.5107	0.50023	1.23e-08	0.626268	1.52e-10	-0.0376244	0.53893	0.0884134	0.155657	10.1458	10.531	10.0386	10.3871	0.348561	0.00129234	0.385286	0.000627834	0.107197	0.207932	0.143922	0.100476	CMTM3
6ogR_L7gr.qTUVSAuo	10.7888	11.5059	11.0927	11.5928	0.500094	2.08e-07	0.717081	2.44e-10	-0.303962	0.000231174	-0.0869747	0.230509	11.0693	11.3338	10.8232	11.3449	0.521668	0.00165594	0.264513	0.0574606	0.246133	0.0738884	-0.0110215	0.930768	YTHDF2
TQlCFxeqiipCKuKBx8	7.69005	8.17699	7.67975	8.17948	0.499736	4.77e-08	0.486943	7.55e-08	0.0103058	0.87527	-0.00248721	0.969774	7.97419	8.2534	7.90011	8.05353	0.153421	0.167902	0.279216	0.0217274	0.074076	0.489861	0.199871	0.0811873	METTL11A
T1fio_qKFS1KX9wjHU	7.22778	7.69119	7.21636	7.71591	0.499545	6.61e-09	0.463417	2.66e-08	0.0114137	0.84647	-0.024715	0.675449	7.44757	7.61536	7.4217	7.64578	0.224074	0.00753585	0.167783	0.031927	0.0258717	0.710175	-0.0304194	0.662569	SHROOM1
H.jdJ1dfVSitOJJBCU	7.62789	8.30013	7.55971	8.05913	0.499425	1.13e-07	0.672234	4.24e-10	0.0681841	0.326948	0.240993	0.00161978	7.72618	8.08154	7.77865	8.22402	0.445373	0.00056303	0.355365	0.0027308	-0.0524681	0.576225	-0.142476	0.147125	C17ORF56
0kSSZTf1v0qvuOClCg	8.96715	9.58071	8.98811	9.48749	0.499387	2.58e-07	0.613562	6.49e-09	-0.0209621	0.772056	0.0932133	0.204707	9.0783	9.17987	8.9892	9.32946	0.340265	0.00202721	0.10157	0.249289	0.0891048	0.30857	-0.14959	0.10139	ATG16L1
3GcqHr1KlETMUA3lTE	9.81098	10.2226	9.68556	10.1846	0.499055	3.32e-09	0.41164	1.13e-07	0.125422	0.0348578	0.0380064	0.50515	9.36066	9.43896	9.44019	9.66019	0.219995	0.114885	0.0782967	0.55336	-0.0795286	0.547245	-0.221227	0.113099	CISD2
9dfV5In_lPFF4XfnlI	7.22264	7.63812	7.75459	8.25345	0.498858	6.4e-07	0.41548	1.03e-05	-0.531946	2.21e-07	-0.615324	1.68e-08	7.58766	7.8377	7.74621	7.96022	0.214017	0.0551861	0.250033	0.0294703	-0.158542	0.139596	-0.122526	0.243533	TIMP4
ZpdXne676E1egF_e_s	8.56606	9.2046	8.4642	8.96304	0.498842	1.23e-08	0.638544	9.65e-11	0.101864	0.103222	0.241566	0.000481578	8.36728	8.54556	8.38893	8.67441	0.285474	0.0223492	0.178283	0.123774	-0.0216551	0.842706	-0.128845	0.252923	LOC728006
6ilK9uC9sCCJBvMuuA	9.07732	9.80291	9.08135	9.58015	0.498803	1.97e-06	0.725587	2.86e-09	-0.00403094	0.960751	0.222753	0.0109909	8.94462	9.39229	9.07273	9.20339	0.13066	0.270766	0.447677	0.00240129	-0.128107	0.279693	0.188909	0.122413	UTP3
ouS1E7kwoU6on7P6g8	9.36616	9.81131	9.56949	10.0682	0.498667	3.12e-08	0.445142	2.28e-07	-0.203321	0.00362072	-0.256846	0.000429095	9.44162	9.48059	9.60321	9.59708	-0.00613442	0.966379	0.0389726	0.789223	-0.161594	0.280964	-0.116486	0.430701	NSUN4
iURHRR1Sfdu1LgFXgU	7.60621	8.0887	7.5523	8.05093	0.498628	1.62e-07	0.482494	2.83e-07	0.0539086	0.445431	0.0377746	0.591757	7.73422	8.58125	7.98226	8.76435	0.782096	2.38e-05	0.847033	1.17e-05	-0.248037	0.0442866	-0.183101	0.121007	ARID3A
lrnp3e0Q5dAIToFSlw	9.11599	9.67121	9.05761	9.55571	0.498099	3.77e-07	0.555215	5.85e-08	0.0583847	0.431594	0.1155	0.126351	8.72529	9.2623	8.82704	9.15383	0.326788	0.0383115	0.537011	0.00277716	-0.101751	0.476534	0.108472	0.448679	ZNF319
NoEh4gqQE9eonqQojU	8.03536	8.44703	7.92639	8.42442	0.498028	6.67e-09	0.411675	2.04e-07	0.108968	0.0728362	0.0226151	0.700812	8.03469	8.46632	8.08144	8.55492	0.473483	9.8e-05	0.43163	0.000207923	-0.0467493	0.559149	-0.0886019	0.278441	NR1H3
iJ6OnjpKeJLqgkr.BA	7.17518	7.70042	7.15517	7.65316	0.497985	2.18e-08	0.52524	8.14e-09	0.0200022	0.749741	0.0472579	0.45319	7.55374	7.93628	7.63417	7.78494	0.150771	0.0795829	0.382538	0.000535347	-0.0804278	0.323415	0.151339	0.0786125	PHLDA1
rqaOSp6rTezeCVdoMA	8.22251	8.63971	8.36476	8.86143	0.496676	5.56e-07	0.417192	8.04e-06	-0.142245	0.0679838	-0.221729	0.00643059	8.43304	8.65825	8.36772	8.82007	0.452348	0.00222108	0.225207	0.0714159	0.0653201	0.572732	-0.161821	0.178592	DHRS13
rkQpPtH5_IkEUzTqJI	9.29494	9.68647	9.16267	9.65929	0.496613	3.01e-06	0.391524	7.77e-05	0.132268	0.123676	0.0271793	0.746106	9.00173	9.27969	9.0562	9.29328	0.237088	0.295332	0.277955	0.224381	-0.0544619	0.805082	-0.0135952	0.950809	C8ORF38
Qf55R5Sl3leSeAfpTQ	8.33396	8.77501	8.2121	8.70841	0.496311	9.64e-08	0.441044	7.02e-07	0.12186	0.0816504	0.0665933	0.330966	8.06599	8.11939	8.27591	8.56885	0.292937	0.152683	0.0534059	0.783947	-0.209925	0.293706	-0.449455	0.0385787	INF2
ZSUd4kjeB87S0dUMSo	9.47502	10.235	9.52216	10.0183	0.496183	5.54e-08	0.759999	1.27e-11	-0.0471342	0.475583	0.216682	0.00269657	9.78896	10.3592	9.70299	10.3359	0.632942	0.00925767	0.570216	0.0160261	0.0859736	0.673752	0.0232485	0.908987	C12ORF5
BdXXenNcV7e6nf8cUk	10.0168	10.6164	10.0542	10.5504	0.49616	6.18e-08	0.599567	1.82e-09	-0.0373807	0.573122	0.0660261	0.322874	10.1623	10.4329	10.1031	10.3324	0.229306	0.113994	0.270622	0.0680156	0.0591805	0.665156	0.100497	0.466236	SNX11
ir7h1CJIuKCFVCTIdo	11.7872	12.1221	11.5814	12.0776	0.49612	1.19e-08	0.334977	7.87e-06	0.20573	0.00204206	0.0445868	0.462697	11.39	11.9672	11.3778	11.5881	0.210334	0.0936175	0.577245	0.000436556	0.0122118	0.916694	0.379122	0.00729503	ADAR
cirnj65.10p30_v1Co	11.4071	11.6556	11.4164	11.9125	0.496089	2.49e-07	0.24853	0.0017521	-0.00929256	0.896849	-0.256852	0.00130404	11.5905	11.9013	11.8093	12.11	0.300676	0.250963	0.310846	0.236307	-0.218816	0.396263	-0.208647	0.417831	KRT80
EdY3fYvBsoQeenOPuU	8.25247	8.69549	8.15885	8.65487	0.496029	1.96e-07	0.443014	1.25e-06	0.0936262	0.192789	0.040611	0.566731	8.27416	8.58964	8.18793	8.61736	0.429431	0.000914642	0.315479	0.00680005	0.0862289	0.378164	-0.0277229	0.773081	MORC3
oT3R3n_TVUB9_9AGqo	7.98305	8.23701	7.9096	8.40553	0.495923	6.02e-07	0.253956	0.00229638	0.0734471	0.335631	-0.16852	0.0333081	8.01246	8.22835	8.10571	8.33956	0.233849	0.0271326	0.215892	0.0382215	-0.0932505	0.328601	-0.111208	0.248546	HRH1
BE4nSJxVEX2h5dpVRI	7.75234	8.33685	8.09652	8.59219	0.495668	2.15e-07	0.584513	1.14e-08	-0.34418	4.86e-05	-0.255335	0.00126196	8.30597	8.73307	8.36625	8.74544	0.379184	0.000551567	0.427092	0.000220119	-0.0602788	0.452375	-0.0123707	0.87577	FAM176B
HsiRYAVYoIism.3XiY	8.29084	8.87744	8.10498	8.60061	0.495631	5.47e-08	0.586599	2.39e-09	0.185869	0.00839216	0.276837	0.000251647	8.2107	8.83595	8.43588	9.03213	0.596252	0.000163021	0.625243	0.000110663	-0.225173	0.0543349	-0.196182	0.0870602	SNORD3D
0oPYIX6crrifoInqf4	11.3176	11.8276	11.3368	11.8323	0.49547	7.03e-09	0.510029	4.06e-09	-0.0192699	0.742701	-0.00471032	0.935977	11.1137	11.6356	11.0968	11.5809	0.484146	0.00703291	0.52194	0.00450294	0.0168855	0.909257	0.0546796	0.71291	TSR2
Huc4ed6RX6NKUJyH.0	7.79	8.20306	7.65814	8.15357	0.495431	8.48e-09	0.413055	2.19e-07	0.131864	0.033552	0.0494882	0.406618	7.78806	8.0747	7.84194	7.96332	0.12138	0.102195	0.286634	0.00160167	-0.053881	0.443967	0.111373	0.129919	ZKSCAN5
cpd7qTZTcRdTjhyYQc	8.82967	9.29861	8.75503	9.25025	0.495219	3.1e-07	0.468941	7.58e-07	0.0746387	0.308223	0.0483611	0.506527	8.57021	8.90239	8.69631	9.05134	0.355026	0.174205	0.332173	0.201132	-0.126099	0.615198	-0.148952	0.553651	TMEM8
rTTQfUO3oQdfXvirYk	7.26818	7.60558	7.47534	7.97038	0.495032	1.76e-08	0.337402	9.32e-06	-0.207161	0.00226628	-0.36479	2.97e-06	8.45911	8.68279	8.57724	8.8496	0.272358	0.0669696	0.223681	0.122723	-0.118136	0.394935	-0.166813	0.237669	KRT34
upd4lOu2Lgiy9_.vEE	9.36696	9.73828	9.26785	9.76288	0.495024	1.16e-07	0.371327	1.07e-05	0.0991015	0.155747	-0.0245959	0.719465	9.11213	9.61038	9.11593	9.67591	0.559978	0.000446005	0.498252	0.00105388	-0.00380822	0.973245	-0.0655346	0.567031	UPF3A
ZH7UhTyE88Tne36lzQ	8.06646	8.58879	7.92403	8.41892	0.494887	1.72e-07	0.522324	6.74e-08	0.142437	0.0503034	0.169874	0.0214972	8.09701	8.30099	7.99686	8.15322	0.156362	0.0444072	0.203976	0.0132381	0.100154	0.172685	0.147768	0.0550923	ZNF280C
Bt_RCUpI0.dcJ4zT6c	9.04042	9.5471	9.05082	9.54531	0.494491	3.24e-08	0.506672	2.08e-08	-0.0103966	0.870109	0.00178465	0.977601	9.40127	9.44551	9.0911	9.22093	0.12983	0.48072	0.0442383	0.808051	0.310165	0.11008	0.224574	0.233501	TFB2M
BSd5trXrlejlSg3szM	8.84774	9.68691	9.12946	9.62368	0.494213	3.47e-06	0.839169	2.81e-10	-0.281726	0.00239291	0.0632302	0.455448	9.10059	9.55202	8.86962	9.38797	0.518344	0.0146629	0.451437	0.0283008	0.230965	0.220794	0.164057	0.375748	BCAR1
cDXmkgli9BNdelFh1w	7.69168	8.14745	7.83949	8.33368	0.49419	4.13e-08	0.455763	1.7e-07	-0.147801	0.0288821	-0.186229	0.00728527	8.23796	8.56424	8.35009	8.75486	0.404776	0.000126518	0.326281	0.000678875	-0.112131	0.130664	-0.190626	0.0185066	NAMPT
0uw0VAFVaXuXv9X3mc	8.66888	9.44818	8.568	9.06172	0.49372	1.4e-08	0.779306	1.28e-12	0.100881	0.105195	0.386467	9.58e-07	8.79386	9.09138	8.81118	9.46895	0.657772	0.00976322	0.297526	0.182548	-0.0173214	0.935299	-0.377567	0.0988656	PLA2G4B
l50ZnR14UTkb1cjkh4	9.95097	10.5213	9.89309	10.3866	0.493493	2.59e-08	0.570336	1.69e-09	0.0578764	0.359783	0.13472	0.0395754	9.89263	10.1599	9.55411	10.046	0.491928	0.000364658	0.267275	0.0176404	0.338521	0.00482604	0.113868	0.256637	IP6K1
cJ4k60959WOEEaF2W4	8.49024	9.04184	8.72164	9.2148	0.493161	6.69e-09	0.551594	7.64e-10	-0.231395	0.000475887	-0.172962	0.00601668	8.97236	9.35691	8.86474	9.44089	0.57615	0.0087502	0.384557	0.0560903	0.107617	0.560245	-0.0839758	0.648371	SERPINB8
N15nVaR7qH2l9SCiv8	10.4324	11.2481	10.5046	10.9977	0.49315	6.69e-07	0.815729	5.5e-11	-0.0721478	0.344551	0.250432	0.00260243	10.3578	10.8575	10.4712	10.8122	0.340993	0.0474165	0.499689	0.00771363	-0.113372	0.471335	0.0453235	0.77095	DNLZ
BUZICdG5eSpSgKgONs	8.31488	8.88374	8.34285	8.83598	0.493131	1.87e-07	0.568864	1.47e-08	-0.027969	0.690128	0.0477643	0.497288	8.48249	8.62652	8.55548	8.64072	0.0852377	0.619153	0.144026	0.406249	-0.0729921	0.669857	-0.0142041	0.933588	COX4NB
oqEcUQlX3oCjkgCFUk	8.74733	9.56858	8.9474	9.44053	0.49313	4.68e-07	0.821249	3.02e-11	-0.200077	0.0113994	0.128042	0.0927581	8.81606	9.21864	8.74497	9.29654	0.551566	0.012163	0.40258	0.0504163	0.0710917	0.70389	-0.0778945	0.677305	SLC30A1
6lfO7RwEHL93V.7S9U	9.65745	10.202	9.54523	10.0383	0.49311	3.8e-08	0.544529	6.08e-09	0.112214	0.0885117	0.163633	0.0159741	9.71213	9.83076	9.66409	9.69888	0.034789	0.749918	0.118632	0.289517	0.0480363	0.660579	0.131879	0.241989	FEM1C
lJ3ghEkVJfdkUlCXwc	8.49176	8.82862	8.23762	8.73044	0.492815	1.71e-07	0.33686	5e-05	0.254133	0.00110443	0.098177	0.166845	8.63885	9.01495	8.42457	8.88557	0.460993	0.00292018	0.3761	0.00980957	0.214276	0.101347	0.129384	0.302261	MOV10
fnVfddSC.UJNSQeLDk	8.18314	8.85707	8.24802	8.74077	0.492746	2e-07	0.673926	6.01e-10	-0.0648784	0.359914	0.116302	0.10701	8.1213	8.54872	8.12997	8.40188	0.271908	0.0348577	0.427416	0.00319206	-0.00866768	0.939812	0.14684	0.218316	C19ORF40
HR0Ih8yURBQ3efSHeo	8.45622	8.84145	8.40661	8.89931	0.492696	2.4e-08	0.385228	1.55e-06	0.0496067	0.428844	-0.057861	0.357192	8.71045	8.85906	8.98268	8.9281	-0.0545818	0.706046	0.148608	0.315088	-0.272229	0.0808833	-0.0690388	0.634031	NFIL3
QEpXPUlV_fR3FoSGkk	6.91426	7.1427	6.98872	7.48131	0.492588	6.16e-09	0.228441	0.000512839	-0.0744679	0.205653	-0.338615	3.62e-06	7.57248	8.33569	7.44975	7.77742	0.327666	0.00273415	0.763212	2.9e-06	0.122725	0.172976	0.558271	4.77e-05	SLC15A3
0J3RdiEXVIVRNV0gZ4	7.51019	8.00859	7.47808	7.97066	0.492578	2.69e-08	0.4984	2.17e-08	0.0321025	0.609414	0.0379251	0.546545	7.62501	7.86901	7.64946	7.85323	0.203771	0.0123966	0.244003	0.00444978	-0.0244475	0.724325	0.0157844	0.819551	KRI1
fW.n38HUlmg4Ty6Bak	9.17324	9.74374	8.93624	9.42861	0.492365	4.05e-07	0.570496	3.16e-08	0.236998	0.00313574	0.31513	0.000202427	9.14557	9.46198	9.10776	9.60588	0.498121	0.0117302	0.316407	0.080201	0.0378156	0.821253	-0.143898	0.397862	INPP5E
fJ54BO0IlgoPSPlgIU	8.19578	8.71371	8.18326	8.67542	0.492161	1.28e-07	0.517923	5.24e-08	0.0125232	0.854757	0.0382857	0.576817	8.26795	8.4267	8.6485	8.65237	0.00387127	0.981612	0.158756	0.354974	-0.380554	0.041854	-0.225669	0.197724	C6ORF66
QFZJxQBtzt5EqUd9eU	8.95402	9.54047	9.22214	9.71423	0.492088	4.19e-08	0.586442	1.56e-09	-0.268121	0.000280637	-0.173766	0.0112971	9.22956	9.89574	8.99165	9.47342	0.48177	0.0126796	0.666179	0.0018082	0.237903	0.16725	0.422312	0.024205	ENDOG
cACBRcjUDdLQjRLcrc	9.61299	10.0233	9.67587	10.1679	0.492084	1.09e-06	0.410356	1.6e-05	-0.062875	0.422025	-0.144603	0.0721703	9.42456	9.78941	9.36226	9.66918	0.306921	0.10998	0.364851	0.0634582	0.0622986	0.729849	0.120229	0.508534	SFRS13A
6ede0V1GPUSFKE9TuU	11.2152	11.5796	11.5429	12.0346	0.491756	4.18e-07	0.364458	3.51e-05	-0.327704	0.00013035	-0.455002	1.46e-06	11.3409	11.7064	11.4461	11.7039	0.257805	0.102707	0.365457	0.0287765	-0.105178	0.481453	0.00247333	0.986626	PGD
9mt0pQ8e6JJ.T1xUfk	12.3894	12.927	12.3373	12.8287	0.491389	2.8e-08	0.537536	5.29e-09	0.0521416	0.408607	0.0982888	0.125683	12.2175	12.6721	12.1399	12.6226	0.482648	0.000116019	0.454559	0.00018877	0.0776393	0.357337	0.0495508	0.55195	ATP6V1D
0tnVvUrZokCtjRvdjQ	8.64084	9.40208	8.70985	9.20116	0.491307	9.08e-08	0.761246	1.8e-11	-0.0690144	0.307575	0.200925	0.00558295	8.45421	8.59937	8.44588	8.53919	0.0933078	0.691225	0.145159	0.538887	0.00833458	0.971587	0.0601853	0.797341	LOC644422
WyCgXoiShU6epp64ks	7.36781	7.91653	7.29836	7.78966	0.491294	1.39e-06	0.548719	2.3e-07	0.0694453	0.382422	0.126871	0.116845	7.59192	7.85752	7.61312	7.88579	0.272669	0.000839408	0.265603	0.001014	-0.0212038	0.725491	-0.0282699	0.640482	TRMU
9jpCddAlL7AMrVeXrE	11.247	11.8427	11.1184	11.6097	0.49126	5.07e-08	0.595717	1.37e-09	0.1286	0.0557774	0.233057	0.00125401	10.6771	11.0191	10.8507	11.0925	0.241802	0.0533925	0.342062	0.0111284	-0.173564	0.147752	-0.0733036	0.523241	FBXO5
HgneeCRQ6SQnkgxOxI	7.54883	7.9459	7.46434	7.95556	0.491215	2.6e-08	0.397069	9.85e-07	0.0844946	0.18348	-0.00965153	0.877082	7.826	8.02772	7.80566	7.93542	0.129764	0.134204	0.201716	0.0293567	0.0203459	0.8039	0.0922974	0.273773	TAF1A
TIOl54HqO6B7pq6Irc	11.4677	11.9799	11.417	11.908	0.491004	1.44e-07	0.512217	6.91e-08	0.0507517	0.462528	0.0719646	0.300151	11.2366	11.6447	11.3538	11.6346	0.280878	0.000891477	0.408128	4.6e-05	-0.117204	0.0827835	0.0100456	0.872451	IMP4
Bfd.fRDs7XS6xc8_OU	8.87811	9.45801	8.6784	9.16926	0.490853	8.7e-08	0.579899	4.1e-09	0.199702	0.0056958	0.288749	0.000189237	8.79308	8.95842	8.8117	8.96187	0.150169	0.119063	0.165339	0.0898504	-0.0186238	0.837184	-0.00345437	0.969564	ZNF330
W4B5zoTorSOoH6B6k4	8.9005	9.53246	8.90818	9.3988	0.490617	1.35e-07	0.631962	1.25e-09	-0.00767826	0.91059	0.133666	0.0594312	8.79804	9.22942	8.54248	9.07193	0.529453	0.00197148	0.431388	0.0070714	0.255558	0.0746287	0.157492	0.248994	ZNF629
finSkqVEpJY937nj8A	6.95953	7.49285	6.93139	7.42194	0.490551	7.68e-09	0.533315	1.54e-09	0.0281413	0.630256	0.0709058	0.230899	7.34154	7.55798	7.38653	7.6131	0.226574	0.00398999	0.216445	0.00527314	-0.0449922	0.480921	-0.0551207	0.390752	SDCBP2
6gXEdSlA0QOGlSBJCk	7.3702	7.73673	7.31137	7.80186	0.490486	2.05e-07	0.366531	1.78e-05	0.0588286	0.404386	-0.0651259	0.356728	7.88186	8.21187	8.06243	8.29692	0.234484	0.0964412	0.330002	0.0270513	-0.18057	0.188498	-0.0850517	0.521766	LETM2
6Mk9f2BFGkLJ523VNo	9.72639	10.0517	9.67679	10.1671	0.490332	2.71e-08	0.325304	1.88e-05	0.0495999	0.429682	-0.115427	0.0734994	9.28814	9.65783	9.3577	9.76819	0.41049	0.00480568	0.369693	0.00882714	-0.069559	0.558038	-0.110356	0.35881	CSNK1D
oGin.oV2hVNUdJQu38	8.95059	9.47723	9.19777	9.68807	0.490301	9.85e-07	0.526641	3.07e-07	-0.247183	0.00335836	-0.210842	0.0105475	9.05317	9.66092	9.02284	9.76156	0.738721	0.000155412	0.607746	0.000703566	0.0303366	0.817074	-0.100639	0.448841	ATG2A
Hnj3oovBdeQAKTftXE	10.6176	11.0354	10.5761	11.0664	0.490238	1.94e-08	0.417732	3.21e-07	0.0415077	0.500067	-0.0309984	0.613794	10.592	10.6913	10.6741	10.9118	0.237762	0.157374	0.0993869	0.537855	-0.0820907	0.609786	-0.220465	0.186885	ZC3H15
foSNvtJx_O1_VOUSfo	8.93231	9.38816	8.8345	9.32448	0.489985	2.1e-07	0.455854	6.94e-07	0.09781	0.170921	0.0636789	0.367477	8.2482	8.64623	8.13471	8.47256	0.33785	0.101998	0.398035	0.059725	0.113486	0.559716	0.173671	0.377391	C11ORF60
0V6CMrJByHtv.romvQ	9.81648	10.3976	9.88205	10.3717	0.489696	5.96e-08	0.581144	2.49e-09	-0.0655708	0.318941	0.0258771	0.6916	10.2414	10.2224	9.93263	9.99239	0.0597588	0.785273	-0.0190286	0.93075	0.308808	0.178025	0.230021	0.306216	TFB2M
f6uQXeaSWHk4FAvdFw	9.26619	9.81799	9.26859	9.75826	0.48967	2.5e-08	0.5518	2.65e-09	-0.00240192	0.969122	0.0597277	0.340224	8.65983	9.11454	8.68999	8.97626	0.286272	0.0169858	0.454714	0.00102829	-0.0301603	0.770714	0.138282	0.199116	FBXW2
BldAqwUsruk_D6Uu8k	8.49118	9.01145	8.48945	8.97856	0.489113	1.22e-07	0.520272	4.13e-08	0.00172495	0.979698	0.0328839	0.628414	8.55707	8.88995	8.38007	8.96766	0.587584	0.00780821	0.33289	0.0910635	0.176992	0.34455	-0.0777017	0.67263	STK35
xR_LqSUJUp2SzQwJL0	10.1067	10.6509	10.1209	10.6096	0.488635	2.78e-08	0.544188	3.73e-09	-0.0142344	0.819328	0.0413185	0.508984	9.96345	10.3983	9.87062	10.2738	0.403146	0.00723013	0.434867	0.00462107	0.0928248	0.460006	0.124546	0.326646	TMEM115
EfUlXTTMenh.UXrWuE	11.2631	11.8641	11.6339	12.1225	0.488564	6.46e-08	0.600926	1.35e-09	-0.370755	5.6e-06	-0.258394	0.000497285	11.4107	11.7108	11.5566	11.6412	0.0845417	0.382226	0.300072	0.00849555	-0.145949	0.145186	0.0695813	0.469332	YIF1A
WpRL2olGjhXoR0JQLw	7.84796	8.50086	8.01519	8.5037	0.488512	1.13e-07	0.652892	4.92e-10	-0.167228	0.0190621	-0.00284744	0.966298	7.97385	8.35405	8.14862	8.57856	0.429943	0.0020485	0.380201	0.00450151	-0.174771	0.126916	-0.224513	0.0578899	PUSL1
9gOHeqQIVcOBy6SJSg	8.19943	8.91659	8.25152	8.73995	0.488438	2.83e-07	0.717158	2.19e-10	-0.0520874	0.466273	0.176633	0.0189536	8.3309	8.40868	8.33043	8.5108	0.180368	0.257338	0.0777783	0.616076	0.000476103	0.997535	-0.102114	0.51224	TCF19
TChtGpV3Ao9uudNVCc	10.0385	10.5349	10.034	10.5222	0.48825	1.08e-07	0.496402	8.09e-08	0.00454897	0.946014	0.0127003	0.850101	10.1934	10.5964	10.1577	10.6984	0.54067	0.0010928	0.402984	0.00722089	0.0356414	0.773957	-0.102044	0.417685	LTBR
xdQK6yQiixUvKr6JVQ	9.21685	9.75154	9.27847	9.76669	0.488219	7.46e-08	0.534688	1.45e-08	-0.0616119	0.353087	-0.0151422	0.818003	8.91076	9.32295	9.15811	9.67631	0.518207	0.000370584	0.412196	0.00193643	-0.247348	0.0323087	-0.353359	0.00516446	PIP4K2C
ip1TXERIz_fHu6ljJ4	8.30749	8.73214	8.41682	8.90482	0.487993	4.4e-08	0.424648	4.79e-07	-0.10933	0.0958294	-0.172674	0.01134	8.49553	8.73616	8.62924	8.82737	0.198134	0.153469	0.24063	0.0898879	-0.133706	0.322274	-0.0912098	0.493949	CCNYL1
0C3Sunm7rp05ew1QT0	9.97986	10.5767	10.1102	10.5979	0.487738	1.94e-06	0.596884	6.86e-08	-0.130338	0.11244	-0.0211925	0.791277	9.99491	10.3718	10.1817	10.511	0.329247	0.0793287	0.376914	0.049186	-0.186822	0.294597	-0.139154	0.429441	YRDC
9SlC64XunP0nSDtJd4	7.86105	8.44736	7.713	8.20069	0.487688	9.43e-08	0.586308	3.2e-09	0.148051	0.0337775	0.24667	0.000956865	8.07704	8.60818	7.99423	8.44126	0.447031	0.000879356	0.53114	0.000238222	0.0828147	0.412392	0.166924	0.114842	HS.547277
Hv9Nl_sCdSA6EOcuHk	9.68072	10.136	9.58343	10.0711	0.487657	3.01e-07	0.455269	9.27e-07	0.0972863	0.180098	0.0648978	0.366407	9.61008	9.94424	9.79377	9.84084	0.0470731	0.707939	0.334159	0.0204307	-0.18369	0.162738	0.103396	0.416712	MAK16
QptVQffIqELpfSUVgM	7.51656	8.45413	7.56417	8.05177	0.487598	0.000292297	0.937574	1.93e-08	-0.047613	0.684899	0.402363	0.0019046	7.50545	7.87814	7.49141	7.64919	0.157788	0.315013	0.372692	0.0310185	0.0140421	0.926927	0.228946	0.155446	LOC441763
3qXj_Jdf.gjj_li7oU	8.58622	9.35382	8.75861	9.24611	0.487504	5.03e-06	0.767602	2.07e-09	-0.172387	0.0516729	0.107711	0.2134	8.98383	9.18762	8.78452	9.0717	0.287182	0.0996597	0.203789	0.227421	0.199313	0.237082	0.115919	0.481662	LOC401127
QHzs9FCVADI_6dUo9Q	10.1469	10.8941	10.0817	10.569	0.48729	2.18e-08	0.747155	4.08e-12	0.0652341	0.292586	0.3251	1.48e-05	9.77929	10.0805	9.82204	10.207	0.384991	0.00185464	0.3012	0.00845568	-0.0427572	0.654895	-0.126548	0.202076	DR1
WfcqcNP_nT_qHf.1SA	8.20287	8.66642	8.05838	8.5455	0.487119	4.05e-08	0.463548	9.73e-08	0.14449	0.0299363	0.12092	0.0654776	8.01998	8.42398	7.99344	8.29249	0.299044	0.00553894	0.404	0.000749402	0.0265389	0.763023	0.131496	0.155009	C21ORF91
Kkh8exf6g.KeiIbUyU	8.56591	8.91234	8.44962	8.93666	0.487038	3.79e-07	0.346432	5.49e-05	0.116285	0.116099	-0.0243204	0.736365	8.62062	8.75591	8.78463	8.93272	0.14809	0.148377	0.135289	0.183115	-0.16401	0.113346	-0.176811	0.0907997	ZNF215
lE3_l6le5756OUeV4I	9.37491	9.72491	9.37291	9.85987	0.486958	3.89e-08	0.350002	8.14e-06	0.00199725	0.974805	-0.134959	0.0409306	9.24378	9.46524	9.27103	9.45363	0.182601	0.104264	0.221462	0.055223	-0.0272494	0.795666	0.0116111	0.912016	IFRD2
3k.6CetJySv96jtqIU	10.2124	10.7303	10.1883	10.6751	0.486823	3.68e-08	0.517926	1.18e-08	0.0241574	0.7019	0.055261	0.384223	10.4144	10.6297	10.3137	10.4892	0.175442	0.481023	0.215302	0.390086	0.100703	0.683381	0.140563	0.570668	MYLIP
QC3tVIXdFFMhCu0qAY	8.00921	8.60628	7.96887	8.45553	0.486663	7.29e-08	0.597073	1.63e-09	0.0403364	0.539387	0.150747	0.0284391	8.18046	8.75981	7.98278	8.30246	0.319672	0.00947339	0.579343	0.000160289	0.197682	0.0769186	0.457353	0.000976047	DYRK3
ZvpIJ31LN0650fdK44	8.63702	8.885	8.54814	9.03475	0.486613	1.08e-07	0.247987	0.000960698	0.0888773	0.192099	-0.149749	0.0328653	8.6554	8.96776	8.73719	8.76202	0.0248346	0.845118	0.312364	0.0296786	-0.0817902	0.523844	0.205739	0.126953	XPOT
6p2cSR6PJ6AXXqIXE8	7.20988	7.87472	7.18732	7.67374	0.486419	1.54e-07	0.664841	4.5e-10	0.0225585	0.74152	0.200981	0.00646311	7.50167	7.81848	7.50564	7.75847	0.252837	0.00115169	0.316802	0.000210857	-0.00396129	0.945875	0.0600045	0.316039	DERPC
6724FUl5i5_Ell60X8	7.38957	7.74432	7.25816	7.7445	0.486342	4.72e-07	0.354757	4.73e-05	0.131407	0.08109	-0.000177897	0.998056	7.69612	7.84395	7.60438	7.72168	0.117296	0.255926	0.147829	0.159532	0.0917406	0.368361	0.122274	0.237553	PDF
Ne73XpnXVcLz572Vns	7.78517	8.34356	7.86595	8.35206	0.486109	9.73e-07	0.558387	9.61e-08	-0.080779	0.295217	-0.00850036	0.911321	8.08892	8.46588	7.89525	8.31313	0.417875	0.00109834	0.376962	0.0022279	0.193668	0.064182	0.152756	0.132304	TAOK2
91U5e5uZ9c.cqeoBHU	10.2871	10.6615	10.5434	11.0295	0.48601	5.75e-08	0.374327	4.09e-06	-0.256307	0.000478382	-0.367989	5.26e-06	10.5536	10.5362	10.5244	10.499	-0.0254054	0.919491	-0.0173542	0.944948	0.029165	0.907634	0.0372162	0.882327	CTPS
0p9dXIr0ApEPIK2.oI	9.19233	9.43407	8.90621	9.39221	0.485994	4.11e-08	0.241741	0.000714261	0.286115	0.000114953	0.0418621	0.510326	8.65659	9.05996	8.5561	8.87378	0.317687	0.0364574	0.403369	0.0118159	0.100497	0.464492	0.186178	0.188707	KIAA1524
ouaJbR5FC3R6e0s4T8	10.0053	10.341	9.8246	10.3103	0.48571	5.38e-07	0.335737	0.000101239	0.180714	0.0200713	0.0307403	0.676315	9.98275	9.99496	9.73962	10.1394	0.399749	0.000464549	0.0122118	0.880947	0.243128	0.0116562	-0.144409	0.0984935	CASP3
KR6Gkmop6h.U8QMiH0	10.7346	11.5322	10.7188	11.2042	0.48547	1.24e-06	0.797592	1.4e-10	0.0158649	0.837611	0.327987	0.000239476	10.4902	11.058	10.5908	10.9666	0.375784	0.0114588	0.567768	0.000849058	-0.100587	0.430296	0.0913974	0.472415	LOC730316
HWgU3ijkRKEgNUYO0s	7.38202	8.17545	7.41377	7.89908	0.485312	1.51e-08	0.793422	6.5e-13	-0.0317423	0.596797	0.276367	8.85e-05	7.65058	7.7999	7.65143	7.87969	0.228253	0.000593285	0.14932	0.00937388	-0.000858543	0.985751	-0.0797919	0.118835	ZNF57
lp7OhH59TVP9eff6vk	9.03879	9.44065	8.96456	9.44983	0.485278	1.23e-06	0.401859	1.95e-05	0.0742325	0.341478	-0.00918684	0.905436	8.89775	9.1272	8.68235	9.04987	0.367529	0.00535153	0.229449	0.0523928	0.215405	0.0658299	0.0773249	0.476807	ZNF627
Q6go7vUp1KXLfE6Uuo	7.23527	7.75133	7.10259	7.58768	0.485092	1.65e-07	0.516059	5.62e-08	0.132677	0.0613499	0.163644	0.0233101	7.4798	7.65324	7.48344	7.5606	0.0771548	0.0974659	0.173441	0.00200764	-0.00364279	0.9331	0.0926433	0.0526644	HS.22305
cifqfKfqdJ.4V0pN18	8.11007	8.61474	7.96381	8.44852	0.48471	4.14e-06	0.504671	2.25e-06	0.146265	0.0894053	0.166226	0.0555229	8.06666	8.32739	8.16032	8.43072	0.270402	0.020368	0.260731	0.0241544	-0.0936607	0.364936	-0.103331	0.319621	IDH3A
BFOlu73Rep17Zdefug	9.13747	9.87199	9.15143	9.63577	0.484341	2.56e-08	0.734515	6.25e-12	-0.0139541	0.820472	0.23622	0.000669198	8.97363	9.31648	9.04277	9.67728	0.634514	0.00655004	0.342852	0.0958369	-0.0691378	0.719266	-0.360799	0.0817242	ORC1L
TUIdM9NSfrtC6nvnlI	8.02352	8.6503	8.1871	8.67138	0.484285	8.52e-07	0.626783	9.56e-09	-0.163581	0.037951	-0.0210835	0.779931	8.22782	8.62973	8.52332	8.87024	0.346918	0.00520475	0.401911	0.0020455	-0.295506	0.012797	-0.240513	0.0338484	AZIN1
lodIH5OUUgiUTnJoF8	7.22353	7.78303	7.22078	7.70501	0.484227	5.72e-07	0.559502	4.85e-08	0.00274435	0.97024	0.0780192	0.294265	7.52708	7.74186	7.49951	7.72851	0.228997	0.00092894	0.214774	0.00146028	0.027571	0.59342	0.0133481	0.794947	ZNF597
cXBw6jUkqU.dSKlLNc	9.81951	10.3566	9.72315	10.2074	0.484218	1.88e-08	0.537135	2.66e-09	0.0963558	0.119711	0.149273	0.0195188	9.50338	9.88828	9.42045	9.70167	0.281223	0.0801467	0.384898	0.0234649	0.0829294	0.57958	0.186605	0.226139	CRK
EHVCiHwg6SOi6UO_JE	9.12471	9.68995	9.32099	9.80518	0.484187	6.94e-08	0.56524	4.03e-09	-0.196282	0.00532401	-0.11523	0.0852817	9.24634	9.64571	9.29725	9.75308	0.455827	0.00659999	0.399372	0.0136243	-0.0509146	0.71293	-0.10737	0.443044	NT5C3
Kt4W_zr_F4zHU91XmU	8.64428	9.30383	8.89492	9.37907	0.484155	1.04e-07	0.659555	3.04e-10	-0.250637	0.000808092	-0.0752361	0.263768	8.56066	8.92508	8.61197	9.03193	0.419965	0.0014742	0.364417	0.00375166	-0.0513072	0.611632	-0.106855	0.30029	SLC29A1
0C15Uhea1TS0He.aIY	7.34745	7.82308	7.42092	7.90484	0.483919	6.22e-08	0.475635	8.44e-08	-0.0734711	0.260959	-0.0817556	0.212344	7.68414	7.90062	7.67705	7.91013	0.233075	0.0195133	0.216484	0.0274785	0.00708561	0.934726	-0.00950571	0.912522	LOC100133099
0SKUYTAD0tX_19VuXU	10.899	11.5287	10.8989	11.3828	0.483911	1.18e-08	0.629756	6.53e-11	7.92e-05	0.998926	0.145924	0.0191976	10.5435	10.6153	10.7219	10.7107	-0.0112177	0.954897	0.0718135	0.718159	-0.178422	0.3777	-0.0953912	0.632486	NIP7
xSdcarRdBYtcQohHkQ	8.76654	9.41587	8.83397	9.31784	0.483868	6.07e-07	0.649329	3.23e-09	-0.0674282	0.3647	0.0980327	0.191558	8.6665	9.13968	8.61607	9.05672	0.440653	0.00172363	0.473181	0.00104968	0.050438	0.641596	0.0829655	0.448011	RBM10
TvUi10i1OAodEuiAJU	7.20302	7.76531	7.20533	7.689	0.48367	6.82e-08	0.562286	4.28e-09	-0.00230563	0.971626	0.0763111	0.245568	7.55991	7.92143	7.47816	7.84011	0.361959	2.63e-05	0.361524	2.66e-05	0.0817514	0.137237	0.0813173	0.13912	ZNF670
xlBPS3rO4pubgkIHXo	8.55691	8.93724	8.96122	9.44467	0.483454	4.11e-08	0.380335	2.24e-06	-0.40431	8.59e-07	-0.507429	1.71e-08	9.23302	9.5284	9.3495	9.55542	0.205917	0.53343	0.295388	0.376433	-0.116485	0.722864	-0.0270143	0.934257	GPR56
lL0gru1_B4pXuM6aXk	7.57598	8.21396	7.67687	8.16028	0.48341	1.72e-07	0.637978	1.03e-09	-0.100893	0.148417	0.0536753	0.435055	7.70224	7.94653	7.71583	7.94459	0.22876	0.0312529	0.244298	0.0232855	-0.0135903	0.885254	0.00194829	0.983486	USF1
0knennSASHUSJ6ck10	6.9125	7.24348	6.93437	7.41752	0.483148	3.01e-07	0.330986	7.38e-05	-0.0218722	0.756935	-0.174034	0.0197819	7.39211	7.49442	7.41959	7.58511	0.165519	0.0031927	0.102306	0.0392816	-0.0274761	0.54032	-0.0906894	0.0621696	MFSD2
TAnl9SnfoR5fqJNeSc	10.4781	11.2698	10.567	11.0501	0.483121	8.86e-07	0.791723	9.58e-11	-0.0888828	0.244986	0.21972	0.00691508	10.3536	10.8587	10.563	10.945	0.382	0.00551774	0.505119	0.000871876	-0.209391	0.0837166	-0.0862725	0.448171	MED19
rOSU2UJCV4AJU0KkBI	8.1547	8.54954	8.02465	8.50702	0.482376	1.08e-08	0.394842	3.7e-07	0.130052	0.0335685	0.042518	0.469035	8.09841	8.30271	8.14614	8.14772	0.00157717	0.98869	0.204302	0.088337	-0.0477321	0.669338	0.154992	0.182998	LOC100133888
9lCOVOiKCnfiOuiC5c	9.38859	9.86117	9.28134	9.7636	0.482255	1.99e-06	0.472587	2.72e-06	0.107247	0.183851	0.0975782	0.225187	9.2717	9.63644	9.35278	9.90449	0.551715	0.000438419	0.364739	0.00704838	-0.0810755	0.473363	-0.268051	0.0329003	C16ORF56
uhScUXyfTVcfkUFLVo	8.4337	9.04842	8.47383	8.95592	0.482095	3.62e-08	0.614716	3.47e-10	-0.0401287	0.521633	0.0924926	0.146612	8.46566	8.78584	8.47813	8.84211	0.363975	0.00628079	0.320178	0.0127668	-0.0124717	0.909092	-0.0562684	0.608692	RNF216L
BpRQUhxwYusSK4epes	8.94272	9.38725	9.02598	9.50778	0.481798	1.7e-06	0.444527	5.72e-06	-0.0832623	0.293538	-0.120533	0.132928	8.86891	9.30913	8.79648	9.24081	0.44433	0.000103282	0.440217	0.000111521	0.0724258	0.344739	0.0683122	0.371682	ZDHHC4
6Qsu3tJXfB3uRlc.S0	9.82845	10.2263	9.73345	10.2152	0.48174	7.53e-07	0.397872	1.33e-05	0.0949997	0.209105	0.0111311	0.881139	9.69714	10.0075	9.60123	9.72029	0.119064	0.520862	0.310383	0.112821	0.0959149	0.603719	0.287234	0.138918	PPIL1
B9D_FSZdtuuJdO8Rpk	10.8401	11.223	10.839	11.3207	0.481718	2.54e-07	0.382903	9.01e-06	0.0010517	0.987957	-0.0977638	0.16877	10.969	11.1545	10.9821	11.286	0.303884	0.00471769	0.185467	0.0527326	-0.0130615	0.880577	-0.131478	0.151107	PPP2CB
THcpENrtDZ3SnUue_0	7.2006	7.27727	7.76131	8.24263	0.481322	1.83e-06	0.0766625	0.334379	-0.560706	1.51e-07	-0.965366	3.54e-12	7.81059	8.9147	7.60655	8.26609	0.659539	0.0430751	1.10411	0.00297144	0.204037	0.491666	0.648607	0.0460034	DDX60
E6.xf9ai3UnpXT_7Wg	7.79399	8.50601	8.01864	8.49983	0.481196	9.18e-08	0.712021	4.8e-11	-0.224646	0.00195379	0.00617857	0.924961	8.33977	8.49499	8.40242	8.43188	0.0294596	0.843835	0.155226	0.31136	-0.0626469	0.676324	0.0631194	0.674044	UGP2
uVdCnhV8jpUoOkrnEA	9.34056	9.88419	9.37816	9.85921	0.481046	4.38e-08	0.543628	4.57e-09	-0.0376049	0.551293	0.024977	0.691706	9.05108	9.4339	9.00307	9.4571	0.454029	0.0140333	0.382818	0.0314074	0.0480111	0.761313	-0.0231999	0.883099	ARMC7
ipfUhn0.__.q.mkqRA	11.9139	12.247	11.8041	12.2851	0.48097	1.25e-08	0.333136	5.66e-06	0.109721	0.0706544	-0.0381134	0.517885	11.6171	11.9135	11.7108	11.8868	0.176054	0.575976	0.296433	0.353069	-0.0936785	0.764737	0.0267004	0.931885	RPL6
H7_vpI4kUOHkm6Lhkc	7.81705	8.31974	7.71617	8.19714	0.480965	1.13e-08	0.502683	4.91e-09	0.100881	0.0931562	0.122599	0.0439746	7.82753	8.01732	7.86378	8.0217	0.157915	0.0534962	0.189783	0.0250119	-0.0362471	0.627545	-0.00437936	0.952982	PELI1
Zsj56XvsrrKhEjhYXo	8.31951	8.72988	8.79097	9.27176	0.480791	4.94e-07	0.410368	5.75e-06	-0.471457	6.8e-07	-0.541879	6.43e-08	8.88869	9.12365	9.02923	9.19269	0.163464	0.581476	0.23496	0.431833	-0.140536	0.634893	-0.0690408	0.814766	GPR56
uOcpBD3VnUhXRYUXtc	7.77502	8.39844	7.79657	8.27735	0.480778	1.5e-06	0.623426	1.79e-08	-0.0215554	0.781294	0.121093	0.127456	7.83279	8.10849	7.80016	8.1381	0.337942	0.00810179	0.275703	0.023039	0.0326317	0.758711	-0.0296075	0.780381	SUPT6H
coBhehEc_oKI7oaXt0	9.40414	10.0056	9.58649	10.0673	0.480755	1.01e-07	0.60149	1.6e-09	-0.182352	0.00981724	-0.061618	0.353951	9.51308	9.7177	10.0819	10.329	0.247117	0.330087	0.204613	0.416583	-0.568798	0.0396605	-0.611302	0.0292417	ZNF511
B_xQuiSuvmpCb7kiVM	7.44054	8.10996	7.44398	7.92445	0.480472	2.07e-07	0.669418	4.33e-10	-0.00343111	0.960143	0.185515	0.0114505	7.67702	7.78314	7.52188	7.84272	0.32084	0.0024889	0.106128	0.218058	0.155134	0.0832221	-0.0595779	0.477971	CCNE1
QdQghd3XurkPge9Nb0	10.3922	10.8813	10.5051	10.9856	0.480456	5.29e-08	0.489049	3.85e-08	-0.112913	0.0844482	-0.104321	0.109383	10.1691	10.6855	10.2608	10.6211	0.3603	0.00902773	0.516412	0.00090478	-0.0916859	0.43326	0.0644263	0.578948	NT5C3
o1KkpNJU3e_u6dU_ew	7.46447	7.94185	7.3927	7.87303	0.480337	2.64e-07	0.477379	2.93e-07	0.0717717	0.307853	0.068814	0.327808	7.5867	7.87644	7.63419	7.9142	0.280015	0.00070674	0.289735	0.000548623	-0.0474855	0.438581	-0.0377654	0.535642	LINS1
Zc6tesUkbkIuuoniWQ	7.72896	8.31207	7.6865	8.16678	0.480285	9.82e-08	0.583116	2.77e-09	0.0424604	0.51999	0.145291	0.0347353	7.85877	8.10606	7.81744	8.26178	0.444336	0.00259644	0.247289	0.0522379	0.0413347	0.721431	-0.155713	0.196542	SULT1A2
finrhvSX_0MBe07mjU	6.8446	7.32359	6.9259	7.40602	0.480122	2.86e-07	0.47899	2.98e-07	-0.0813012	0.251424	-0.0824325	0.245061	7.30816	7.52843	7.38341	7.5111	0.127685	0.155483	0.220268	0.0239469	-0.0752515	0.387115	0.0173316	0.839307	GPER
TvcQfkSrBIoLp4pci0	10.1684	10.5088	9.92178	10.4018	0.480051	2.48e-07	0.340383	4.14e-05	0.246656	0.00139547	0.106988	0.131665	9.81562	10.1726	9.61806	9.89437	0.276313	0.0363671	0.356986	0.010735	0.197559	0.11556	0.278232	0.0353308	FLJ10081
HFuuXp.B1RV5zh13eQ	7.39215	7.8559	7.45884	7.9388	0.479955	3.29e-08	0.463742	6.09e-08	-0.0666866	0.285777	-0.0828998	0.187232	7.6639	7.80814	7.70342	7.87212	0.168695	0.0561444	0.144248	0.0948171	-0.0395242	0.625005	-0.0639712	0.433262	NCDN
KtnaFShHEv3c5jdSJ0	7.908	8.54534	7.87538	8.35497	0.479594	4.33e-08	0.63734	1.84e-10	0.0326253	0.603555	0.190371	0.00511033	8.18238	8.72675	7.8678	8.33709	0.469282	8.32e-05	0.544369	2.33e-05	0.314574	0.00175114	0.389661	0.00037042	PSMB8
KeS7W84uUAN7fgpJxE	10.2196	10.6364	10.2303	10.7098	0.479525	1.38e-06	0.416856	1.11e-05	-0.010725	0.889215	-0.0733935	0.344762	10.6504	10.7994	10.4328	10.6229	0.19012	0.315034	0.148996	0.426622	0.217625	0.253676	0.176501	0.349314	RGS2
l5KBdKPEkrkjpKJ1CU	8.99275	9.70042	9.44648	9.92598	0.479496	6.59e-05	0.707678	2.14e-07	-0.453737	0.000128184	-0.225555	0.0336133	9.40175	10.0215	9.49264	9.92221	0.429574	0.0196316	0.619704	0.00243808	-0.090886	0.572204	0.0992436	0.53802	MED8
Z6qP.S6BX5VQO2FJVQ	11.111	11.6843	11.2052	11.6846	0.479399	4.26e-08	0.573375	1.48e-09	-0.094239	0.140742	-0.000262939	0.996647	10.9956	11.7491	11.0221	11.7209	0.698785	4.86e-05	0.75344	2.53e-05	-0.0264651	0.806259	0.0281899	0.79395	ARHGEF2
QjR9ZRJe.NAJCVVKVI	7.98186	8.49445	7.78843	8.26749	0.479054	3.21e-07	0.512596	1.01e-07	0.19342	0.0101639	0.226962	0.00318505	8.08811	8.40073	8.21248	8.43537	0.222887	0.156123	0.312619	0.0566148	-0.124377	0.412732	-0.0346449	0.81674	UQCR
0OpLNZZTXfW4pmeIVo	9.66699	10.326	9.6287	10.1076	0.478884	1.57e-08	0.659034	2.81e-11	0.0382921	0.519334	0.218441	0.000990504	9.41281	9.77945	9.59778	9.9092	0.311425	0.0693964	0.366642	0.0375284	-0.18497	0.255821	-0.129753	0.417869	RPL8
WQrATJFCqepCOnVL3k	9.38836	10.012	9.46943	9.94798	0.478553	4.18e-07	0.623674	3.66e-09	-0.0810655	0.261751	0.0640547	0.37293	9.51749	9.88243	9.71415	10.2606	0.546491	0.00304138	0.364938	0.0273349	-0.196657	0.195697	-0.378209	0.023234	PARP2
6kd4.3srEvQJXAqLek	9.45611	10.0297	9.33504	9.81347	0.478427	6.96e-06	0.573544	4.2e-07	0.12107	0.165019	0.216186	0.0171243	9.33513	9.83962	9.381	9.41049	0.0294884	0.810371	0.504496	0.00166107	-0.0458726	0.709517	0.429135	0.00472131	MTF2
uqdSIKVm3AwJlJko4A	8.07417	8.75266	8.13995	8.6182	0.478259	2.6e-08	0.678489	2.63e-11	-0.0657773	0.284422	0.134453	0.03451	8.41871	8.54284	8.76553	9.24463	0.479098	0.00380531	0.124125	0.358366	-0.346818	0.0222238	-0.701791	0.000253587	LIME1
cSXdQq.0XyQQ6ie6i4	10.78	11.0126	10.5807	11.0587	0.477968	1.31e-07	0.232619	0.00162192	0.19931	0.00564864	-0.0460385	0.490804	10.4227	10.8028	10.3152	10.6695	0.354351	0.0274756	0.380071	0.0198681	0.107551	0.453888	0.133271	0.356896	TOR1A
oqKOe8coi.4jHkujuo	9.53563	10.2191	9.18126	9.65918	0.477918	5.92e-07	0.683468	9.07e-10	0.354368	4.58e-05	0.559919	3.93e-08	9.1266	9.75275	8.85579	9.46487	0.609079	0.00104039	0.626144	0.000853058	0.270815	0.0721144	0.287879	0.0582331	RANBP6
0pBqCG1CXwE0u5bOtQ	8.69866	9.15285	8.83495	9.31277	0.477819	5.2e-08	0.454183	1.27e-07	-0.136284	0.0386472	-0.15992	0.0168375	8.53563	9.03626	8.71524	9.15222	0.436976	0.00166232	0.500638	0.00063063	-0.179612	0.113108	-0.115951	0.28909	IDS
96T_eqCoel6x_e8qSg	9.28151	9.82861	9.23354	9.71111	0.477565	5.42e-08	0.547099	4.42e-09	0.0479656	0.450365	0.117499	0.072022	8.90461	9.24447	8.84388	9.25136	0.407477	0.000552231	0.339857	0.0020042	0.060729	0.480446	-0.00689093	0.935394	PREB
lN97qVfVIRaNTqRwVk	8.55697	9.12959	8.50764	8.98496	0.477316	6.92e-07	0.57262	3.05e-08	0.0493294	0.503275	0.144633	0.0574766	8.56968	8.76157	8.52929	8.81589	0.286599	0.0161121	0.191895	0.0825541	0.0403896	0.694088	-0.0543139	0.598008	FAM73B
faIOVS7uFjtpIAdgsU	8.62092	8.94339	8.43517	8.91243	0.477258	7.24e-08	0.322463	3.07e-05	0.185753	0.00725149	0.0309578	0.630362	8.3059	8.6546	8.44898	8.6722	0.223211	0.200214	0.348706	0.0573648	-0.143089	0.400353	-0.0175942	0.916184	USP21
HWn3q3_BJZjtjfRVRQ	9.53839	10.3011	9.78715	10.2642	0.47706	1.28e-07	0.76269	1.4e-11	-0.248763	0.000844687	0.0368678	0.579213	9.80945	10.4464	9.87289	10.2889	0.416036	0.0419515	0.636972	0.00497383	-0.0634365	0.730657	0.1575	0.399764	SBDSP
Zl2lOS99FCpxSiFN0g	7.48779	7.91564	7.52463	8.00162	0.476993	1.42e-08	0.42785	1e-07	-0.0368359	0.531412	-0.0859784	0.150997	7.74201	8.12122	7.85801	8.23336	0.375351	0.000223506	0.379209	0.000206042	-0.115994	0.117685	-0.112136	0.12897	GCH1
cK7K7urh53ueZfdOng	7.54072	7.9382	7.42377	7.90058	0.476801	2.42e-07	0.397474	4.33e-06	0.11695	0.0982042	0.0376225	0.585451	7.82327	8.13121	7.70844	8.01562	0.307174	0.00426124	0.307945	0.00419597	0.114823	0.202171	0.115593	0.199393	SLC4A11
3eOOFH3U_u6nVl6Ot8	8.30743	8.89235	8.30865	8.78543	0.476781	2.1e-06	0.584923	7.19e-08	-0.00122301	0.98759	0.106919	0.181777	8.369	8.67131	8.33833	8.59114	0.252809	0.0985793	0.302311	0.0542402	0.0306617	0.830069	0.0801638	0.577275	TARBP2
x.WBQKeer_TvxIdVeo	8.77893	9.26532	8.6548	9.13151	0.476714	1.11e-07	0.486392	7.84e-08	0.12413	0.0679125	0.133807	0.0502637	8.46607	8.7512	8.49033	8.93674	0.446409	0.00168919	0.285128	0.0223159	-0.0242588	0.823866	-0.18554	0.110335	SMARCD2
xeS0eEuVKneq7d0ScM	11.2616	11.7332	11.3393	11.816	0.4767	7.52e-08	0.471594	9.08e-08	-0.0777	0.233227	-0.0828065	0.204798	11.4006	11.7223	10.8272	11.4118	0.584587	0.103818	0.321677	0.348821	0.573412	0.109772	0.310502	0.365118	HLA-F
Nk5D7voLtfrZfu47IQ	7.19621	7.75858	7.12561	7.60218	0.476576	6.51e-08	0.562371	3.05e-09	0.0705975	0.273617	0.156392	0.0202384	7.45125	7.65674	7.52478	7.71198	0.187195	0.0028876	0.20549	0.00155141	-0.073533	0.157907	-0.0552382	0.278609	EGR2
ch0RASiclQ0xHh2bq4	10.067	10.6799	9.99207	10.4685	0.476384	2.89e-07	0.612877	3.07e-09	0.0749592	0.285959	0.211453	0.00502735	9.81914	10.4259	10.0022	10.5285	0.526364	0.000236943	0.606786	7.43e-05	-0.183031	0.0847503	-0.102609	0.309555	TAF1C
6dU93LHnVcVJLR9S9M	8.31512	8.90018	8.29311	8.76947	0.476361	7.78e-08	0.585066	1.71e-09	0.0220087	0.732541	0.130714	0.0507195	8.31805	8.62886	8.27752	8.56823	0.29071	0.0138834	0.310805	0.00973896	0.0405309	0.688684	0.0606262	0.550947	BBS1
3IlYlYfYoCoYtYI9eA	7.81491	8.55375	8.28268	8.75887	0.476183	3.42e-07	0.738834	8.87e-11	-0.467768	4.59e-07	-0.205118	0.00671784	8.14678	8.62168	8.24545	8.72016	0.474715	0.00018442	0.474898	0.00018385	-0.0986697	0.266033	-0.0984865	0.266869	NOL3
f17ZSAo.TURJCjUXe8	9.4403	9.65813	9.38589	9.86175	0.475869	3.33e-08	0.217833	0.00140156	0.0544144	0.378199	-0.203621	0.00252003	9.1798	9.61076	9.20327	9.53244	0.329168	0.00474313	0.43096	0.000780527	-0.0234733	0.80352	0.0783191	0.413648	STAMBP
QlO4CoghATUYFKC6tc	9.4468	10.0541	9.54537	10.0212	0.475822	1.63e-07	0.607258	1.86e-09	-0.098568	0.150085	0.032868	0.624838	9.3975	9.64391	9.39433	9.61988	0.225549	0.0447892	0.246415	0.0310857	0.00316574	0.975061	0.0240318	0.812668	POLR3F
WnkiJP.kTs26SOylIo	9.34264	9.79093	9.42559	9.90128	0.475696	1.7e-08	0.448292	4.99e-08	-0.0829484	0.168149	-0.110353	0.0706462	9.3048	9.63805	9.31225	9.9299	0.617653	0.000232025	0.333243	0.0136552	-0.0074416	0.948468	-0.291852	0.0259389	LOC729559
cFEqJKizuLdfT7njoc	7.78932	8.25953	7.7525	8.22818	0.475679	7.38e-07	0.470209	8.88e-07	0.0368154	0.616866	0.031346	0.669912	8.06653	8.34908	8.31611	8.68369	0.367573	0.00631389	0.282556	0.0248028	-0.249589	0.0421756	-0.334606	0.0106984	RELL2
oc7114q45GTNN39Aog	10.2943	10.7323	10.3754	10.851	0.475644	4e-07	0.438021	1.51e-06	-0.0811375	0.257331	-0.11876	0.102167	9.97143	10.5272	10.2532	10.7052	0.451959	0.116915	0.555757	0.0607895	-0.281816	0.31041	-0.178018	0.51525	LOC653479
cRRCU0r306pK4DH3FU	7.33382	7.78991	7.41327	7.88888	0.475606	2.12e-07	0.456085	4.27e-07	-0.0794473	0.249478	-0.0989678	0.154371	7.95914	8.32758	7.93233	8.12475	0.192416	0.156849	0.368445	0.0147011	0.0268081	0.83572	0.202836	0.137625	NEDD9
WXTp3pEuw1KrsjqoHs	7.50214	7.75518	7.42095	7.89639	0.475439	2.71e-07	0.253039	0.00105779	0.0811915	0.24597	-0.141209	0.0493034	7.70697	7.97659	7.69871	7.96418	0.265469	0.000544088	0.26962	0.000484127	0.00826026	0.881251	0.0124106	0.822536	BAK1
rT.URJSBUqPot8pN3o	10.8448	11.3649	11.0796	11.555	0.475436	5.03e-07	0.520044	1.11e-07	-0.234723	0.00284208	-0.190114	0.0128391	10.2515	10.3733	10.9278	11.3003	0.372538	0.00498208	0.121818	0.27169	-0.676261	6.28e-05	-0.926981	3.82e-06	BTBD6
ZXhHoqSe37k8fu9UkU	7.61224	8.48655	7.81137	8.28678	0.47541	2.29e-08	0.874308	7.79e-14	-0.199124	0.00253439	0.199773	0.00246647	8.04121	8.69937	7.96692	8.64246	0.675532	0.000904885	0.658158	0.00109027	0.074284	0.62417	0.0569096	0.706705	SESN1
TeWiVi6NqhoiBGJU0o	8.36154	8.77584	8.35034	8.82571	0.475368	6.87e-05	0.414306	0.000335305	0.0111966	0.911572	-0.0498662	0.621695	8.24137	8.67562	8.2258	8.2992	0.0733992	0.718618	0.434241	0.0523575	0.0155713	0.938882	0.376413	0.0857381	LOC642033
3mFN0u0IgG7S4sXoU0	11.7943	12.2166	11.6232	12.0986	0.475338	7.22e-08	0.422291	5.39e-07	0.171037	0.0121677	0.11799	0.0739964	11.369	11.6372	11.3159	11.6268	0.310895	0.0711744	0.268278	0.112418	0.0530723	0.738355	0.0104554	0.947392	NOL11
E8VInFOJCaBSs2xuaU	9.44065	10.1122	9.68992	10.1652	0.475294	2.16e-08	0.671498	2.32e-11	-0.249263	0.000285544	-0.0530592	0.37833	9.47179	9.99815	9.61202	10.0857	0.473633	0.000625509	0.526364	0.000279546	-0.140232	0.18219	-0.0875001	0.39252	KIAA1143
f6l9BUoV0sUA9EIe6U	8.57778	8.94107	8.51528	8.99041	0.475126	1.34e-07	0.363294	9.17e-06	0.0625008	0.349331	-0.049331	0.458602	8.55952	8.74891	8.32789	8.61191	0.284027	0.124402	0.189381	0.290099	0.231637	0.20158	0.136991	0.438103	CCDC66
EkXS67tPBOS6rwzeKU	11.7498	12.1427	11.6332	12.1082	0.474998	2.62e-08	0.392849	6.86e-07	0.116624	0.0622108	0.0344749	0.569069	11.6145	11.8404	11.5415	11.7369	0.195368	0.456577	0.225857	0.391576	0.0730067	0.778279	0.103495	0.690372	NSUN2
iqhFLp9AfXr9OM34hk	10.6723	11.0527	10.5828	11.0578	0.474983	4.81e-07	0.380375	1.39e-05	0.0894798	0.217173	-0.00512867	0.942731	10.5614	10.8707	10.4443	10.9354	0.491175	0.000830453	0.309372	0.0145984	0.11711	0.292962	-0.0646926	0.553723	BTN2A1
NHpvnq6Y5W13p_rw98	9.09827	9.62914	9.09347	9.5683	0.474828	9.01e-08	0.530872	1.2e-08	0.00479497	0.940883	0.0608386	0.350978	9.15589	9.56038	9.0232	9.3971	0.373902	0.0919966	0.404488	0.0713703	0.132694	0.524344	0.16328	0.435734	SGSH
En6OAdLLZXCTrwFmV4	7.33561	7.76122	7.27394	7.74865	0.47471	5.7e-07	0.425608	3.16e-06	0.0616744	0.395782	0.0125725	0.861606	7.73057	8.08223	7.59992	7.87597	0.276045	0.0003178	0.351658	4.37e-05	0.130649	0.0307587	0.206261	0.00256973	MRFAP1L1
Wk_lV4KEXqO.Uv6pz0	7.99952	8.48362	7.92712	8.40167	0.474555	3.35e-08	0.484094	2.33e-08	0.0724021	0.242698	0.0819412	0.187779	8.17757	8.3793	8.04433	8.38931	0.34498	0.000167219	0.201737	0.0070393	0.133237	0.0505445	-0.0100058	0.871302	CNNM3
xkEdCd6hxJCqC5eCEw	8.45821	8.9579	8.45666	8.93117	0.474505	1.66e-07	0.499691	6.76e-08	0.00154253	0.981615	0.026729	0.690132	8.53807	8.76074	8.41251	8.63531	0.222797	0.209551	0.22267	0.209791	0.125558	0.467652	0.125431	0.46809	LOC401127
ivXis6gel.LgnNSJKk	8.6489	9.13971	8.63034	9.10437	0.47403	1.45e-07	0.490809	7.95e-08	0.0185636	0.779822	0.0353426	0.595332	8.9331	9.42887	8.78215	9.07397	0.29182	0.0447226	0.495772	0.00287311	0.150953	0.264109	0.354905	0.0189835	POU3F2
oeWU9eSTRTCS5Ku3U0	8.92331	9.45861	8.81509	9.28901	0.473926	4.76e-07	0.535297	5.95e-08	0.108224	0.137206	0.169594	0.0238273	8.79517	9.1683	8.91652	9.32218	0.405661	0.0315228	0.373132	0.0444969	-0.121347	0.473835	-0.153876	0.367388	AP3M2
TI1EnCEUoVeglyA6hQ	7.97427	8.77069	8.36439	8.83792	0.473532	2.15e-06	0.796421	1.79e-10	-0.390114	3.37e-05	-0.0672256	0.393514	8.3002	8.45797	8.32188	8.82583	0.503947	0.0045799	0.157776	0.28511	-0.0216848	0.879866	-0.367855	0.024572	ZNF93
fUotpIwidAAjrUIKdU	8.22237	8.74027	8.29629	8.76979	0.473508	6.6e-08	0.517893	1.3e-08	-0.0739126	0.249634	-0.0295271	0.641829	8.22314	8.52241	8.29054	8.60377	0.313222	7.5e-05	0.299277	0.000109525	-0.0674082	0.203211	-0.0813529	0.131128	OFD1
9ndXu0z.HCP_5dO3Hk	9.2011	10.0365	9.2868	9.76029	0.473484	5.84e-07	0.835369	1.18e-11	-0.0857016	0.240597	0.276184	0.000683934	9.3294	9.70664	9.44688	9.69404	0.247155	0.0147323	0.377237	0.00111585	-0.117483	0.194048	0.012599	0.884471	FAM133B
Ko8_Ai3qFfvqi6ukro	7.85629	8.4631	7.9018	8.37518	0.473382	2.9e-07	0.606808	3.3e-09	-0.0455139	0.511459	0.0879119	0.21003	7.97439	8.3524	7.95834	8.31351	0.355172	0.00189633	0.378009	0.00123503	0.0160471	0.855583	0.0388842	0.660488	STARD3
HRdXjl5.S_KvqpDjiQ	8.72794	9.37187	8.75728	9.23052	0.473235	3.41e-08	0.643928	8.6e-11	-0.0293407	0.631356	0.141352	0.0275452	8.60235	8.89595	8.68168	8.89806	0.216372	0.00746183	0.293604	0.00105033	-0.0793339	0.251253	-0.0021018	0.974929	SP2
oEnPVM9yi6XCA5u.S4	10.6668	10.8281	10.4342	10.9071	0.47294	1.93e-07	0.161228	0.0231423	0.232654	0.00180294	-0.0790576	0.246619	10.6437	10.8081	10.4926	10.5005	0.00788738	0.934924	0.164393	0.110771	0.1511	0.139035	0.307606	0.00815663	NOC3L
EdNWF7eCMeS4CVCVyc	7.24268	7.88726	7.39961	7.87247	0.472854	9.9e-07	0.64458	4.29e-09	-0.156933	0.0429249	0.0147929	0.842283	7.65592	7.92612	7.73559	8.02651	0.290917	0.000829565	0.270205	0.00140158	-0.0796706	0.230933	-0.100382	0.138821	CIDECP
019EaQ7_qAcJUnt7uk	9.1146	9.45689	8.93896	9.4117	0.472744	6.03e-07	0.342293	6.26e-05	0.175645	0.0210301	0.0451935	0.532089	8.88362	9.21538	8.68405	8.81347	0.129417	0.47508	0.331752	0.0856205	0.199573	0.278807	0.401909	0.0432792	CCDC71
oidAild8WcmK4yhN6c	12.752	13.1602	12.5494	13.0222	0.472742	3.23e-08	0.408141	4.11e-07	0.202612	0.00245244	0.138011	0.0304477	12.6181	12.7373	12.7566	12.7457	-0.0109208	0.946458	0.119189	0.469427	-0.138552	0.402503	-0.00844246	0.958594	EIF1
NU1fO7SI6f6PV73u50	7.37169	7.74922	7.36997	7.8427	0.472736	1.12e-07	0.377538	4.2e-06	0.00172023	0.978945	-0.0934778	0.159888	7.80026	7.97106	7.78896	7.9803	0.191338	0.0143654	0.1708	0.0248772	0.0113023	0.865656	-0.0092364	0.890013	LOC728127
ihJ8eSR7672id97lek	8.93275	9.31848	8.88122	9.35392	0.472705	3.52e-08	0.385739	1.11e-06	0.0515271	0.402014	-0.035438	0.562912	9.04646	9.545	9.07951	9.25686	0.177351	0.0710023	0.498533	0.000184927	-0.0330464	0.715356	0.288136	0.00807985	DCTD
KqY6jT6hFCXSfdA9xU	7.82285	8.21168	7.90307	8.37577	0.472704	2.96e-07	0.388832	6.28e-06	-0.0802173	0.251329	-0.16409	0.0240468	8.15625	8.1615	8.02421	8.21169	0.18748	0.268487	0.00525529	0.974476	0.13204	0.428766	-0.0501847	0.760496	ULBP1
HWcSJ1UrZqpZ9eVpdo	7.5154	8.11459	7.61155	8.0842	0.472645	6e-06	0.599182	1.38e-07	-0.0961491	0.256387	0.0303887	0.716623	7.81814	8.17292	7.81502	8.29755	0.482538	0.000735899	0.354775	0.00568106	0.00312636	0.976163	-0.124637	0.24941	LOC644931
36HqUBcKuCun2qtuug	9.2621	9.62294	9.28716	9.75981	0.472644	8.77e-06	0.360839	0.000262807	-0.0250594	0.770548	-0.136865	0.119876	9.26293	9.29965	9.19744	9.37106	0.173614	0.37401	0.0367239	0.848009	0.0654822	0.733056	-0.0714082	0.710098	NCL
KUrgQnSQ2hN3qgKCuk	8.17187	8.66785	8.2303	8.7029	0.472601	7.21e-08	0.495978	3.04e-08	-0.0584308	0.361841	-0.0350529	0.582326	8.24391	8.58003	8.25744	8.55244	0.295	0.00880882	0.336113	0.00409413	-0.0135259	0.885533	0.0275867	0.769423	GGA3
9QpdFeJHqfef3nelRM	9.27635	9.81446	9.2858	9.75823	0.472437	5.57e-08	0.538105	5.08e-09	-0.00944414	0.8801	0.0562243	0.372933	9.18377	9.48676	9.54359	9.97542	0.431821	0.00106797	0.302984	0.0099399	-0.359819	0.00362558	-0.488657	0.000429386	THOC5
uqUR_J4tFIVz59BLn4	7.88875	8.37269	7.89234	8.36467	0.472324	3.76e-08	0.48394	2.42e-08	-0.00359706	0.953149	0.0080187	0.89581	7.97949	8.38813	7.88019	8.10175	0.221557	0.0113017	0.408648	0.000180924	0.0992965	0.197321	0.286388	0.00245151	GGA3
Neneq2lLo9KL4BDAmY	10.1201	10.6719	10.2768	10.7489	0.472077	1.43e-06	0.551787	1.09e-07	-0.156758	0.0474623	-0.0770484	0.315339	10.3049	10.6472	10.0676	10.9157	0.848108	8.79e-06	0.342323	0.00825361	0.237296	0.0467447	-0.268488	0.027971	DAGLB
f17oLp3qRSXuqcCH4Q	9.03205	9.70948	9.18118	9.65312	0.471944	2.11e-07	0.67743	2.43e-10	-0.149126	0.0348836	0.0563604	0.407129	9.27641	9.61417	9.10369	9.61813	0.514444	0.00279933	0.337757	0.0278383	0.172724	0.219401	-0.00396374	0.976638	C1ORF35
uEILE8eVOh5ZUeXSV4	8.88942	9.49773	8.98554	9.45728	0.47174	8.34e-07	0.608311	9.99e-09	-0.0961201	0.197591	0.0404517	0.582445	8.89875	9.33302	9.05872	9.35494	0.296221	0.0150071	0.434271	0.00151673	-0.159964	0.14598	-0.0219138	0.833682	VPS72
WVFuSvulr.dZK_BOgM	12.5896	13.036	12.5866	13.0582	0.471543	2.13e-06	0.446357	4.85e-06	0.00298978	0.969355	-0.0221965	0.775655	12.5251	12.8545	12.5447	12.8687	0.324045	0.036223	0.329428	0.0337999	-0.0196269	0.886999	-0.0142435	0.917843	EIF3B
cuJRM_ovcj_Lg6SgKk	9.73694	10.1362	9.87899	10.3504	0.471457	5.44e-05	0.399244	0.000373086	-0.142048	0.156127	-0.214261	0.0368223	9.88444	10.2729	9.95031	10.0852	0.134882	0.371309	0.38848	0.0219942	-0.0658682	0.65755	0.18773	0.221557	TRIT1
9pVu78ST9StSIr6SEI	9.25505	9.7603	9.33824	9.80944	0.471201	1.65e-08	0.50525	4.45e-09	-0.0831914	0.162388	-0.049143	0.403179	9.219	9.40332	9.22386	9.42328	0.199417	0.294862	0.184317	0.331064	-0.00485928	0.979063	-0.0199594	0.91418	EIF2C2
BRfpXAElFKAkloiWhI	8.75544	9.32768	8.81785	9.28859	0.470738	2.17e-07	0.57224	6.53e-09	-0.062412	0.35895	0.0390899	0.563567	8.51894	8.86434	8.62146	8.9642	0.342738	0.00714571	0.345392	0.00683552	-0.10252	0.340598	-0.0998668	0.352696	SGTA
EhehkilbTemjinCDfs	10.4125	10.9709	10.4982	10.969	0.470735	2.01e-06	0.558439	1.23e-07	-0.0857422	0.273822	0.00196106	0.979787	10.1579	10.6896	10.4923	10.6779	0.185595	0.229394	0.531682	0.00414615	-0.334415	0.0432926	0.011672	0.937509	SELS
0lmiszqEr500HVBcLU	9.58293	10.4165	9.61633	10.0869	0.470584	1.65e-07	0.833533	2.14e-12	-0.0334078	0.615595	0.329541	3.57e-05	9.69785	10.1149	9.65309	10.1763	0.523158	0.0581232	0.417088	0.119327	0.0447545	0.858958	-0.0613147	0.807784	C12ORF45
i3urBCqi6u9.0l_cB0	7.62774	8.15408	7.78182	8.25225	0.470434	2.94e-07	0.52634	4.19e-08	-0.154085	0.0322591	-0.0981785	0.160942	8.16995	8.22293	8.19265	8.22721	0.0345559	0.764881	0.05298	0.647558	-0.0227028	0.844031	-0.00427871	0.970394	FAM86D
NVefS1fVTn1_XjhDAk	9.44257	9.73981	9.87709	10.3474	0.470337	1.32e-07	0.297234	0.000108974	-0.43452	5.01e-07	-0.607622	1.15e-09	11.729	11.4024	11.4141	11.2709	-0.143232	0.616167	-0.326662	0.264925	0.314914	0.281474	0.131484	0.645065	KRT17
xLx.kjq7Ch06V3iuaY	9.57991	10.0565	9.75874	10.2288	0.470068	9.49e-09	0.476548	7.34e-09	-0.178834	0.0037531	-0.172355	0.00497661	9.11872	9.36434	9.28231	9.61672	0.334416	0.0125107	0.245621	0.0502432	-0.163583	0.169924	-0.252378	0.0452501	WDR20
Hus080pSeSXfl_F5PU	8.7572	9.22011	8.82246	9.29248	0.470029	4.69e-08	0.46291	6.15e-08	-0.0652536	0.295462	-0.072373	0.247088	8.57644	9.1599	8.62111	9.01363	0.392527	0.0487148	0.583459	0.00740304	-0.044669	0.804398	0.146263	0.424178	C10ORF32
cfdNWqQJKTQBSDKUN0	7.14383	7.82031	7.0924	7.56242	0.470025	1.57e-08	0.676487	1.08e-11	0.0514303	0.379488	0.257892	0.000140908	7.56546	7.94981	7.52401	8.15976	0.635742	4.4e-05	0.384343	0.00211646	0.0414494	0.670273	-0.209949	0.0498569	OVGP1
lIonl.6KVX0XknOOV8	9.79776	10.313	9.44034	9.91001	0.469671	1.78e-06	0.515245	4.03e-07	0.357418	7.85e-05	0.402993	1.66e-05	9.82191	9.93429	9.56032	10.0247	0.464398	0.0439084	0.112379	0.590719	0.261589	0.224518	-0.0904296	0.664393	SIGMAR1
feaZaFNeedxxeeZ3X8	8.92569	9.72989	9.06968	9.53918	0.469495	2.23e-07	0.804197	6.44e-12	-0.143995	0.04068	0.190707	0.00845227	8.79412	9.45561	8.84664	9.39662	0.549972	5.15e-07	0.661497	8.56e-08	-0.0525275	0.320383	0.0589979	0.267359	PEX16
WfhD1alfS1eJLcfe7c	9.47809	10.0392	9.42579	9.89518	0.469392	1.74e-07	0.561145	7.01e-09	0.0522991	0.433746	0.144052	0.0379479	8.95929	9.34033	8.92407	9.21743	0.293363	0.0134685	0.381036	0.00295188	0.0352203	0.728304	0.122894	0.240396	CASP2
Ngb_Kn1MbKg3SSZYOI	9.37519	9.9512	9.4664	9.93569	0.469288	2.8e-07	0.576014	7.23e-09	-0.0912115	0.189256	0.0155149	0.820308	9.19339	9.57717	9.27906	9.75914	0.480075	0.000211919	0.383779	0.00114335	-0.0856676	0.34382	-0.181964	0.0604035	LEO1
3ei61vdFFfSfqxERIo	7.44129	7.89142	7.62288	8.0919	0.469023	4.73e-07	0.450137	9.21e-07	-0.181594	0.0152677	-0.20048	0.0081283	7.93817	8.23649	7.86903	8.1357	0.266672	0.0137437	0.298321	0.0074799	0.0691423	0.459728	0.100791	0.288291	DLK2
umqdVJTRTXuxDp7Ifs	7.69087	8.22304	7.59015	8.05897	0.468823	1.77e-08	0.532171	1.6e-09	0.10072	0.0932467	0.164068	0.00877934	7.98401	8.16682	7.98666	8.07615	0.0894883	0.141701	0.182805	0.00834384	-0.00264609	0.96338	0.090671	0.137038	KCTD15
lolK0nd7e956sEK.pI	7.78489	8.27495	7.61758	8.08639	0.468814	6.93e-08	0.490062	3.14e-08	0.167308	0.0126255	0.188555	0.00563731	7.76118	8.03664	7.82138	8.14773	0.326358	0.00312757	0.275457	0.0086277	-0.0601932	0.49586	-0.111094	0.220888	WDR91
rbkkQyxY0vB0meCp_8	11.1913	11.5906	11.0264	11.4952	0.468809	9.16e-07	0.399219	1.03e-05	0.164899	0.0319764	0.095309	0.201135	10.3289	10.6922	10.5889	10.943	0.354065	0.00283854	0.363329	0.00239859	-0.260031	0.0165913	-0.250766	0.0198072	UBR7
co.5Xo9ooN2DmDJJ00	8.24284	8.88538	8.37239	8.84085	0.468458	1.28e-08	0.64254	2.38e-11	-0.129556	0.0310116	0.0445262	0.439504	8.29927	8.77419	8.07027	8.63888	0.568606	0.000101358	0.474924	0.000424857	0.228997	0.03339	0.135315	0.177015	CNOT1
rlHuVRf9er9MKN4Lro	7.41192	8.03827	7.383	7.85141	0.468413	1.99e-08	0.626347	6.69e-11	0.0289202	0.622653	0.186854	0.00354222	7.65899	7.78476	7.65901	7.94075	0.281737	0.00399352	0.125771	0.130276	-2.3e-05	0.999766	-0.155989	0.0678785	CNBP
NC5L33UXKFlJImqo3U	11.856	12.2448	11.8164	12.2848	0.468411	6.06e-08	0.38882	1.36e-06	0.0396533	0.526545	-0.0399371	0.523615	11.5864	11.7894	11.7138	11.9118	0.197985	0.095643	0.20301	0.0885491	-0.127438	0.264415	-0.122413	0.282595	PA2G4
iqlTvRHp3S3LSuQ734	10.37	10.9189	10.5157	10.9836	0.467885	4.69e-07	0.54893	2.96e-08	-0.145756	0.046292	-0.0647113	0.360813	10.3466	10.7779	10.4532	10.6245	0.171353	0.043282	0.431272	0.000152183	-0.106531	0.181923	0.153388	0.0653894	CHCHD4
idSZRxRXiu1AllJtNA	7.9148	8.55676	8.00604	8.47392	0.467881	9.95e-07	0.641959	3.8e-09	-0.0912327	0.221864	0.0828454	0.266057	8.03581	8.45615	7.9944	8.23913	0.244733	0.0351217	0.420342	0.00180361	0.0414178	0.690183	0.217027	0.0563093	NOC4L
Z17iRrfjQHZX3t6Unk	9.15354	9.81646	9.25914	9.72694	0.4678	2.32e-07	0.662916	3.53e-10	-0.105601	0.125572	0.0895154	0.191201	8.97765	9.39377	8.96456	9.44793	0.483372	0.00015008	0.416112	0.000485936	0.0130975	0.878087	-0.0541626	0.529719	ULBP2
TJXhTVYkgxXh93V1Uo	9.62099	10.1261	9.833	10.3008	0.467794	3.5e-07	0.505073	9.47e-08	-0.212012	0.00468429	-0.174733	0.0169305	9.55537	9.94325	9.58653	10.0181	0.431584	0.00263726	0.387878	0.00514626	-0.0311517	0.782287	-0.0748574	0.510474	C1ORF122
rrgiHkXH97oqErz4BA	8.94759	9.15209	8.9268	9.39436	0.467557	2.41e-07	0.204502	0.00516955	0.0207926	0.757965	-0.242262	0.00127158	8.56703	8.93444	8.90471	9.06891	0.164193	0.465381	0.367412	0.119676	-0.337684	0.149044	-0.134466	0.548204	CYP20A1
TFuzS7yO5NW.7T1dIc	10.725	11.1129	10.6104	11.0778	0.467421	1.33e-08	0.387846	3.55e-07	0.114628	0.0538983	0.0350521	0.541791	10.0834	10.5207	9.97657	10.2703	0.293749	0.00642182	0.437351	0.000437589	0.106793	0.24349	0.250395	0.0153024	TMEM209
3TqnUoJezRe7C_s.qQ	11.0684	11.6049	10.951	11.4184	0.467372	2.03e-06	0.536476	2.18e-07	0.11742	0.135517	0.186524	0.0216139	10.8132	11.1537	10.6423	11	0.357637	0.0749743	0.340491	0.087861	0.170817	0.366021	0.153672	0.414306	FBXO21
coEooBT0ijYYgbnKJU	8.64616	9.08978	8.83902	9.30633	0.467308	7.77e-07	0.443616	1.77e-06	-0.192856	0.0124635	-0.216548	0.00570396	8.76873	9.06434	8.68364	9.16364	0.480007	5.19e-05	0.295607	0.00212572	0.0850934	0.268693	-0.0993065	0.201475	STX5
iJ9kIk7oKFoN6G61kI	11.6547	12.1407	11.612	12.0792	0.467183	1.98e-08	0.486046	9.49e-09	0.0426653	0.46779	0.0615286	0.297803	11.2175	11.6062	11.0521	11.5928	0.540663	9.49e-05	0.388681	0.00120431	0.165377	0.0889504	0.0133948	0.882091	RBM42
rTv.MyvRF7HyioV7U0	8.99222	9.36115	8.72155	9.18858	0.46703	5.39e-07	0.368921	1.84e-05	0.27068	0.000694013	0.172571	0.0208642	8.72062	8.96036	8.6062	8.90582	0.29962	0.0544675	0.239739	0.11244	0.114419	0.42645	0.0545378	0.701167	ZNF800
0Y3ueLvp1Fpd9N9dx0	8.50797	8.87648	8.70529	9.17197	0.466673	1.38e-07	0.368516	5.9e-06	-0.197327	0.00520955	-0.295485	0.000109447	8.84769	8.99114	9.07731	9.27871	0.2014	0.23787	0.143445	0.392545	-0.229619	0.182688	-0.287574	0.102909	TM9SF1
cKneT3BTKT3ahbXzVM	9.0499	9.37858	8.96158	9.42814	0.466557	4.17e-08	0.328679	1.14e-05	0.0883183	0.154917	-0.0495596	0.418267	9.61657	9.75584	8.40383	8.42374	0.0199078	0.893163	0.139275	0.357518	1.21274	6.18e-06	1.33211	2.6e-06	TCEAL7
644KXkXrVdVB3nedeA	6.9917	7.59024	7.0363	7.50283	0.466531	1.08e-07	0.598543	1.06e-09	-0.0446015	0.48934	0.0874106	0.181257	7.35212	7.54835	7.41946	7.83336	0.413907	0.00197179	0.196236	0.0791773	-0.0673374	0.518741	-0.285009	0.0173589	RNU86
B1dfervfSniSIp17Fc	9.04258	9.62079	9.18334	9.64967	0.466335	2.87e-07	0.578211	6.16e-09	-0.140755	0.0467179	-0.0288784	0.6714	8.97927	9.04044	8.99959	8.99568	-0.00390316	0.991026	0.0611619	0.860204	-0.0203105	0.953331	0.0447545	0.897424	POLR2L
uqWIVIYouKDiIhQL14	8.82302	9.17622	8.98622	9.45232	0.466102	1.49e-07	0.353203	1.13e-05	-0.163202	0.0183571	-0.2761	0.000247615	9.78758	10.0368	9.71289	10.0284	0.315492	0.296655	0.249219	0.404985	0.07469	0.799827	0.00841645	0.977168	DEF8
lX9pEnSl__BNIh1Meo	7.84237	8.32296	7.82982	8.29571	0.465894	2.8e-07	0.480583	1.65e-07	0.0125533	0.853108	0.0272425	0.688202	8.13198	8.24538	8.23582	8.36335	0.127538	0.223042	0.113406	0.274992	-0.103838	0.31527	-0.11797	0.257255	ZNF485
xShz6fSOnvqkDjR7UU	11.3206	11.86	11.3103	11.776	0.465695	3.16e-07	0.539316	2.43e-08	0.0103009	0.880032	0.0839222	0.225662	11.1845	11.3002	11.1609	11.2857	0.124754	0.710153	0.115751	0.730097	0.0235657	0.943844	0.0145628	0.965277	RPP40
Wkuz5QB48nLoSIzlSI	8.11668	8.73039	8.09177	8.55746	0.465682	1.1e-07	0.613709	6.28e-10	0.0249064	0.698151	0.172933	0.0115916	8.28781	8.84108	8.08387	8.51998	0.436119	0.000232955	0.553271	3.22e-05	0.203942	0.0272418	0.321094	0.00218195	DYRK3
l3qnutFdg5uiCePaCg	12.233	12.5985	12.1962	12.6614	0.465238	1.65e-06	0.365571	4.96e-05	0.0367837	0.627067	-0.0628832	0.408342	11.968	12.4045	11.865	12.4684	0.603439	0.0041725	0.436439	0.0239077	0.103036	0.546044	-0.0639641	0.706263	NOSIP
946HeUroTnuro71abs	9.65256	10.0208	9.82166	10.2868	0.465187	1.98e-07	0.368188	7.75e-06	-0.169097	0.0162766	-0.266095	0.000430624	9.64836	10.0527	9.59529	9.91257	0.317276	0.00115623	0.40434	0.000184963	0.053066	0.47453	0.14013	0.0774854	MFN2
WCJ0fVVJH344e7lUKk	8.1468	8.70623	8.1856	8.65067	0.465069	6.33e-08	0.559431	2.04e-09	-0.0388013	0.533477	0.0555611	0.374519	8.44233	8.74899	8.22174	8.54012	0.318378	0.000716669	0.306656	0.000941192	0.220597	0.00784486	0.208874	0.0106067	WDR45
ZJScXde5eUdDAS7eZU	11.6102	12.2076	11.9745	12.4394	0.464902	3.38e-07	0.597322	3.76e-09	-0.364251	1.4e-05	-0.231831	0.00213621	11.5197	12.127	11.381	12.1014	0.720413	2.68e-06	0.60734	1.28e-05	0.138638	0.10669	0.0255651	0.751087	GPR137
WneoUdII6ju6uijl_0	8.83442	9.38478	8.69381	9.15834	0.464535	1.03e-05	0.550357	7.99e-07	0.140609	0.108583	0.226432	0.0128424	8.82233	9.24432	8.73227	9.31012	0.577854	8.06e-05	0.421988	0.000936822	0.0900641	0.351624	-0.0658024	0.491839	NUDT16L1
r4BkWB9RneetLpp7Vc	9.29086	9.48102	9.01806	9.48247	0.464409	9.57e-08	0.190165	0.00565604	0.272798	0.00020462	-0.00144696	0.981807	8.98933	9.29206	9.03032	9.17668	0.146358	0.216393	0.302727	0.0208204	-0.0409855	0.719803	0.115384	0.322946	DPP9
xSZ1l1B_E05.egH1W4	7.6069	8.0962	7.72138	8.1857	0.464317	6.76e-08	0.489307	2.64e-08	-0.114484	0.0747984	-0.089494	0.158551	8.02838	8.13914	7.99635	7.97586	-0.0204955	0.707398	0.110766	0.062658	0.0320223	0.559548	0.163284	0.0112987	FAM86C
QSHFETfSUfTTW0glIU	7.45929	7.82872	7.50078	7.96508	0.464297	1.43e-07	0.369422	5.45e-06	-0.041485	0.52452	-0.13636	0.0439593	7.99653	8.18118	7.92202	8.17724	0.255218	0.00758282	0.184653	0.037075	0.0745088	0.356599	0.00394416	0.960237	AHR
inr.jHg7gQp0XCgHhU	8.0949	8.44033	7.91565	8.37988	0.464224	2.18e-08	0.345431	3.06e-06	0.179242	0.00473319	0.0604482	0.30572	7.94552	8.15943	7.90981	8.11802	0.208211	0.0172474	0.213904	0.0150719	0.0357105	0.637391	0.041403	0.585445	NOL8
9ZqT99R5W3ioGcLLu0	10.395	11.0386	10.4286	10.8927	0.464134	6.83e-08	0.64357	1.3e-10	-0.0335135	0.591178	0.145922	0.0258569	10.2839	10.6578	10.1788	10.5328	0.354089	0.0143313	0.373949	0.0107643	0.105099	0.403038	0.12496	0.323506	TMEM93
lUKCdI5eS08r.JtU4k	7.50861	8.29165	7.42549	7.88951	0.464017	1.8e-07	0.783037	6.78e-12	0.0831201	0.21348	0.40214	1.85e-06	7.66105	8.05923	7.58908	8.07261	0.48353	1.54e-05	0.398186	8.26e-05	0.0719614	0.284931	-0.0133822	0.837976	CEL
3HXx3f_r_t9Gv3.vl8	8.28891	8.4977	8.03983	8.5038	0.463968	2.55e-07	0.208796	0.0042794	0.249074	0.000942403	-0.00609833	0.927613	8.32389	8.33723	8.20654	8.22301	0.0164697	0.880664	0.0133442	0.903168	0.117351	0.29773	0.114226	0.310114	LOC401805
l6p14BF2.4K4N.r.dU	8.33637	8.80476	8.59618	9.06013	0.463947	8.32e-08	0.46839	7.04e-08	-0.259812	0.000317073	-0.25537	0.000381126	8.59778	8.86524	8.75198	8.94085	0.188864	0.0929036	0.267462	0.0248776	-0.154204	0.160662	-0.0756065	0.475234	ZBTB24
HrRV3ffke1UB_e0PWI	7.40768	7.65664	7.28578	7.7494	0.463619	1.59e-07	0.248962	0.000718182	0.121904	0.0707566	-0.0927542	0.163359	8.10576	8.53709	7.96865	8.28709	0.318439	0.000279862	0.431329	2.23e-05	0.137106	0.0426133	0.249996	0.00165624	GPRC5A
c57uUl4hr15e36q_ug	8.03091	8.45229	7.96654	8.43004	0.463494	1.81e-07	0.421376	8.76e-07	0.0643725	0.331977	0.0222544	0.735191	7.89403	8.11206	8.12522	8.64041	0.515197	5.65e-05	0.21803	0.0194459	-0.231189	0.0145442	-0.528356	4.55e-05	RBM38
B4LqlUrjtPnnrVKFE8	7.63708	7.8084	7.5999	8.06334	0.46344	1.37e-07	0.171318	0.0129267	0.0371788	0.566489	-0.254943	0.000516251	7.95546	8.13642	7.87863	8.02792	0.149292	0.0804561	0.180966	0.0399434	0.0768244	0.341565	0.108498	0.188483	TCF21
BICrVGB4ViSqVkxQjg	7.45108	8.13163	7.58787	8.05118	0.463305	3.42e-07	0.680555	2.73e-10	-0.136794	0.0536161	0.0804549	0.244737	7.73822	8.31185	7.91008	8.39003	0.479956	0.00128773	0.573628	0.000346079	-0.171853	0.147711	-0.078181	0.492351	ODF2
cXUDd_ftPh35u0P1dI	10.675	11.0005	10.4369	10.9001	0.463178	2.17e-07	0.325483	4.2e-05	0.238137	0.00129131	0.100442	0.138938	10.1161	10.7383	10.3458	10.6259	0.280033	0.0235587	0.622197	0.000132412	-0.229684	0.0537636	0.11248	0.310953	INTS6
ZWgkQIEuQV4B2174gA	10.0251	10.6183	10.1046	10.5678	0.463176	3.6e-07	0.593253	4.3e-09	-0.0795676	0.251134	0.0505092	0.462762	9.73925	10.106	9.94655	10.2194	0.272874	0.110626	0.366704	0.0402085	-0.207297	0.213585	-0.113468	0.484287	ZNHIT3
HqHVc9IuyeoI4JXT6A	7.49319	8.0855	7.59433	8.05743	0.463102	1.07e-07	0.592318	1.1e-09	-0.101141	0.121174	0.0280751	0.65989	7.69115	7.99836	7.77458	8.17818	0.403603	2.62e-06	0.307216	3.08e-05	-0.0834341	0.0853082	-0.179821	0.0019934	CHD2
ooUd4qHfeTPnheIo6U	10.8524	11.3345	10.9036	11.3666	0.462942	3.53e-08	0.482112	1.69e-08	-0.0512347	0.395048	-0.0320644	0.592892	10.4781	10.9592	10.64	10.9414	0.301346	0.0609184	0.48114	0.0069445	-0.161971	0.284035	0.0178223	0.903444	CDK5RAP1
Kbi2l5Tv1O5T98Vfso	8.70244	9.0648	8.78531	9.24808	0.462768	1.79e-08	0.362354	1.18e-06	-0.0828644	0.158547	-0.183279	0.00358312	8.42165	8.66503	8.5573	8.75485	0.197551	0.0323694	0.243378	0.0119412	-0.135651	0.11974	-0.0898242	0.286852	LOC81691
xIilSrqh6g.CiJ6gaM	8.19145	8.49945	7.90821	8.37056	0.462355	0.00221451	0.308	0.0320131	0.283243	0.0470943	0.128888	0.351038	8.44758	8.67654	8.61625	8.74864	0.132397	0.40082	0.228962	0.159634	-0.168666	0.289583	-0.0721011	0.643181	COTL1
HSSIDmOvQSdleVQs5I	7.7203	8.15021	7.63308	8.09534	0.462263	2.52e-08	0.429915	9.2e-08	0.0872216	0.145324	0.0548741	0.353362	7.75955	8.0919	7.73474	7.93072	0.195973	0.030753	0.332343	0.00159101	0.024812	0.757988	0.161182	0.0659381	TMEM159
opLIq5393IogH5SiEI	8.47983	8.81935	8.77202	9.23423	0.462203	5.92e-08	0.339516	8.35e-06	-0.292189	6.21e-05	-0.414877	3.78e-07	8.71204	9.06761	9.13733	9.36105	0.223721	0.0150724	0.355573	0.000862451	-0.425295	0.000221227	-0.293443	0.00319144	ZUFSP
fa44VQTlN4u2ueA1Io	7.15537	7.80841	7.12845	7.59054	0.462093	6.93e-07	0.653035	1.39e-09	0.0269246	0.705052	0.217867	0.00476214	7.45699	7.77295	7.4557	7.62619	0.170491	0.000647214	0.315955	3.54e-06	0.00129326	0.971603	0.146757	0.00187083	SNORD95
0ex69UInPT1ecXj9JE	8.11556	8.73128	8.0877	8.54978	0.462082	2.75e-07	0.615714	1.46e-09	0.0278655	0.678698	0.181497	0.0114315	8.43834	9.05636	8.97444	9.43168	0.457242	0.00478878	0.618014	0.000624676	-0.5361	0.00171888	-0.375327	0.0144255	ELOVL4
0Vd7ItOYHEv6B_ofJU	8.52232	8.96508	8.59228	9.05426	0.461984	1.03e-06	0.44276	2e-06	-0.0699567	0.340962	-0.0891806	0.227384	8.58989	9.01244	8.56974	8.95662	0.38688	0.00106653	0.422548	0.000560403	0.0201504	0.819744	0.055819	0.531409	ELMOD2
3NHP_7nWbnMn.qmleU	8.35482	8.74154	8.34474	8.80671	0.461966	9.05e-08	0.386719	1.71e-06	0.0100731	0.872839	-0.0651746	0.305457	8.35164	8.74933	8.44831	8.7031	0.254796	0.0482675	0.397682	0.00549158	-0.0966637	0.415005	0.0462221	0.692983	RFX1
EqAloiQQQAO.CWpmuk	7.35869	8.00805	7.39211	7.85406	0.46195	1.6e-06	0.649355	4.28e-09	-0.033421	0.655921	0.153984	0.0481582	7.65122	7.88011	7.66992	7.98114	0.311224	0.0368436	0.228891	0.107626	-0.0187007	0.888343	-0.101034	0.454293	MAFF
oi5enVN110X.vnNpJ4	8.61781	9.33199	8.94784	9.40965	0.46181	3.62e-07	0.714181	1.02e-10	-0.330024	5e-05	-0.0776538	0.261148	8.83775	9.06506	9.03182	9.37309	0.341272	0.0194878	0.227316	0.0947109	-0.194075	0.146403	-0.308032	0.031126	FAM89B
HU3uvomXf6j0fQrfuU	8.54899	8.99714	8.39169	8.85306	0.461368	2.19e-07	0.44815	3.57e-07	0.157295	0.0240787	0.144078	0.0372834	8.21131	8.47137	8.37668	8.65674	0.280065	0.00250117	0.260059	0.00401235	-0.165373	0.0405653	-0.185379	0.0248227	SYS1
KY36ICKhQLR.8in6tQ	8.78377	9.24468	9.13317	9.59433	0.46116	2.87e-07	0.460905	2.89e-07	-0.349401	1.94e-05	-0.349657	1.92e-05	9.14255	9.22699	9.15858	9.31028	0.151698	0.435772	0.0844394	0.661107	-0.0160309	0.933361	-0.0832893	0.6654	LOC654244
KkABFFdQSXfKLEV73k	8.45793	8.89103	8.32089	8.78204	0.461151	4.53e-08	0.4331	1.36e-07	0.137039	0.0306151	0.108987	0.0803457	8.50807	8.71137	8.61108	8.81795	0.206869	0.0113902	0.203298	0.0124878	-0.103008	0.156337	-0.106579	0.143798	HS.558212
HqugXrOio8HS06T3WE	7.39051	7.95165	7.38418	7.84518	0.461001	7.08e-08	0.561139	1.84e-09	0.00632754	0.918609	0.106465	0.0947217	7.60903	7.83335	7.58607	7.70214	0.116075	0.234269	0.22432	0.0340192	0.0229632	0.80758	0.131208	0.182825	LRRC8E
xsHVVKxjKh4M6FeeAk	8.93886	9.47775	8.99451	9.4552	0.460689	2.46e-07	0.538897	1.54e-08	-0.0556514	0.406051	0.0225559	0.734809	8.83243	9.34261	9.10364	9.68851	0.584878	0.0788752	0.510178	0.118898	-0.271206	0.38667	-0.345906	0.274955	IRS2
9cXeUALqp7Hqh52jjc	10.3367	10.9121	10.386	10.8466	0.460601	6.48e-07	0.575375	1.35e-08	-0.0493037	0.486508	0.0654706	0.357242	10.1025	10.3855	10.2162	10.4489	0.232686	0.0412919	0.283039	0.0171934	-0.113699	0.280765	-0.0633458	0.539826	LASS2
u5fgvxfueiJfOMHUCE	7.81182	8.0287	7.5934	8.0539	0.460499	1.13e-06	0.216871	0.00600791	0.218419	0.00570597	-0.0252079	0.730069	8.21218	8.37085	8.34035	8.32603	-0.0143166	0.953272	0.158673	0.520367	-0.128167	0.602325	0.0448226	0.854547	TMEM200A
0JI6Y5KFJenYoJZong	9.24467	9.84082	9.18394	9.64442	0.460483	1.71e-05	0.596149	3.39e-07	0.0607299	0.490856	0.196396	0.0326883	8.98784	9.31703	9.45602	9.80089	0.344866	0.0436618	0.329197	0.0522322	-0.468186	0.0104778	-0.483854	0.00874776	RPS19BP1
ZeVUV6x5euXlEAwkcE	7.83042	8.29385	7.67506	8.13553	0.460472	3.64e-07	0.46343	3.27e-07	0.155362	0.0296725	0.15832	0.0269662	7.89287	8.09284	7.98833	8.31856	0.330234	0.0484909	0.199968	0.204632	-0.0954601	0.532195	-0.225726	0.156436	RDH5
rk5Vjf0RHrhXiIoqKI	9.11493	9.58861	8.98339	9.44371	0.460317	8.17e-08	0.473674	4.93e-08	0.131541	0.0430465	0.144898	0.0270837	9.10992	9.31678	9.08077	9.36119	0.280428	0.0356903	0.206863	0.104356	0.029155	0.806809	-0.0444099	0.710067	ATAD3A
3KV75f8JOxZ1dLXueQ	7.65945	8.1935	7.65886	8.11894	0.460085	1.12e-06	0.534054	9.39e-08	0.000591676	0.993523	0.0745603	0.311394	7.93662	8.21223	7.93824	8.14747	0.209235	0.0360653	0.275613	0.00955804	-0.00161832	0.9855	0.0647603	0.472819	STARD5
WULO_39Q65fn653Xro	11.0679	11.3056	10.9343	11.3943	0.460029	2.91e-07	0.237675	0.001448	0.133564	0.0552191	-0.08879	0.193301	11.1907	11.4223	11.1198	11.0648	-0.0550334	0.673301	0.231576	0.0968387	0.0709314	0.587931	0.357541	0.0176256	CHIC2
3pKX73R5XcKgfrR2kc	8.93837	9.21983	8.72035	9.18033	0.459982	6.55e-07	0.281459	0.000452228	0.218022	0.00445381	0.0394989	0.57626	8.89148	8.88573	8.83439	8.87927	0.044885	0.694455	-0.00574753	0.95973	0.057091	0.618164	0.00645842	0.954755	SRXN1
ouEuCE4I4icJJ16_Xo	9.11364	9.68928	9.19048	9.65038	0.459904	1.04e-07	0.57564	1.64e-09	-0.0768325	0.230548	0.0389038	0.539413	9.10448	9.31474	8.89878	9.13821	0.23943	0.250677	0.210262	0.309536	0.205702	0.319625	0.176534	0.390014	THOC1
3RWnpdHnzPCnXVB3T8	7.83749	8.30982	7.84356	8.30345	0.459885	6.68e-08	0.472331	4.15e-08	-0.00606853	0.921484	0.00637733	0.917503	8.00714	8.21249	8.10077	8.43386	0.333087	0.000172394	0.20535	0.00527874	-0.0936365	0.138843	-0.221374	0.00332125	RAB24
3qn9u1V7mtLv9LFF3c	11.1032	11.6241	11.0652	11.525	0.459864	6.14e-08	0.52091	6.25e-09	0.038027	0.536379	0.0990737	0.114909	10.942	11.2721	11.311	11.764	0.452993	0.000637935	0.330095	0.00533788	-0.369003	0.00266221	-0.491901	0.000341763	PDXP
6i24_xR5PXniQSLiFU	10.9979	11.4793	10.8804	11.3402	0.459762	9.89e-07	0.481406	4.7e-07	0.117463	0.113095	0.139107	0.0631461	10.6473	11.0797	10.7002	10.8361	0.135882	0.241844	0.432408	0.00254763	-0.0528891	0.639024	0.243637	0.0493093	ATG12
6nfeL366cMEtI8q3eU	10.7176	11.2284	10.6871	11.1467	0.459568	1.04e-07	0.51074	1.56e-08	0.0304813	0.629806	0.081654	0.203018	10.6804	10.9742	10.7762	10.9775	0.201309	0.188575	0.293706	0.0661468	-0.0957396	0.5179	-0.00334282	0.981798	SCO1
3.FVF6V1IGB7X05Q3o	7.7909	8.12427	7.78462	8.24389	0.459268	1.2e-06	0.333375	0.0001025	0.00627463	0.931563	-0.119619	0.110672	7.95175	8.31952	7.85134	8.17031	0.318965	0.0128081	0.36777	0.00579996	0.100408	0.366176	0.149213	0.189479	FKBPL
HUeilL5XfJHSE0ke30	7.88102	8.59669	7.90701	8.36619	0.459181	3.87e-08	0.715669	5.68e-12	-0.0259901	0.66346	0.230498	0.000630787	8.13099	8.24112	7.94572	8.04819	0.102475	0.581134	0.110129	0.553684	0.185269	0.326597	0.192924	0.307958	C8ORF30B
64ylSCVO8vKoKiSgio	7.60723	8.17152	7.53524	7.99411	0.458871	1e-06	0.564289	2.95e-08	0.0719927	0.323306	0.177411	0.020091	7.97667	8.02775	7.82149	7.97496	0.15347	0.102579	0.0510795	0.563999	0.155186	0.0992591	0.0527947	0.551209	RPP14
EXnUb3fe3vkmim5v58	7.29029	7.7731	7.30994	7.76861	0.458673	5.73e-08	0.482815	2.27e-08	-0.0196546	0.747029	0.00448706	0.941239	7.58324	7.69571	7.5326	7.78551	0.252914	0.00283146	0.112471	0.113556	0.0506371	0.453884	-0.0898064	0.196612	CCNE1
uRSES4U1FfTcn6Z54k	7.89311	8.29989	8.04682	8.50533	0.458514	4.46e-07	0.406784	2.95e-06	-0.153714	0.032543	-0.205444	0.00568225	8.0797	8.43331	8.0184	8.17962	0.161218	0.410873	0.353611	0.08856	0.0613052	0.751021	0.253698	0.206242	GMEB1
fV51W4I02ISP_IKVNk	8.59921	9.29812	8.66399	9.12234	0.458357	1.01e-05	0.698914	9.55e-09	-0.0647765	0.443738	0.175781	0.0448588	8.52103	8.99594	8.32264	8.83216	0.509513	0.000281183	0.474903	0.00048318	0.198388	0.0623528	0.163778	0.114369	SLC39A3
fM6qepdqHdncMCh7KU	7.92338	8.34579	7.98732	8.44551	0.458193	3.84e-08	0.422409	1.6e-07	-0.0639367	0.287785	-0.0997206	0.102685	8.07832	8.17526	8.08452	8.3061	0.221577	0.00410059	0.0969386	0.138808	-0.00620084	0.920255	-0.130839	0.0547652	ZBTB45
9g9CEuEk8bRV6oSK0k	7.55718	8.0022	7.4882	7.94635	0.458148	4.58e-07	0.445022	7.36e-07	0.0689788	0.319934	0.0558525	0.419034	7.69322	7.9632	7.71462	7.95653	0.241912	0.00276787	0.269979	0.00132224	-0.0214013	0.736963	0.00666587	0.916468	ARRDC2
3oCG5S_6KAT0R43nLU	7.07695	7.74285	7.02296	7.481	0.458042	4.77e-08	0.6659	3.2e-11	0.05399	0.373363	0.261848	0.000178008	7.3528	7.58098	7.38043	7.62902	0.248599	0.00131151	0.228175	0.00234735	-0.0276236	0.638294	-0.0480478	0.418659	ZNF425
lo4foRHV6R4It4Eel4	7.95763	7.68751	8.04796	8.50599	0.458024	1.96e-06	-0.27012	0.0012751	-0.0903308	0.236259	-0.818475	4.52e-11	8.16181	8.86613	7.83646	8.05625	0.219789	0.289863	0.704319	0.00478376	0.325356	0.128642	0.809886	0.00195822	HERC6
9l.id1J_hRE_V.3SoI	9.92901	10.4758	9.9101	10.3678	0.457678	7.96e-08	0.54679	3e-09	0.0189095	0.760137	0.108021	0.0900761	9.30309	9.80935	9.62057	10.0835	0.462903	0.00117638	0.506262	0.000615123	-0.317481	0.012083	-0.274122	0.0248725	KIAA2010
0IQkoq2E6HgNFd5J6g	10.763	11.2963	10.8505	11.308	0.457507	2.67e-07	0.533341	1.79e-08	-0.0874815	0.195064	-0.0116472	0.860731	10.5197	10.5169	10.3875	10.698	0.310528	0.0399937	-0.00272592	0.983952	0.132175	0.340492	-0.181079	0.199999	ICT1
HpJOiikIXurQ.4HpfE	10.7145	10.8901	10.3741	10.8315	0.457399	8.36e-08	0.175515	0.00845456	0.340473	9.13e-06	0.0585892	0.349093	10.9435	10.8801	10.2474	10.2194	-0.0279597	0.860533	-0.0634196	0.691181	0.696144	0.00107157	0.660685	0.00154454	PPAT
9pdF4I04AMa6o1EgV0	9.8964	10.4702	9.88668	10.3436	0.456927	4.02e-06	0.573807	1.01e-07	0.00971256	0.901742	0.126592	0.11657	9.75818	10.1277	10.0152	10.3457	0.330531	0.0406806	0.369513	0.0252121	-0.256979	0.0981618	-0.217997	0.153124	MRPL30
xX1ZSKn7gSFoihLo_8	10.5773	11.1231	10.5612	11.0181	0.456891	3.17e-08	0.54578	1.1e-09	0.0161026	0.783872	0.104992	0.0826961	10.5447	11.0235	10.5785	10.8714	0.292934	0.0175209	0.47883	0.000875609	-0.0337736	0.751385	0.152123	0.172467	RBM5
En0_kf555deJHl9TgQ	8.09937	8.77285	8.13096	8.58779	0.456828	5.07e-06	0.673482	7.34e-09	-0.0315917	0.692956	0.185061	0.0275671	8.14313	8.47985	8.149	8.44772	0.298722	0.0221881	0.336723	0.0122364	-0.00587552	0.958864	0.0321256	0.778345	ZNF213
B.9TeShzhSlZRxdenk	9.10645	9.65798	9.45879	9.9154	0.456611	1.3e-06	0.551527	5.46e-08	-0.352337	5.14e-05	-0.257421	0.00150963	9.34688	9.84246	9.60706	10.0249	0.417796	0.000463913	0.495578	0.000120376	-0.260174	0.0102601	-0.182392	0.052057	TTC9C
6VyLr9TdEiDSEqUSVU	10.8653	11.5851	10.9642	11.4205	0.456301	1.66e-06	0.719756	4.7e-10	-0.0988614	0.19001	0.164594	0.0340069	10.5874	11.0467	10.6758	10.9072	0.231416	0.0928119	0.459247	0.0040435	-0.0883437	0.495325	0.139487	0.289695	MRPS26
r5zV11TXsVVP3ql00c	9.1528	9.66954	9.11134	9.5673	0.455959	7.02e-07	0.516748	8.52e-08	0.0414571	0.55586	0.102246	0.153373	8.94141	9.28772	8.98811	9.41204	0.423936	0.000479878	0.346317	0.00203272	-0.0466995	0.593203	-0.124319	0.171986	FXR2
95JQ5IA6tJ1.iBV1UU	11.01	11.5452	11.1281	11.584	0.455913	5.62e-07	0.535223	3.58e-08	-0.118147	0.0968782	-0.0388372	0.57576	11.0055	11.4663	10.9878	11.4981	0.510339	1.41e-05	0.460864	3.46e-05	0.0177032	0.795866	-0.0317711	0.643678	YIPF3
BqeAHlfqeH.jKU5flE	10.9336	11.3528	10.8392	11.295	0.455756	2.86e-06	0.419172	9.74e-06	0.0944178	0.225252	0.0578345	0.453407	10.5629	10.8162	10.4567	10.3992	-0.0574488	0.80715	0.253269	0.29455	0.106251	0.652818	0.416969	0.0981089	RPL7L1
Elf03ih.Te5M0aVVKk	8.33725	8.82159	8.21226	8.66756	0.455299	1.69e-06	0.484338	6.31e-07	0.124991	0.100467	0.154031	0.0457962	8.18765	8.57803	8.23732	8.58133	0.344002	7.34e-05	0.390382	2.48e-05	-0.0496784	0.381624	-0.00329828	0.95278	DHX38
xXpBS6gCATmKeygioI	8.53228	9.19652	8.42542	8.8807	0.455276	9.54e-07	0.664238	1.1e-09	0.106859	0.143075	0.31582	0.000147518	8.43978	8.75241	8.52758	8.75858	0.231	0.385202	0.312633	0.246962	-0.0878039	0.737278	-0.00617014	0.98114	PCYOX1L
fRHj2H97qfIo4oIXHo	8.69753	8.98931	8.76143	9.21653	0.455095	2.75e-07	0.291779	0.000152485	-0.0638989	0.338502	-0.227215	0.00190263	9.02441	9.51046	9.07937	9.29645	0.217087	0.100071	0.486045	0.0021874	-0.0549562	0.657033	0.214002	0.104378	CTH
BVN3lH_Oc.q846pCOk	8.66996	9.17759	8.72185	9.1768	0.454955	4.13e-07	0.507625	6.34e-08	-0.0518876	0.446468	0.000782439	0.990786	8.57357	8.79441	8.51272	9.07422	0.561499	0.000236673	0.220837	0.0555555	0.0608493	0.565203	-0.279812	0.0205014	GCH1
[truncated: 25,150 more rows]
