# Supplementary material for: UV Irradiation Induces a Non-coding RNA that Functionally Opposes the Protein Encoded by the Same Gene
Source: Cell. 2017 Feb 23;168(5):843–855.e13. doi: 10.1016/j.cell.2017.01.019 (PMC5332558; doi:10.1016/j.cell.2017.01.019)
Supplement: Table S5. siRNA, shRNA, and Primer Sequences, Related to the STAR Methods — Target Sequences corresponding to the indicated siRNA and shRNA and guide RNA reagents and primer sequences are shown. [file mmc5.xlsx]

## Sheet: Sheet1
Reagent	Sequence	Source	Identifier
RNAi
ASCC3 long isoform siRNA-1	CAAAGCAGAUAGAAGUGAA	Dharmacon	D-012357-01
ASCC3 long isoform siRNA-2	GAUAAAGCGAUCUAAACUU	Dharmacon	D-012357-02
ASCC3 long isoform siRNA-3	GAGAAGAUGAGCAGAGCUU	Dharmacon	D-012357-03
ASCC3 long isoform siRNA-4	GGCUUUACCUCGUCUCACA	Dharmacon	D-012357-04
ASCC3 short isoform siRNA-1	GGAGUUAGAUACCUUAUUA	Dharmacon	D-013914-01
ASCC3 short isoform siRNA-2	GAACAUCAUUGCAACAGUA	Dharmacon	D-013914-03
siGENOME Non targeting siRNA pool 2	N/A	Dharmacon	D-001206-14
siGENOME ERCC6 siRNA pool	N/A	Dharmacon	M-004888-01
TRC ASCC3 shRNA	TAAGGAGCCTTACAATCTGGG	Dharmacon	TRCN0000052185
Primers
GAPDH FOR	TTCTCCATGGTGGTGAAGACG	This paper	N/A
GAPDH REV	ATTCCATGGCACCGTCAAGG	This paper	N/A
18S FOR	AAACGGCTACCACATCCAAG	This paper	N/A
18S REV	CCTCCAATGGATCCTCGTTA	This paper	N/A
ASCC3 short isoform FOR	TGGGCCTGACATGGAAGAAG	This paper	N/A
ASCC3 short isoform REV	ATCCAGCCTCCTCTTCTGGA	This paper	N/A
ASCC3 Long isoform FOR	CCTCCATCGAGTCCCTTCCT	This paper	N/A
ASCC3 Long isoform REV	AACTAAGTCATCCCACGAGCC	This paper	N/A
INTS6 short isoform FOR	CTTTCGAAGAGCCGCCCTAT	This paper	N/A
INTS6 short isoform REV	GGACTGGACTGTGTTTTTCCAC	This paper	N/A
INTS6 long isoform FOR	GGAGTCCAGGATGAGCTTCATTT	This paper	N/A
INTS6 long isoform REV	CTGCACCAAGGACTCCAGAC	This paper	N/A
HERC4 short isoform FOR	TTGTGTCATTTCCCCAACCC	This paper	N/A
HERC4 short isoform REV	AACCAACTTGCTCAATTACCAG	This paper	N/A
HERC4 long isoform FOR	TGCCCTGGATGCCCAAAATA	This paper	N/A
HERC4 long isoform REV	GATCCTACCAGGCCAAGCTG	This paper	N/A
IFIT2 FOR	GCACTGCAACCATGAGTGAGA	This paper	N/A
IFIT2 REV	GCCTCGTTTTGCCCTTTGAG	This paper	N/A
IFI44 FOR	TGGGAGCTGGACCCTGTAAA	This paper	N/A
IFI44 REV	CCTCCCTTAGATTCCCTATTTGCT	This paper	N/A
IFIH1 FOR	GGTTGGACTCGGGAATTCGT	This paper	N/A
IFIH1 REV	CAGCAATCCGGTTTCTGTCTT	This paper	N/A
DDX60 FOR	CCGAGGAAGGAAAATGTCGC	This paper	N/A
DDX60 REV	CTCACGCAAGGAAACACTGATA	This paper	N/A
IL7R FOR	ACGATGTAGCTTACCGCCAG	This paper	N/A
IL7R REV	TAGGATCCATCTCCCCTGAGC	This paper	N/A
VEGFC FOR	CCAATCACACTTCCTGCCGA	This paper	N/A
VEGFC REV	GCCTGACACTGTGGTAGTGTT	This paper	N/A
Malat-1 FOR	CTTCCCTAGGGGATTTCAGG	This paper	N/A
Malat-1 REV	GCCCACAGGAACAAGTCCTA	This paper	N/A
ASCC3 KO Genotyping FOR	ATTCCTCCTCTCACCCCCAA	This paper	N/A
ASCC3 KO Genotyping REV	TCCGTGCATGAAAGCACCTT	This paper	N/A
Guide RNAs
ASCC3 short KO CRISPR Cas9 guide RNA 1	AAGTGGCAGACAGGGTAATG	This paper	N/A
ASCC3 short KO CRISPR Cas9 guide RNA 2	GTAGGTCAGCAGCTTGATAA	This paper	N/A
